# Supplementary material for: Lipid unsaturation promotes BAX and BAK pore activity during apoptosis
Source: Nat Commun. 2024 Jun 3;15:4700. doi: 10.1038/s41467-024-49067-6 (PMC11148036; doi:10.1038/s41467-024-49067-6)
Supplement: Supplementary file 4 — Supplementary Data 1 [file 41467_2024_49067_MOESM4_ESM.xlsx]

## Sheet: Tabelle1
Lipid species	Q1 Mass (Da)	Q3 Mass (Da)	RT (min)	CE (volts)	KEGG_ID	LM_ID
CL 61:1 (IS)	1326.9	535.4	7.84	45	C05980	LMGP12010000
CL 68:4	1418.9	575.4	8.12	45	C05980	LMGP12010000
CL 70:4	1446.9	575.4	8.78	45	C05980	LMGP12010000
CL 72:4	1475	603.4	9.46	45	C05980	LMGP12010000
