# Supplementary material for: Lipid unsaturation promotes BAX and BAK pore activity during apoptosis
Source: Nat Commun. 2024 Jun 3;15:4700. doi: 10.1038/s41467-024-49067-6 (PMC11148036; doi:10.1038/s41467-024-49067-6)
Supplement: Supplementary file 5 — Supplementary Data 2 [file 41467_2024_49067_MOESM5_ESM.xlsx]

## Sheet: Tabelle1
Lipid species	Q1 Mass (Da)	Q3 Mass (Da)	RT (min)	CE (volts)	PubChem_CID	LM_ID
Cer 18:1;O2/12:0 (IS)	482.6	264.4	0.32	35	5283562	LMSP02010002
Cer 18:1;O2/14:0	510.6	264.4	0.32	36	5282310	LMSP02010001
Cer 18:1;O2/16:0	538.7	264.4	0.32	37	5283564	LMSP02040003
Cer 18:1;O2/16:1	536.7	264.4	0.32	37	N/A	N/A
Cer 18:1;O2/18:0	566.7	264.4	0.32	39	5283565	LMSP02010006
Cer 18:1;O2/18:1	564.7	264.4	0.32	39	5283563	LMSP02010003
Cer 18:1;O2/20:0	594.7	264.4	0.32	41	5283566	LMSP02010007
Cer 18:1;O2/22:0	622.8	264.4	0.32	41	5283567	LMSP02010008
Cer 18:1;O2/22:1	620.8	264.4	0.32	41	N/A	N/A
Cer 18:1;O2/24:0	650.9	264.4	0.32	43	5283571	LMSP02010012
Cer 18:1;O2/24:1	648.9	264.4	0.32	43	5283568	LMSP02010009
Cer 18:1;O2/26:0	678.9	264.4	0.32	45	5283570	LMSP02010011
Cer 18:1;O2/26:1	676.9	264.4	0.32	45	5283569	LMSP02010010
SM 18:1;O2/12:0 (IS)	647.7	184.4	4.17	39	44260123	LMSP03010002
SM 18:1;O2/14:0	675.7	184.4	4.16	40	11433862	LMSP03010028
SM 18:1;O2/16:0	703.8	184.4	4.15	41	9939941	LMSP03010003
SM 18:1;O2/16:1	701.8	184.4	4.14898	41	52931145	LMSP03010041
SM 18:1;O2/18:0	731.8	184.4	4.13	43	6453725	LMSP03010001
SM 18:1;O2/18:1	729.8	184.4	4.13413	43	6443882	LMSP03010029
SM 18:1;O2/20:0	759.8	184.4	4.12582	44	44260124	LMSP03010005
SM 18:1;O2/22:0	787.9	184.4	4.12	44	44260125	LMSP03010006
SM 18:1;O2/22:1	785.9	184.4	4.115	44	52931203	LMSP03010072
SM 18:1;O2/24:0	815.9	184.4	4.11	45	44260127	LMSP03010008
SM 18:1;O2/24:1	813.9	184.4	4.10792	45	44260126	LMSP03010007
SM 18:1;O2/26:0	843.9	184.4	4.08762	47	44260129	LMSP03010010
SM 18:1;O2/26:1	841.9	184.4	4.09021	47	44260128	LMSP03010009
