# Supplementary material for: Lipid unsaturation promotes BAX and BAK pore activity during apoptosis
Source: Nat Commun. 2024 Jun 3;15:4700. doi: 10.1038/s41467-024-49067-6 (PMC11148036; doi:10.1038/s41467-024-49067-6)
Supplement: Supplementary file 6 — Supplementary Data 3 [file 41467_2024_49067_MOESM6_ESM.xlsx]

## Sheet: Tabelle1
Lipid species	Q1 Mass (Da)	Q3 Mass (Da)	RT (min)	CE (volts)	Quantifier/Qualifier	KEGG_ID
Palmitic acid-d31 (IS)	286.1	286.1	2.19	-10	Quantifier	N/A
Palmitic acid-d31 (IS)	286.1	286.2	2.19	-27	Qualifier	N/A
Tetradecenoic acid (14:1)	225	225	1.62	-8	Quantifier	C08322
Tetradecenoic acid (14:1)	225	225.1	1.62	-23	Qualifier	C08322
Myristic acid (14:0)	227	227	1.84	-25	Quantifier	C06424
Myristic acid (14:0)	227	227.1	1.84	-30	Qualifier	C06424
Hexadecenoic acid (16:1)	253	253	2.01	-30	Quantifier	C21942/C08362
Hexadecenoic acid (16:1)	253	253.1	2.01	-34	Qualifier	C21942/C08362
Palmitic acid (16:0)	255	255	2.25	-35	Quantifier	C00249
Palmitic acid (16:0)	255	255.1	2.25	-37	Qualifier	C00249
Octadecatrienoic acid (18:3)	277.1	277.1	2	-10	Quantifier	C06426/C08315/C08364/C06427
Octadecatrienoic acid (18:3)	277.1	277	2	-23	Qualifier	C06426/C08315/C08364/C06427
Octadecadienoic acid (18:2)	279	279.1	2.2	-32	Quantifier	C04056/C01595
Octadecadienoic acid (18:2)	279	279	2.2	-34	Qualifier	C04056/C01595
Octadecenoic acid (18:1)	281.1	281.1	2.42	-37	Quantifier	C08363/C00712/C01712/C21944/C08367
Octadecenoic acid (18:1)	281.1	281	2.42	-39	Qualifier	C08363/C00712/C01712/C21944/C08367
Stearic acid (18:0)	283.1	283.1	2.67	-35	Quantifier	C01530
Stearic acid (18:0)	283.1	283.2	2.67	-37	Qualifier	C01530
Arachidonic acid (20:4)	303.1	303.1	2.2	-10	Quantifier	C00219
Arachidonic acid (20:4)	303.1	303	2.2	-21	Qualifier	C00219
Eicosatrienoic acid (20:3)	305.1	305.1	2.38	-8	Quantifier	C03242/C16522/C21938
Eicosatrienoic acid (20:3)	305.1	305	2.38	-26	Qualifier	C03242/C16522/C21938
Eicosadienoic acid (20:2)	307.1	307.2	2.59	-8	Quantifier	C16525/C21936
Eicosadienoic acid (20:2)	307.1	307.1	2.59	-29	Qualifier	C16525/C21936
Eicosenoic acid (20:1)	309.1	309.1	2.81	-8	Quantifier	C16526/C21946
Eicosenoic acid (20:1)	309.1	309	2.81	-30	Qualifier	C16526/C21946
DHA (22:6)	327.1	327	2.18	-6	Quantifier	C06429
DHA (22:6)	327.1	327.1	2.18	-15	Qualifier	C06429
Docosadienoic acid (22:2)	335.1	335.1	2.99	-8	Quantifier	C16533
Docosadienoic acid (22:2)	335.1	335	2.99	-30	Qualifier	C16533
Docosenoic acid (22:1)	337.1	337.1	3.19	-8	Quantifier	C08316
Docosenoic acid (22:1)	337.1	337	3.19	-30	Qualifier	C08316
