# Supplementary material for: Lipid unsaturation promotes BAX and BAK pore activity during apoptosis
Source: Nat Commun. 2024 Jun 3;15:4700. doi: 10.1038/s41467-024-49067-6 (PMC11148036; doi:10.1038/s41467-024-49067-6)
Supplement: Supplementary file 7 — Supplementary Data 4 [file 41467_2024_49067_MOESM7_ESM.xlsx]

## Sheet: Tabelle1
Lipid species	Mass to Charge (m/z)	Fragmentation	Modification	Charge	KEGG_ID	LM_ID
PC 37:4 (IS)	796.5	+Precursor Ion Scan m/z 184	[M+H]	1	C00157	LMGP01010000
PC 30:0	706.5	+Precursor Ion Scan m/z 184	[M+H]	1	C00157	LMGP01010000
PC O-32:0	720.5	+Precursor Ion Scan m/z 184	[M+H]	1	C00157	LMGP01010000
PC O-32:1/P-32:0	718.5	+Precursor Ion Scan m/z 184	[M+H]	1	C05212/C00958	LMGP01020000/LMGP01030000
PC O-32:2/P-32:1	716.5	+Precursor Ion Scan m/z 184	[M+H]	1	C05212/C00958	LMGP01020000/LMGP01030000
PC 32:0	734.5	+Precursor Ion Scan m/z 184	[M+H]	1	C00157	LMGP01010000
PC 32:1	732.5	+Precursor Ion Scan m/z 184	[M+H]	1	C00157	LMGP01010000
PC 32:2	730.5	+Precursor Ion Scan m/z 184	[M+H]	1	C00157	LMGP01010000
PC 32:3	728.5	+Precursor Ion Scan m/z 184	[M+H]	1	C00157	LMGP01010000
PC O-34:0	748.5	+Precursor Ion Scan m/z 184	[M+H]	1	C00157	LMGP01010000
PC O-34:1/P-34:0	746.5	+Precursor Ion Scan m/z 184	[M+H]	1	C05212/C00958	LMGP01020000/LMGP01030000
PC O-34:2/P-34:1	744.5	+Precursor Ion Scan m/z 184	[M+H]	1	C05212/C00958	LMGP01020000/LMGP01030000
PC 34:1	760.5	+Precursor Ion Scan m/z 184	[M+H]	1	C00157	LMGP01010000
PC 34:2	758.5	+Precursor Ion Scan m/z 184	[M+H]	1	C00157	LMGP01010000
PC 34:3	756.5	+Precursor Ion Scan m/z 184	[M+H]	1	C00157	LMGP01010000
PC 34:4	754.5	+Precursor Ion Scan m/z 184	[M+H]	1	C00157	LMGP01010000
PC O-36:1/P-36:0	774.5	+Precursor Ion Scan m/z 184	[M+H]	1	C05212/C00958	LMGP01020000/LMGP01030000
PC O-36:2/P-36:1	772.5	+Precursor Ion Scan m/z 184	[M+H]	1	C05212/C00958	LMGP01020000/LMGP01030000
PC O-36:3/P-36:2	770.5	+Precursor Ion Scan m/z 184	[M+H]	1	C05212/C00958	LMGP01020000/LMGP01030000
PC O-36:4/P-36:3	768.5	+Precursor Ion Scan m/z 184	[M+H]	1	C05212/C00958	LMGP01020000/LMGP01030000
PC 36:0	790.5	+Precursor Ion Scan m/z 184	[M+H]	1	C00157	LMGP01010000
PC 36:1	788.5	+Precursor Ion Scan m/z 184	[M+H]	1	C00157	LMGP01010000
PC 36:2	786.5	+Precursor Ion Scan m/z 184	[M+H]	1	C00157	LMGP01010000
PC 36:3	784.5	+Precursor Ion Scan m/z 184	[M+H]	1	C00157	LMGP01010000
PC 36:4	782.5	+Precursor Ion Scan m/z 184	[M+H]	1	C00157	LMGP01010000
PC 36:5	780.5	+Precursor Ion Scan m/z 184	[M+H]	1	C00157	LMGP01010000
PC 36:6	778.5	+Precursor Ion Scan m/z 184	[M+H]	1	C00157	LMGP01010000
PC 38:2	814.5	+Precursor Ion Scan m/z 184	[M+H]	1	C00157	LMGP01010000
PC 38:3	812.5	+Precursor Ion Scan m/z 184	[M+H]	1	C00157	LMGP01010000
PC 38:4	810.5	+Precursor Ion Scan m/z 184	[M+H]	1	C00157	LMGP01010000
PC 38:5	808.5	+Precursor Ion Scan m/z 184	[M+H]	1	C00157	LMGP01010000
PC 38:6	806.5	+Precursor Ion Scan m/z 184	[M+H]	1	C00157	LMGP01010000
PC 38:7	804.5	+Precursor Ion Scan m/z 184	[M+H]	1	C00157	LMGP01010000
PC 40:3	840.5	+Precursor Ion Scan m/z 184	[M+H]	1	C00157	LMGP01010000
PC 40:4	838.5	+Precursor Ion Scan m/z 184	[M+H]	1	C00157	LMGP01010000
PC 40:5	836.5	+Precursor Ion Scan m/z 184	[M+H]	1	C00157	LMGP01010000
PC 40:6	834.5	+Precursor Ion Scan m/z 184	[M+H]	1	C00157	LMGP01010000
PC 40:7	832.5	+Precursor Ion Scan m/z 184	[M+H]	1	C00157	LMGP01010000
PC 40:8	830.5	+Precursor Ion Scan m/z 184	[M+H]	1	C00157	LMGP01010000
PC 40:9	828.5	+Precursor Ion Scan m/z 184	[M+H]	1	C00157	LMGP01010000
PE 37:4 (IS)	754.4	+Neutral Loss Scan m/z 141	[M+H]	1	C00350	LMGP02010000
PE 32:0	692.4	+Neutral Loss Scan m/z 141	[M+H]	1	C00350	LMGP02010000
PE 32:1	690.4	+Neutral Loss Scan m/z 141	[M+H]	1	C00350	LMGP02010000
PE 32:2	688.4	+Neutral Loss Scan m/z 141	[M+H]	1	C00350	LMGP02010000
PE 32:3	686.4	+Neutral Loss Scan m/z 141	[M+H]	1	C00350	LMGP02010000
PE O-34:1/P-34:0	704.4	+Neutral Loss Scan m/z 141	[M+H]	1	C04475/C04756	LMGP02020000/LMGP02030000
PE O-34:2/P-34:1	702.4	+Neutral Loss Scan m/z 141	[M+H]	1	C04475/C04756	LMGP02020000/LMGP02030000
PE O-34:3/P-34:2	700.4	+Neutral Loss Scan m/z 141	[M+H]	1	C04475/C04756	LMGP02020000/LMGP02030000
PE 34:1	718.5	+Neutral Loss Scan m/z 141	[M+H]	1	C00350	LMGP02010000
PE 34:2	716.5	+Neutral Loss Scan m/z 141	[M+H]	1	C00350	LMGP02010000
PE 34:3	714.5	+Neutral Loss Scan m/z 141	[M+H]	1	C00350	LMGP02010000
PE 34:4	712.5	+Neutral Loss Scan m/z 141	[M+H]	1	C00350	LMGP02010000
PE O-36:1/P-36:0	732.5	+Neutral Loss Scan m/z 141	[M+H]	1	C04475/C04756	LMGP02020000/LMGP02030000
PE O-36:2/P-36:1	730.5	+Neutral Loss Scan m/z 141	[M+H]	1	C04475/C04756	LMGP02020000/LMGP02030000
PE O-36:3/P-36:2	728.5	+Neutral Loss Scan m/z 141	[M+H]	1	C04475/C04756	LMGP02020000/LMGP02030000
PE O-36:4/P-36:3	726.5	+Neutral Loss Scan m/z 141	[M+H]	1	C04475/C04756	LMGP02020000/LMGP02030000
PE O-36:5/P-36:4	724.5	+Neutral Loss Scan m/z 141	[M+H]	1	C04475/C04756	LMGP02020000/LMGP02030000
PE O-36:6/P-36:5	722.5	+Neutral Loss Scan m/z 141	[M+H]	1	C04475/C04756	LMGP02020000/LMGP02030000
PE 36:1	746.5	+Neutral Loss Scan m/z 141	[M+H]	1	C00350	LMGP02010000
PE 36:2	744.5	+Neutral Loss Scan m/z 141	[M+H]	1	C00350	LMGP02010000
PE 36:3	742.5	+Neutral Loss Scan m/z 141	[M+H]	1	C00350	LMGP02010000
PE 36:4	740.5	+Neutral Loss Scan m/z 141	[M+H]	1	C00350	LMGP02010000
PE 36:5	738.5	+Neutral Loss Scan m/z 141	[M+H]	1	C00350	LMGP02010000
PE 36:6	736.5	+Neutral Loss Scan m/z 141	[M+H]	1	C00350	LMGP02010000
PE O-38:5/P-38:4	752.5	+Neutral Loss Scan m/z 141	[M+H]	1	C04475/C04756	LMGP02020000/LMGP02030000
PE O-38:6/P-38:5	750.5	+Neutral Loss Scan m/z 141	[M+H]	1	C04475/C04756	LMGP02020000/LMGP02030000
PE 38:0	776.5	+Neutral Loss Scan m/z 141	[M+H]	1	C00350	LMGP02010000
PE 38:1	774.5	+Neutral Loss Scan m/z 141	[M+H]	1	C00350	LMGP02010000
PE 38:2	772.5	+Neutral Loss Scan m/z 141	[M+H]	1	C00350	LMGP02010000
PE 38:3	770.5	+Neutral Loss Scan m/z 141	[M+H]	1	C00350	LMGP02010000
PE 38:4	768.5	+Neutral Loss Scan m/z 141	[M+H]	1	C00350	LMGP02010000
PE 38:5	766.5	+Neutral Loss Scan m/z 141	[M+H]	1	C00350	LMGP02010000
PE 38:6	764.5	+Neutral Loss Scan m/z 141	[M+H]	1	C00350	LMGP02010000
PE 38:7	762.5	+Neutral Loss Scan m/z 141	[M+H]	1	C00350	LMGP02010000
PE O-40:3/P-40:2	784.5	+Neutral Loss Scan m/z 141	[M+H]	1	C04475/C04756	LMGP02020000/LMGP02030000
PE O-40:4/P-40:3	782.5	+Neutral Loss Scan m/z 141	[M+H]	1	C04475/C04756	LMGP02020000/LMGP02030000
PE O-40:5/P-40:4	780.5	+Neutral Loss Scan m/z 141	[M+H]	1	C04475/C04756	LMGP02020000/LMGP02030000
PE O-40:6/P-40:5	778.5	+Neutral Loss Scan m/z 141	[M+H]	1	C04475/C04756	LMGP02020000/LMGP02030000
PE 40:3	798.5	+Neutral Loss Scan m/z 141	[M+H]	1	C00350	LMGP02010000
PE 40:4	796.5	+Neutral Loss Scan m/z 141	[M+H]	1	C00350	LMGP02010000
PE 40:5	794.5	+Neutral Loss Scan m/z 141	[M+H]	1	C00350	LMGP02010000
PE 40:6	792.5	+Neutral Loss Scan m/z 141	[M+H]	1	C00350	LMGP02010000
PE 40:7	790.5	+Neutral Loss Scan m/z 141	[M+H]	1	C00350	LMGP02010000
PE 40:8	788.5	+Neutral Loss Scan m/z 141	[M+H]	1	C00350	LMGP02010000
PE 40:9	786.5	+Neutral Loss Scan m/z 141	[M+H]	1	C00350	LMGP02010000
PI 37:4 (IS)	890.5	+Neutral Loss Scan m/z 277	[M+NH4]	1	C01194	LMGP06010000
PI 32:0	828.5	+Neutral Loss Scan m/z 277	[M+NH4]	1	C01194	LMGP06010000
PI 32:1	826.5	+Neutral Loss Scan m/z 277	[M+NH4]	1	C01194	LMGP06010000
PI 32:2	824.5	+Neutral Loss Scan m/z 277	[M+NH4]	1	C01194	LMGP06010000
PI 32:3	822.5	+Neutral Loss Scan m/z 277	[M+NH4]	1	C01194	LMGP06010000
PI 34:1	854.5	+Neutral Loss Scan m/z 277	[M+NH4]	1	C01194	LMGP06010000
PI 34:2	852.5	+Neutral Loss Scan m/z 277	[M+NH4]	1	C01194	LMGP06010000
PI 34:3	850.5	+Neutral Loss Scan m/z 277	[M+NH4]	1	C01194	LMGP06010000
PI 34:4	848.5	+Neutral Loss Scan m/z 277	[M+NH4]	1	C01194	LMGP06010000
PI 36:1	882.5	+Neutral Loss Scan m/z 277	[M+NH4]	1	C01194	LMGP06010000
PI 36:2	880.5	+Neutral Loss Scan m/z 277	[M+NH4]	1	C01194	LMGP06010000
PI 36:3	878.5	+Neutral Loss Scan m/z 277	[M+NH4]	1	C01194	LMGP06010000
PI 36:4	876.5	+Neutral Loss Scan m/z 277	[M+NH4]	1	C01194	LMGP06010000
PI 36:5	874.5	+Neutral Loss Scan m/z 277	[M+NH4]	1	C01194	LMGP06010000
PI 38:1	910.5	+Neutral Loss Scan m/z 277	[M+NH4]	1	C01194	LMGP06010000
PI 38:2	908.5	+Neutral Loss Scan m/z 277	[M+NH4]	1	C01194	LMGP06010000
PI 38:3	906.5	+Neutral Loss Scan m/z 277	[M+NH4]	1	C01194	LMGP06010000
PI 38:4	904.5	+Neutral Loss Scan m/z 277	[M+NH4]	1	C01194	LMGP06010000
PI 38:5	902.5	+Neutral Loss Scan m/z 277	[M+NH4]	1	C01194	LMGP06010000
PI 38:6	900.5	+Neutral Loss Scan m/z 277	[M+NH4]	1	C01194	LMGP06010000
PI 40:3	934.5	+Neutral Loss Scan m/z 277	[M+NH4]	1	C01194	LMGP06010000
PI 40:4	932.5	+Neutral Loss Scan m/z 277	[M+NH4]	1	C01194	LMGP06010000
PI 40:5	930.5	+Neutral Loss Scan m/z 277	[M+NH4]	1	C01194	LMGP06010000
PI 40:6	928.5	+Neutral Loss Scan m/z 277	[M+NH4]	1	C01194	LMGP06010000
PS 37:4 (IS)	798.5	+Neutral Loss Scan m/z 185	[M+H]	1	C02737	LMGP03010000
PS 32:0	736.5	+Neutral Loss Scan m/z 185	[M+H]	1	C02737	LMGP03010000
PS 32:2	732.5	+Neutral Loss Scan m/z 185	[M+H]	1	C02737	LMGP03010000
PS 32:3	730.5	+Neutral Loss Scan m/z 185	[M+H]	1	C02737	LMGP03010000
PS 34:1	762.5	+Neutral Loss Scan m/z 185	[M+H]	1	C02737	LMGP03010000
PS 34:2	760.5	+Neutral Loss Scan m/z 185	[M+H]	1	C02737	LMGP03010000
PS 34:3	758.5	+Neutral Loss Scan m/z 185	[M+H]	1	C02737	LMGP03010000
PS 34:4	756.5	+Neutral Loss Scan m/z 185	[M+H]	1	C02737	LMGP03010000
PS 36:1	790.5	+Neutral Loss Scan m/z 185	[M+H]	1	C02737	LMGP03010000
PS 36:2	788.5	+Neutral Loss Scan m/z 185	[M+H]	1	C02737	LMGP03010000
PS 36:3	786.5	+Neutral Loss Scan m/z 185	[M+H]	1	C02737	LMGP03010000
PS 36:4	784.5	+Neutral Loss Scan m/z 185	[M+H]	1	C02737	LMGP03010000
PS 36:5	782.5	+Neutral Loss Scan m/z 185	[M+H]	1	C02737	LMGP03010000
PS 36:6	780.5	+Neutral Loss Scan m/z 185	[M+H]	1	C02737	LMGP03010000
PS 38:1	818.5	+Neutral Loss Scan m/z 185	[M+H]	1	C02737	LMGP03010000
PS 38:2	816.5	+Neutral Loss Scan m/z 185	[M+H]	1	C02737	LMGP03010000
PS 38:3	814.5	+Neutral Loss Scan m/z 185	[M+H]	1	C02737	LMGP03010000
PS 38:4	812.5	+Neutral Loss Scan m/z 185	[M+H]	1	C02737	LMGP03010000
PS 38:5	810.5	+Neutral Loss Scan m/z 185	[M+H]	1	C02737	LMGP03010000
PS 38:7	806.5	+Neutral Loss Scan m/z 185	[M+H]	1	C02737	LMGP03010000
PS 40:1	846.5	+Neutral Loss Scan m/z 185	[M+H]	1	C02737	LMGP03010000
PS 40:2	844.5	+Neutral Loss Scan m/z 185	[M+H]	1	C02737	LMGP03010000
PS 40:3	842.5	+Neutral Loss Scan m/z 185	[M+H]	1	C02737	LMGP03010000
PS 40:4	840.5	+Neutral Loss Scan m/z 185	[M+H]	1	C02737	LMGP03010000
PS 40:5	838.5	+Neutral Loss Scan m/z 185	[M+H]	1	C02737	LMGP03010000
PS 40:6	836.5	+Neutral Loss Scan m/z 185	[M+H]	1	C02737	LMGP03010000
PS 40:7	834.5	+Neutral Loss Scan m/z 185	[M+H]	1	C02737	LMGP03010000
PS 40:8	832.5	+Neutral Loss Scan m/z 185	[M+H]	1	C02737	LMGP03010000
PS 40:9	830.5	+Neutral Loss Scan m/z 185	[M+H]	1	C02737	LMGP03010000
PG 37:4 (IS)	802.5	+Neutral Loss Scan m/z 189	[M+NH4]	1	C00344	LMGP04010000
PG 32:0	740.4	+Neutral Loss Scan m/z 189	[M+NH4]	1	C00344	LMGP04010000
PG 32:1	738.4	+Neutral Loss Scan m/z 189	[M+NH4]	1	C00344	LMGP04010000
PG 32:2	736.4	+Neutral Loss Scan m/z 189	[M+NH4]	1	C00344	LMGP04010000
PG 32:3	734.4	+Neutral Loss Scan m/z 189	[M+NH4]	1	C00344	LMGP04010000
PG 34:0	768.4	+Neutral Loss Scan m/z 189	[M+NH4]	1	C00344	LMGP04010000
PG 34:1	766.4	+Neutral Loss Scan m/z 189	[M+NH4]	1	C00344	LMGP04010000
PG 34:2	764.4	+Neutral Loss Scan m/z 189	[M+NH4]	1	C00344	LMGP04010000
PG 34:3	762.4	+Neutral Loss Scan m/z 189	[M+NH4]	1	C00344	LMGP04010000
PG 36:0	796.5	+Neutral Loss Scan m/z 189	[M+NH4]	1	C00344	LMGP04010000
PG 36:1	794.5	+Neutral Loss Scan m/z 189	[M+NH4]	1	C00344	LMGP04010000
PG 36:2	792.4	+Neutral Loss Scan m/z 189	[M+NH4]	1	C00344	LMGP04010000
PG 36:3	790.4	+Neutral Loss Scan m/z 189	[M+NH4]	1	C00344	LMGP04010000
PG 36:4	788.4	+Neutral Loss Scan m/z 189	[M+NH4]	1	C00344	LMGP04010000
PG 38:2	820.5	+Neutral Loss Scan m/z 189	[M+NH4]	1	C00344	LMGP04010000
PG 38:3	818.5	+Neutral Loss Scan m/z 189	[M+NH4]	1	C00344	LMGP04010000
PG 38:4	816.5	+Neutral Loss Scan m/z 189	[M+NH4]	1	C00344	LMGP04010000
PG 38:5	814.5	+Neutral Loss Scan m/z 189	[M+NH4]	1	C00344	LMGP04010000
PG 40:3	846.5	+Neutral Loss Scan m/z 189	[M+NH4]	1	C00344	LMGP04010000
PG 40:9	834.5	+Neutral Loss Scan m/z 189	[M+NH4]	1	C00344	LMGP04010000
PA 37:4 (IS)	728.5	+Neutral Loss Scan m/z 115	[M+NH4]	1	C00416	LMGP10010000
PA 30:1	636.4	+Neutral Loss Scan m/z 115	[M+NH4]	1	C00416	LMGP10010000
PA 30:2	634.4	+Neutral Loss Scan m/z 115	[M+NH4]	1	C00416	LMGP10010000
PA 32:0	666.4	+Neutral Loss Scan m/z 115	[M+NH4]	1	C00416	LMGP10010000
PA 32:1	664.4	+Neutral Loss Scan m/z 115	[M+NH4]	1	C00416	LMGP10010000
PA 32:2	662.4	+Neutral Loss Scan m/z 115	[M+NH4]	1	C00416	LMGP10010000
PA 32:3	660.4	+Neutral Loss Scan m/z 115	[M+NH4]	1	C00416	LMGP10010000
PA 34:1	692.4	+Neutral Loss Scan m/z 115	[M+NH4]	1	C00416	LMGP10010000
PA 34:2	690.4	+Neutral Loss Scan m/z 115	[M+NH4]	1	C00416	LMGP10010000
PA 34:3	688.4	+Neutral Loss Scan m/z 115	[M+NH4]	1	C00416	LMGP10010000
PA 36:0	722.5	+Neutral Loss Scan m/z 115	[M+NH4]	1	C00416	LMGP10010000
PA 36:1	720.5	+Neutral Loss Scan m/z 115	[M+NH4]	1	C00416	LMGP10010000
PA 36:2	718.4	+Neutral Loss Scan m/z 115	[M+NH4]	1	C00416	LMGP10010000
PA 36:3	716.4	+Neutral Loss Scan m/z 115	[M+NH4]	1	C00416	LMGP10010000
PA 36:6	710.4	+Neutral Loss Scan m/z 115	[M+NH4]	1	C00416	LMGP10010000
PA 38:2	746.5	+Neutral Loss Scan m/z 115	[M+NH4]	1	C00416	LMGP10010000
PA 38:3	744.5	+Neutral Loss Scan m/z 115	[M+NH4]	1	C00416	LMGP10010000
PA 38:4	742.5	+Neutral Loss Scan m/z 115	[M+NH4]	1	C00416	LMGP10010000
PA 40:8	762.5	+Neutral Loss Scan m/z 115	[M+NH4]	1	C00416	LMGP10010000
PA 40:9	760.5	+Neutral Loss Scan m/z 115	[M+NH4]	1	C00416	LMGP10010000
