# Supplementary material for: Lipid unsaturation promotes BAX and BAK pore activity during apoptosis
Source: Nat Commun. 2024 Jun 3;15:4700. doi: 10.1038/s41467-024-49067-6 (PMC11148036; doi:10.1038/s41467-024-49067-6)
Supplement: Supplementary file 9 — Source Data [file 41467_2024_49067_MOESM9_ESM.zip]

Archive with 10 entries (10 files):
- Source data figure 1.xlsx
- source data Figure 2.xlsx
- Source Data Figure 3.xlsx
- Source Data Figure 4.xlsx
- Source data Figure 5.xlsx
- Source data figure 6.xlsx
- Source data Supplementary figure 1.xlsx
- Source data Supplementary figure 2.xlsx
- Source data Supplementary Figure 3.xlsx
- Source data supplementary figure 4.xlsx
