# Supplementary material for: Lipid unsaturation promotes BAX and BAK pore activity during apoptosis
Source: Nat Commun. 2024 Jun 3;15:4700. doi: 10.1038/s41467-024-49067-6 (PMC11148036; doi:10.1038/s41467-024-49067-6)
Supplement: Supplementary file 9 — Source Data [file 41467_2024_49067_MOESM9_ESM.zip › Source data figure 1.xlsx]

## Sheet: Figure 1A
Time (min)	% of cells depolarised (TMRE loss)
0	0
10	2.63158
20	21.0526
30	68.421
40	89.4737
50	94.7368
60	94.7368
70	94.7368

## Sheet: Figure1B
Time (min)	% cells with mEGFP-BAK foci
0	0
20	1.1236
25	2.247
30	5.61797
35	7.8651
40	40.4498
45	48.3146
50	56.7798
55	68.5393
60	77.528
65	83.1461

## Sheet: Figure1E
DLS data	(Right)
	Diameter (nm)	% Mass
	0.053561	0
	0.067924	0
	0.086139	0
	0.109238	0
	0.138531	0
	0.175679	0
	0.222789	0
	0.282532	0
	0.358296	0
	0.454376	0
	0.576222	0
	0.730741	0
	0.926695	0
	1.1752	0
	1.49034	0
	1.88999	0
	2.3968	0
	3.03953	0
	3.8546	0
	4.88825	0
	6.19908	8.4
	7.86142	32.9555
	9.96954	39.6978
	12.643	16.4828
	16.0333	3.44702
	20.3328	1.97755
	25.7852	1.43738
	32.6997	0.899694
	41.4684	0.409399
	52.5886	0.12458
	66.6907	0.036326
	84.5744	0.042663
	107.254	0.060297
	136.015	0.059014
	172.489	0.042799
	218.743	0.023933
	277.401	0.010066
	351.789	0.002728
	446.124	0.000181
	565.756	0
	717.469	0
	909.865	0
	1153.85	0
	1463.27	0
	1855.66	0
	2353.27	0
	2984.32	0
	3784.6	0
	4799.47	0
	6086.49	0
	7718.64	0
	9788.47	0
	12413.3	0
	15742.1	0
	19963.5	0
	25316.9	0
	32105.8	0
	40715.3	0
	51633.5	0
	65479.5	0

## Sheet: Figure 1F
														T	Total
														FT	Flowthrough
														W	Wash
														E	Elution
