# Supplementary material for: Lipid unsaturation promotes BAX and BAK pore activity during apoptosis
Source: Nat Commun. 2024 Jun 3;15:4700. doi: 10.1038/s41467-024-49067-6 (PMC11148036; doi:10.1038/s41467-024-49067-6)
Supplement: Supplementary file 9 — Source Data [file 41467_2024_49067_MOESM9_ESM.zip › source data Figure 2.xlsx]

## Sheet: Figure2A
	Control				Apoptosis
PC	3.49835	7.29827	4.92024	3.20739	4.45502	5.11384	5.68118	2.93469
PE	1.32816	1.44274	1.87072	1.27527	1.5921	2.07262	2.41701	1.05429
PI	0.469678	0.545031	0.621145	0.423565	0.571774	0.720441	0.846516	0.338359
PS	0.332816	0.197916	0.43787	0.35531	0.498713	0.359757	0.510306	0.316173
PA	0.530142	0.438012	0.383214	0.508992	0.337539	0.399508	0.630933	0.814406
PG	0.178665	0.171177	0.184742	0.175351	0.180698	0.213321	0.232645	0.138516
			PC			PE			PI			PS			PA			PG
Column B			APO			APO			APO			APO			APO			APO
vs.			vs,			vs,			vs,			vs,			vs,			vs,
Column A			CTRL			CTRL			CTRL			CTRL			CTRL			CTRL
Unpaired t test
P value			0.8728			0.3854			0.4083			0.2436			0.5089			0.5314
P value summary			ns			ns			ns			ns			ns			ns
Significantly different (P < 0.05)?			No			No			No			No			No			No
One- or two-tailed P value?			Two-tailed			Two-tailed			Two-tailed			Two-tailed			Two-tailed			Two-tailed
t, df			t=0,1671 df=6			t=0,936 df=6			t=0,8888 df=6			t=1,293 df=6			t=0,7021 df=6			t=0,664 df=6
How big is the difference?
Mean ± SEM of column A			4,731 ± 0,934, n=4			1,479 ± 0,1351, n=4			0,5149 ± 0,04338, n=4			0,331 ± 0,04977, n=4			0,4651 ± 0,03366, n=4			0,1775 ± 0,002864, n=4
Mean ± SEM of column B			4,546 ± 0,5927, n=4			1,784 ± 0,2963, n=4			0,6193 ± 0,1092, n=4			0,4212 ± 0,04895, n=4			0,5456 ± 0,1096, n=4			0,1913 ± 0,0206, n=4
Difference between means			-0,1849 ± 1,106			0,3048 ± 0,3256			0,1044 ± 0,1175			0,09026 ± 0,06981			0,08051 ± 0,1147			0,01381 ± 0,0208
95% confidence interval			-2,892 to 2,522			-0,492 to 1,102			-0,1831 to 0,3919			-0,08056 to 0,2611			-0,2001 to 0,3611			-0,03708 to 0,0647
R squared (eta squared)			0.004634			0.1274			0.1163			0.2179			0.07593			0.06846
F test to compare variances
F, DFn, Dfd			2,483, 3, 3			4,809, 3, 3			6,334, 3, 3			1,034, 3, 3			10,6, 3, 3			51,75, 3, 3
P value			0.4747			0.2296			0.1638			0.9788			0.0836			0.0088
P value summary			ns			ns			ns			ns			ns			**
Significantly different (P < 0.05)?			No			No			No			No			No			Yes

## Sheet: Figure 2B
	lipid species (PC)	fold change (Relative to Control)						lipid species (PE)	fold change (Relative to Control)							lipid species (PI)	fold change (Relative to Control)						lipid species (PS)	fold change (Relative to Control)						lipid species (PG)	fold change (Relative to Control)						lipid species (PA)	fold change (Relative to Control)
		Exp1	Exp2	Exp3	Exp4	Average			Exp1	Exp2	Exp3	Exp4	Average				Exp1	Exp2	Exp3	Exp4	Average			Exp1	Exp2	Exp3	Exp4	Average			Exp1	Exp2	Exp3	Exp4	Average			Exp1	Exp2	Exp3	Exp4	Average
	40:9	0.761932	0.071626	1.95004	3.14977	1.48334		34:4	7.65046	1.2232	1.44351	1.09198	2.85229			34:3		0.81771	2.18868		1.5032		40:3			1.77165	4.54467	3.15816		32:3	3.57516	4.95072	3.69055	0.523603	3.18501		32:3	0.235165	18.5862	1.64303	0.435859	5.22507
	40:3	0.82505	0.278114	1.21904	3.07646	1.34966		34:3	2.19858	1.94656	1.10751	5.91603	2.79217			32:1	1.05757	1.62006	1.61493		1.43086		34:4	2.84978	3.18482			3.0173		36:1	1.91322	1.59798	2.58375	0.339623	1.60865		30:2	0.825961		7.5658		4.19588
	38:5	1.75986	1.01567	1.57555	1.04411	1.3488		O-36:5/P-36:4	2.28818	3.29697	3.49618	0.975979	2.51433			36:4	1.6059	1.80935	1.29761	0.972508	1.42134		32:2	1.42802	1.79655	3.27203	0.28329	1.69497		34:0		0.477404	1.86607		1.17174		30:1	0.669598	0.218002	11.7239	1.48015	3.52292
	38:7	1.99707	0.354627	1.5477	1.4659	1.34133		O-36:4/P-36:3	3.72248	3.96516	1.04351	0.597532	2.33217			36:2	1.2952	1.44671	1.90028	0.900518	1.38568		38:5	4.44698	0.572971	0.425205	1.099	1.63604		32:0	0.892617	1.76322	1.20368	0.790532	1.16251		34:3	0.715036	1.73138	7.9188	0.483633	2.71221
	34:4	1.46024	1.8321	1.31729	0.736385	1.3365		O-34:3/P-34:2	0.569508	3.84858			2.20905			40:5	0.9084	1.26148	1.96653	1.01231	1.28718		32:0	0.156825		1.11605	3.49313	1.58867		34:2	1.11178	1.37856	1.55576	0.498274	1.13609		36:6	1.49971	1.47425		3.26293	2.07896
	38:4	1.61687	1.21487	1.21691	1.21563	1.31607		O-40:6/P-40:5	5.46316	0.466734	0.608419		2.17944			34:1	1.53202	1.26166	1.5673	0.715135	1.26903		40:5	1.04836	1.59898	1.28947	2.35136	1.57204		38:2	1.14949	1.17225	1.02866	1.10721	1.1144		32:2	0.316084	1.66938	5.25507	0.739406	1.99498
	40:6	1.48834	1.33064	1.38907	1.02249	1.30764		38:7	2.26871	2.13538	2.51441	1.31167	2.05754			36:3	1.37113	1.02594	1.88073	0.797444	1.26881		32:3	1.28603	0.756106	3.65293	0.47388	1.54224		36:2	1.01269	1.21656	1.08765	1.11973	1.10916		38:3	1.4192	1.24878	2.56249	2.4295	1.915
	36:5	1.52302	1.08571	1.30006	1.16246	1.26781		32:2	2.16031	2.41344	1.55924	0.945254	1.76956			38:4	1.22972	1.54439	1.26477	0.857317	1.22405		36:2	1.86709		1.11841	1.59189	1.5258		34:1	1.02523	1.40359	1.22445	0.683352	1.08416		32:0	2.53132	1.02146	2.47199	1.45344	1.86955
	40:4	2.47614	0.73582	0.859941	0.869269	1.23529		36:5	1.06541	1.90504	1.40312	2.33961	1.67829			40:6	1.44194	1.29751	1.4089	0.693014	1.21034		38:1	1.06719	2.02653	1.0695		1.38774		38:4	0.89833	1.89095	0.62261	0.752772	1.04117		40:9			2.8659	0.779239	1.82257
	O-34:2/P-34:1	1.64031	1.05548	1.21893	0.958063	1.21819		32:0	1.69994	1.75608	1.97178	1.01595	1.61094			38:5	1.44339	1.36537	1.24848	0.76816	1.20635		36:1	1.64165	1.6576	1.14713	0.916539	1.34073		36:0	0.517823	0.355141	1.54393	1.33	0.936722		32:1	1.4627	1.54124	2.65733	1.45323	1.77863
	36:4	1.53716	0.825302	1.34244	1.12429	1.2073		O-38:5/P-38:4	2.35883	1.56593	1.86164	0.558786	1.5863			40:4		1.07793	1.1916		1.13477		40:4	1.04771	1.85661	0.961102		1.28847		32:2	0.707695	0.946785	1.69749	0.330395	0.92059		36:3	1.01127		2.91958	0.941841	1.62423
	40:7	1.31303	1.3001	1.26544	0.934032	1.20315		38:2	0.735466	2.23885	1.78866	1.47306	1.55901			38:3	1.31768	1.20295	1.11533	0.813859	1.11246		40:6	0.907986	2.01064	1.53659	0.691805	1.28676		36:4	0.438006	1.17194	0.93143	0.972187	0.878391		34:2	1.01004	1.3431	2.77344	1.34149	1.61702
	38:6	1.29391	1.14643	1.24735	0.990538	1.16956		O-36:6/P-36:5	1.30007	2.65483	0.641679		1.53219			36:1	0.871278	0.982399	1.8008	0.433172	1.02191		34:1	2.53415		0.778653	0.479468	1.26409		32:1	0.028388	0.704021	1.20323	0.304542	0.560045		38:4	2.29756	0.356624	2.37695	0.94511	1.49406
	O-36:3/P-36:2	1.32183	0.944976	1.2405	1.11412	1.15536		40:9	2.18334		0.80474		1.49404			34:2	1.10312	0.934914	1.29223	0.708476	1.00969		38:3	1.29147	1.18719	1.12778	1.15133	1.18944									34:1	1.10931	0.968686	1.82024	1.57336	1.3679
	32:0	1.65369	0.363933	1.21564	1.38499	1.15456		40:5	1.73398	1.84008	1.53423	0.748697	1.46425			38:2	0.748138	1.4657	1.20545	0.362831	0.94553		38:4	1.3837	1.42165	1.20929	0.629552	1.16105									36:1	1.13443	1.04188	2.22559	0.605027	1.25173
	40:5	1.26387	0.702846	1.15438	1.46105	1.14554		O-36:1/P-36:0	1.30596	1.64424	1.82414	0.795983	1.39258			38:6	0.629677	1.48406	0.50029		0.871343		40:1	1.61656	0.580385	0.996507	1.26978	1.11581									38:2	1.55541	0.591788	1.41231		1.1865
	38:3	1.44527	0.646952	1.1578	1.305	1.13876		40:4	1.05697	1.57211	0.729739	2.07872	1.35939										40:2	0.800879	1.16268	1.63962	0.366662	0.992461									36:2	1.14959	0.95368	1.04204	1.5796	1.18123
	40:8	1.34729	0.542712	1.5038		1.13126		38:1	2.46831	1.13492	0.47458		1.35927																								36:0	0.460819	0.781842	1.09629	2.10927	1.11206
	O-36:4/P-36:3	1.46683	0.902532	1.00657	1.13812	1.12851		36:4	1.37639	1.65556	1.55954	0.609241	1.30018																								40:8	1.64633	0.368148		0.31962	0.778032
	32:3	1.1551	1.05132	1.30441	0.995606	1.12661		38:4	1.20249	1.88658	1.32583	0.771159	1.29651
	O-36:1/P-36:0	1.49265	0.403468	1.38423	1.08645	1.0917		40:8	0.949198	2.55258	1.48275	0.185637	1.29254
	34:3	1.14915	1.07889	1.1237	0.919711	1.06786		O-38:6/P-38:5	1.07512	1.54944	1.24676	1.28153	1.28821
	36:3	1.33265	0.619637	1.34434	0.950452	1.06177		O-36:3/P-36:2	1.02843		1.94922	0.856412	1.27802
	O-32:0	1.60872	0.374018	1.15382	1.07483	1.05285		O-40:4/P-40:3	1.85289	1.56683	0.749878	0.928184	1.27444
	36:2	1.35455	0.68234	1.13731	1.02993	1.05103		O-34:1/P-34:0	1.14877	1.36791	1.27501		1.2639
	36:6	1.18141	0.999444	0.87842	1.13187	1.04778		34:1	1.28365	1.42812	1.31444	0.929194	1.23885
	36:0	1.15096	0.157651	1.752	1.09825	1.03971		36:3	1.33213	1.47033	1.25399	0.88011	1.23414
	32:1	1.20512	1.12381	1.12178	0.695744	1.03661		38:5	1.15265	1.36471	1.28297	1.0886	1.22223
	36:1	1.41026	0.279439	1.32951	1.09899	1.02955		O-34:2/P-34:1	1.09618	1.88687	1.06599	0.795805	1.21121
	O-32:1/P-32:0	1.13443	0.939932	1.106	0.933971	1.02858		38:6	1.16748	1.40042	1.79375	0.481971	1.2109
	38:2	0.868257	0.585688	1.31504	1.33672	1.02642		36:1	1.28215	1.33638	1.30951	0.884791	1.20321
	32:2	1.19275	1.05537	1.09261	0.746482	1.02181		O-40:5/P-40:4	2.24602	0.793168	0.478037		1.17241
	30:0	1.39965	0.781716	1.07865	0.80892	1.01723		36:2	1.01679	1.24434	1.26274	0.937991	1.11547
	O-32:2/P-32:1	1.26892	0.876638	1.04498	0.838901	1.00736		40:6	0.921579	1.88404	1.09246	0.547417	1.11137
	34:1	1.21173	0.654475	1.14937	0.956875	0.993112		34:2	1.05122	1.45711	1.17989	0.710572	1.0997
	O-36:2/P-36:1	1.19253	0.723127	0.987025	1.06317	0.991462		32:1	1.13267	1.29282	1.10855	0.820888	1.08873
	O-34:1/P-34:0	1.33394	0.589277	1.0994	0.829561	0.963045		40:7	0.893038	1.8071	0.938798	0.689969	1.08223
	34:2	1.17282	0.58908	1.09077	0.859639	0.928079		38:0	1.05827	0.868002	1.65709	0.629473	1.05321
	O-34:0	1.0822	0.34304	1.32041	0.961035	0.926671		38:3	1.10916	1.07846	0.976363	0.792583	0.989143
								O-40:3/P-40:2		2.12344	0.460439	0.374469	0.986114
								O-36:2/P-36:1	1.01997	1.14204	0.947134	0.288181	0.849332
