# Supplementary material for: Lipid unsaturation promotes BAX and BAK pore activity during apoptosis
Source: Nat Commun. 2024 Jun 3;15:4700. doi: 10.1038/s41467-024-49067-6 (PMC11148036; doi:10.1038/s41467-024-49067-6)
Supplement: Supplementary file 9 — Source Data [file 41467_2024_49067_MOESM9_ESM.zip › Source Data Figure 3.xlsx]

## Sheet: Figure 3A
PAPC:CL(16.0)			% of Carboxyfluorescein release
Time (min)	250 nM						125 nM						62.5 nM						31.25 nM						15.625 nM						7.81 nM						3.9 nM						1.95 nM						no bid
	Exp1	Exp2	Exp3	Exp4	Exp5		Exp1	Exp2	Exp3	Exp4	Exp5		Exp1	Exp2	Exp3	Exp4	Exp5		Exp1	Exp2	Exp3	Exp4	Exp5		Exp1	Exp2	Exp3	Exp4	Exp5		Exp1	Exp2	Exp3	Exp4	Exp5		Exp1	Exp2	Exp3	Exp4	Exp5		Exp1	Exp2	Exp3	Exp4	Exp5		Exp1
1	74.9335	75.0361	73.9782	87.5556	89.3094		61.7186	42.5202	42.8376	73.0526	84.3474		56.0158	17.4204	19.6292	68.5614	71.958		49.5927	20.4243	24.4821	56.078	60.5168		82.2899	36.0628	35.1149	41.9727	46.713		31.5153	76.3765	17.1235	31.5556	35.3824		26.3099	37.5773	14.8748	12.9867	27.1501		52.7681	13.3475	14.9617	25.1072	26.7936		0.21439
2	66.2481	74.4571	77.1553	89.2309	89.6055		54.7731	44.2965	45.9792	75.6528	84.8075		50.7942	23.4129	27.5859	70.2485	71.149		44.1301	23.1966	28.0689	59.0837	61.2007		94.3935	38.5223	39.2337	45.925	48.1763		29.2133	85.6269	20.2845	34.5229	36.3651		24.5159	47.1288	17.0647	16.5499	29.4667		60.8393	16.449	15.7933	26.8634	28.2013		1.09682
3	65.1798	77.8794	76.7079	89.3402	93.4397		55.0081	47.4509	50.1845	76.0727	86.4624		49.1345	29.1667	31.026	71.6002	74.4647		44.3335	27.439	32.0266	58.9016	63.3571		90.202	42.0139	41.3926	46.369	51.5198		27.4523	82.9915	23.8313	35.3378	38.7361		24.2417	45.0931	20.1728	18.8387	30.5808		58.9145	19.0972	18.0185	28.3524	29.5773		1.64965
4	65.9226	78.2829	78.4939	90.3957	91.1704		54.1605	50.5609	51.3522	77.5128	86.3933		49.5179	32.0907	34.9393	72.9818	73.9252		43.4738	29.6871	32.9312	61.5587	63.9013		59.5561	42.7005	43.2308	47.6787	52.2054		28.5004	54.9425	24.863	36.5667	39.3153		24.5624	28.8224	22.1388	21.6842	31.1024		36.8886	19.4737	20.4777	29.1879	30.2468		0.7342
5	66.3841	82.2756	76.3986	92.9249	92.4043		55.9865	53.3287	53.7095	78.9034	87.6086		51.4029	35.492	38.8235	72.777	75.8851		45.2513	31.3678	38.1433	61.5613	65.7628		61.1536	44.5271	44.6659	49.0915	53.3312		28.7247	55.4774	25.0994	38.0688	41.2375		24.3586	30.3169	22.8601	22.8731	33.2851		39.142	21.7275	23.0412	30.3184	31.944		0.96774
6	68.2407	82.0378	76.8474	92.0731	94.1709		58.2166	55.1691	53.9367	80.1181	88.5637		51.1749	38.7703	39.1812	73.8979	76.9383		45.1499	34.3083	39.5116	63.3341	67.5902		67.1317	45.5775	45.5959	50.0283	55.825		29.5376	61.9196	26.9214	39.7638	42.9499		25.0113	34.0513	25.9728	23.894	34.0451		43.3147	23.9438	22.4111	31.3759	32.2207		0.91128
7	71.1592	81.8603	80.8903	91.8364	92.4599		60.697	56.0494	56.864	80.2141	87.3091		52.9477	41.7024	42.6127	73.8318	75.9316		48.2855	36.3995	39.4153	63.8709	65.5827		75.5701	45.5981	46.6406	50.028	53.6435		32.4847	70.6027	28.3765	39.0047	43.073		26.5097	39.8866	25.9224	24.5578	34.883		47.4917	24.6267	22.5064	31.592	33.6103		1.82194
8	72.6517	81.0134	79.511	91.2523	94.631		60.9401	55.0628	58.5445	80.9039	88.6134		53.7373	41.689	44.726	74.4603	77.703		49.0287	35.34	42.2003	63.7319	68.5412		76.2912	45.7341	47.9236	50.5942	55.8903		32.2488	67.3075	27.4404	39.7203	43.4119		26.9646	41.1508	26.0979	25.4351	34.538		48.5326	23.6553	23.2737	32.3713	33.8314		1.7987
9	74.6067	82.7736	76.909	91.2344	94.9911		60.5037	57.865	57.2409	81.4234	88.8618		55.8398	43.1878	45.0251	74.6602	77.5532		50.6515	38.6114	42.424	64.1174	67.7058		78.4547	47.4334	46.3496	51.3068	57.0304		31.837	72.0945	28.5888	40.6031	43.2944		27.3876	42.6054	28.2234	25.9555	34.9497		52.1967	25.3176	25.389	33.3092	33.7392		1.46194
10	72.0666	84.7847	79.5112	93.2259	92.5045		60.3803	56.9781	58.0849	80.5895	88.4086		55.3302	43.5767	45.9695	75.7043	78.9866		49.0807	39.5703	44.4712	65.8362	67.897		82.2935	47.7855	48.3494	51.9378	57.4227		32.3601	73.5211	29.4356	40.6448	44.3905		27.1601	46.6244	27.384	27.6442	36.0528		51.7989	25.4821	27.1154	32.5517	35.1465		1.64128
11	73.836	80.0485	79.2371	94.5358	93.0342		61.8158	57.8359	59.0134	82.3617	89.8429		56.575	44.7977	46.459	76.8477	77.8795		51.2221	39.7384	43.8597	66.7663	69.4314		80.3419	46.7036	47.5052	54.2352	56.4231		32.0218	72.8409	29.2472	42.5594	44.7918		26.9012	43.5005	28.866	26.5492	37.0703		52.9787	25.9291	26.7665	34.2966	34.4322		0.96963
12	74.5208	83.7332	80.9665	92.3645	94.3119		62.2401	59.6418	60.6031	81.0208	91.0013		56.2378	46.542	48.6328	75.3814	78.7975		51.1615	40.1553	44.7418	65.6767	68.89		80.3802	48.9591	48.7154	51.0873	57.1568		33.1303	71.6223	30.337	40.4739	46.0727		27.2498	44.436	29.3049	27.9389	36.6277		51.8758	26.9054	26.9806	33.3658	36.5547		1.4295
13	75.7647	87.8351	79.1304	93.021	94.3551		63.9262	62.808	58.6428	81.3319	90.4321		58.3266	49.0399	48.0536	75.9912	78.4275		51.5132	43.6866	45.193	67.0708	68.0718		78.6224	49.837	49.0532	52.3427	57.2368		33.5491	74.2267	31.8388	41.3745	45.744		29.4384	42.5297	32.4547	27.5091	37.1314		50.0689	28.4149	26.5177	32.8719	35.1121		2.72698
14	73.1676	85.1768	80.4243	92.4906	95.9684		62.6459	59.6867	62.3488	83.1018	91.5501		57.2381	48.0836	49.0801	76.4913	80.3933		51.3539	41.8533	45.4252	64.8635	69.2941		81.1299	48.6437	48.8563	52.2716	58.2113		32.7166	71.9666	31.6853	41.5019	46.6266		27.4518	45.134	30.1628	28.3524	38.1353		52.2118	27.2139	25.2362	33.1182	35.3875		2.19169
15	73.2927	85.4265	80.7902	95.8246	93.6341		62.0471	61.1964	62.0658	85.0021	87.6214		56.8612	48.7264	49.5438	78.8476	78.1248		50.1683	42.6467	47.6605	68.7182	68.0983		79.6217	50.608	49.7615	54.3883	56.9961		32.2219	72.7743	32.4843	43.1065	44.9466		27.2844	45.0315	29.937	28.5176	38.6806		51.3115	28.3394	26.5673	35.2735	34.88		1.67522
16	74.3201	85.324	80.8175	95.1698	96.7406		63.4978	62.9387	60.174	84.3354	92.3725		56.5343	49.0673	49.3146	78.3396	79.8683		49.0574	45.1154	45.7769	69.0901	71.3655		80.8846	51.03	48.9124	53.2579	59.128		32.0658	73.3718	32.1192	42.5577	46.9573		28.1669	44.1154	31.0848	28.5726	39.0692		51.7949	28.0435	26.4385	35.2537	37.0624		1.09908
17	74.8899	84.7084	81.6179	94.6617	96.1043		63.8758	62.9224	61.3894	83.767	91.928		56.5196	49.8632	49.9876	76.9347	79.5725		52.3173	44.419	47.164	65.9308	70.6009		79.8518	50.1809	50.6666	54.3059	57.5768		33.963	72.6868	32.6304	42.5298	45.9393		28.512	46.0655	31.8098	28.0782	37.5525		51.4268	28.0155	26.9355	34.2286	36.1505		1.50484
18	76.2713	83.7362	81.0789	93.1226	95.1511		63.9168	61.9548	62.0587	83.8643	90.8372		56.0179	49.2118	49.2989	77.8331	80.3326		51.8173	43.9919	46.6265	66.4427	70.3384		82.9919	49.8336	49.2989	53.4843	59.0598		34.1463	72.7344	31.7131	41.8367	46.991		28.6944	49.3433	30.811	29.0581	38.1284		53.441	28.385	27.4332	33.8726	36.9474		2.31149
19	78.6036	84.6717	79.9257	96.1282	97.1327		67.9179	62.9986	61.5181	84.6056	91.3389		59.985	50.3795	50.8333	79.0637	80.4111		53.2866	45.8083	48.4076	69.574	71.5893		78.9031	50.7413	49.8432	54.6352	58.3439		34.718	71.6727	32.6686	43.1717	46.0712		29.5712	45.5367	31.1154	29.2244	37.9671		51.3433	28.3622	27.3845	35.833	35.9807		2.82783
20	79.3222	83.9237	82.4063	95.0578	96.3932		67.2385	62.1447	64.8622	83.7745	91.1015		61.3858	48.1938	51.5514	77.2072	80.8738		55.6845	44.2229	47.8792	66.7951	71.4927		82.1118	49.3571	49.5131	53.6103	59.6309		36.1756	75.0473	31.7065	43.3909	45.881		30.4238	46.5624	31.0767	29.122	37.4602		54.573	27.3419	26.5225	35.6592	35.4415		3.57383
21	77.8428	84.9747	81.4607	95.144	96.4003		67.8177	65.4907	66.3524	84.2496	89.7066		60.0752	50.554	52.7558	79.8412	80.9223		54.3896	46.5562	48.4331	68.9215	70.6879		84.0066	49.2598	51.5754	56.1608	59.5852		36.1538	72.1926	31.983	43.9743	45.6163		30.7107	46.0493	31.132	28.5945	38.8987		53.0996	28.7563	28.5011	35.8585	35.3313		2.34114
22	82.3479	85.3886	82.304	93.5601	98.2852		68.9068	64.8776	63.2552	83.4874	90.6706		61.8254	52.5994	51.6007	76.0651	81.7657		54.8041	44.8989	48.0884	69.2619	71.2479		69.0679	50.1952	48.8446	53.0879	60.3481		37.0832	62.3005	33.1973	42.6602	48.3956		31.394	39.7744	31.9109	29.2749	37.4752		43.1581	29.6043	26.3759	34.3379	36.545		2.89618
23	79.4647	86.2118	82.1689	94.3567	95.7085		66.1476	65.0103	63.9528	84.1514	90.0388		59.3998	50.3805	52.2467	79.8513	79.5989		51.4112	45.8233	48.3474	67.9902	70.4052		73.1663	50.7297	50.0544	54.2029	58.6531		36.1882	64.4711	33.7094	42.553	47.2972		29.9838	42.977	32.3126	28.6001	39.1315		46.3666	28.8477	26.0146	35.0258	35.149		2.57908
24	78.2503	84.1905	81.0619	97.7308	94.0929		66.4438	64.0716	64.0589	85.3353	90.3308		60.0518	52.394	52.7622	80.174	79.8037		55.7737	46.5508	47.9077	71.5492	70.679		70.9386	49.4591	50.7195	55.4342	58.0563		36.2132	63.3743	32.8427	43.5591	47.1908		30.6818	42.838	32.293	29.4823	38.7221		47.1397	29.491	27.8862	35.5315	36.4409		3.2002
25	81.3617	85.2923	81.3735	95.4366	95.8434		69.8298	64.9539	64.0666	87.0001	89.7951		60.2638	50.9355	54.3498	79.5487	80.7849		55.1574	46.3074	48.5416	69.6556	69.5594		70.1977	48.1067	50.7943	54.3235	58.0934		35.0128	64.6024	32.5396	43.4537	46.6606		30.5702	41.3733	30.8298	28.7888	39.6144		47.3598	28.3144	28.0827	35.093	36.7792		2.38298
26	83.1898	84.7506	82.758	93.7547	96.8869		69.7037	65.2404	66.4506	84.6562	92.7248		63.1674	52.9691	54.4789	77.9298	80.0271		56.7947	45.3803	50	67.3385	72.1936		44.7611	50.1256	51.5322	53.6535	59.4281		36.29	41.0526	34.4456	43.0538	46.4089		32.1219	26.5253	31.1805	30.2492	38.6166		30.5133	28.9828	26.3681	34.6189	35.2593		2.54909
27	81.362	87.4392	85.5111	96.4675	96.6364		68.445	67.1439	65.5182	85.938	92.3814		60.6399	52.4761	53.7503	79.8008	81.2311		55.2363	46.7405	51.9834	70.4205	72.3512		46.1598	52.9083	51.9481	55.2264	60.671		36.5469	41.8773	35.0261	43.8287	47.4016		29.7367	27.8433	32.1898	32.388	39.2748		30.1179	30.6951	27.6438	35.7337	36.8063		2.25577
28	81.333	87.7196	81.3101	97.6928	96.2145		68.684	67.3791	64.7223	86.1909	90.4898		60.887	52.1282	53.7565	79.5866	82.4382		54.9966	47.9442	49.1474	71.5156	71.4189		45.4977	50.3532	49.1643	56.7973	60.0624		35.8955	41.8959	32.9198	43.2884	46.8679		31.1032	26.7513	31.9598	28.8536	39.1457		29.8426	29.7138	26.8023	35.0116	36.5146		2.83453
29	79.715	86.1805	84.1116	95.4156	95.3649		67.0534	65.672	65.2462	86.8749	90.2472		59.463	52.3303	54.98	79.2003	80.4777		54.4829	46.7773	48.856	69.0806	71.4821		46.6035	50.1938	51.6033	55.1829	60.273		36.0623	43.0737	32.4168	43.0427	47.6159		30.2701	27.4035	32.5431	30.4244	39.3837		30.4632	29.2256	26.7245	35.3001	36.5815		4.15976
30	79.2065	86.1316	80.3713	95.0945	99.4919		68.7974	68.3957	63.7476	85.769	94.6036		59.9967	53.3533	52.1435	78.5556	85.1862		55.5592	49.9772	48.4142	70.1669	74.7525		45.6419	53.6536	49.513	55.0588	62.0324		36.4814	40.9993	33.9885	43.2294	49.2422		31.3015	27.1409	33.1149	29.1101	39.0138		29.6808	29.7206	28.4525	35.3517	38.9663		4.07456
31	82.0356	90.3178	83.2178	95.9553	99.5702		67.9309	68.5815	65.1682	85.6419	93.5276		60.8156	55.3507	54.3772	77.9562	84.829		55.2861	49.6618	48.5635	70.6655	73.9041		45.9676	51.9874	49.7803	54.547	62.3517		38.6474	40.1632	35.2543	42.4817	49.9226		30.2316	28.98	33.809	28.9927	38.6003		31.2195	30.3067	27.7337	33.8686	38.6367		3.45696
32	79.7623	87.451	80.992	97.365	100.198		67.2041	67.3163	65.6973	87.7178	94.775		60.9957	54.312	53.4125	80.5755	84.0145		52.859	47.4365	50.1738	69.5501	73.1764		46.5022	50.4963	49.0208	56.0111	62.4849		36.5276	40.9101	33.394	44.1623	48.8791		30.6599	28.9886	31.7366	29.309	40.3918		29.7612	29.0775	26.0195	36.1706	40.0759		4.52959
33	83.008	87.394	83.1478	98.4539	98.5742		71.4883	67.7495	67.7148	88.225	94.6903		64.465	53.3117	54.4659	81.3243	83.5199		58.3043	48.8901	50.8116	72.2048	74.1865		46.0837	51.5701	50.0467	56.6038	61.809		37.6874	42.324	34.3169	44.4444	48.233		32.8947	27.4386	33.8838	29.4977	40.6534		31.5812	30.166	27.5601	35.124	38.9958		3.85152
34	81.8704	89.7933	81.6734	96.86	101.166		67.9839	68.6877	65.1423	86.5591	94.9882		62.8493	55.6571	53.938	81.3694	83.9728		55.4517	50.0554	48.6873	73.7287	73.61		47.0634	52.1964	51.7954	56.4501	61.159		37.5107	42.5177	34.1454	43.5063	49.9347		31.759	29.1087	33.3795	28.8533	39.7383		29.5654	29.0974	27.3628	35.8395	38.9019		3.73736
35	82.4115	88.4128	82.6182	96.9614	101.936		70.0798	67.7478	66.1331	87.5546	95.8337		61.4355	53.7779	54.4837	80.3304	84.7266		57.971	48.1337	49.4385	70.9321	75.5197		45.6371	50.1902	50.3269	55.8761	61.0938		36.5492	41.024	32.4878	45.3308	48.8358		32.3729	26.5666	32.225	29.6514	40.4862		29.9708	28.6103	26.5756	36.0267	36.8454		4.01338
36	80.7906	88.1055	83.813	97.2975	100.672		68.7356	68.3754	67.7206	86.8137	94.9183		62.23	54.1184	54.3947	80.1132	84.7724		56.305	49.9954	50.9064	70.0583	74.6354		45.9627	51.4275	50.4768	57.0951	61.4759		35.6698	41.5564	33.7681	45.4616	47.3884		30.9656	26.7924	33.0749	28.9286	40.1767		30.0292	29.6817	27.7515	35.7841	37.4459		4.0041
37	81.742	86.4261	85.2377	96.5577	102.15		71.072	66.6371	66.6638	87.6181	96.0531		61.4405	52.6377	53.5264	80.8809	86.2478		54.7906	48.045	49.153	72.6697	76.0531		46.8331	49.969	50.3284	55.0334	62.4867		37.8476	41.7618	33.9037	43.744	50.5221		31.0301	28.9311	32.2546	29.4469	39.0792		32.8676	29.5062	26.0328	35.4288	38.6991		4.91625
38	82.9745	88.8643	79.8524	98.4048	102.39		71.0714	68.7039	64.662	87.3867	96.4417		61.4169	55.1899	54.4623	81.712	84.8006		57.7184	48.4145	49.8155	69.1423	74.117		45.5393	51.9266	50.4613	56.2064	61.4918		36.5428	41.1724	33.8219	43.4711	49.7276		31.2902	27.286	34.1353	28.9717	39.6966		30.0605	30.1899	26.8999	35.4428	39.747		3.59437
39	83.6242	88.2749	83.4673	95.2711	99.7939		70.8504	68.5641	67.3408	87.4242	94.2636		62.6968	53.6152	56.4947	79.9238	84.6028		57.6232	50.3086	51.0241	70.7344	72.3315		45.4583	49.8665	51.8106	55.7509	61.1507		38.8176	40.2304	32.9557	43.9979	48.9051		31.4511	28.7261	32.3202	29.0813	39.7627		29.7676	29.1057	27.7936	35.2936	37.5011		3.94422
40	82.5994	90.2716	83.536	97.1928	102.509		69.3532	68.3408	66.2586	88.1154	94.9907		61.7151	54.2318	55.7277	80.376	85.9351		55.5479	49.5443	51.2329	71.9283	74.8741		47.7497	51.3207	50.6849	55.6624	63.6364		35.7991	43.4537	33.5938	43.6292	49.7835		30.9393	27.3632	33.9286	30.6164	39.9213		29.9309	30.7199	27.6199	35.5225	39.6943		3.32875
41	80.9433	89.5765	81.4521	98.0619	99.1813		69.2219	68.7483	66.4363	87.0589	94.8698		60.4659	54.6673	54.782	79.3325	84.2958		55.3114	49.2043	49.9104	70.8326	73.3211		47.1517	52.0614	50.9342	56.7878	61.4755		38.0968	40.6867	33.7831	44.7419	49.534		31.4472	29.5192	33.1503	30.2875	40.4137		30.7741	29.6696	26.7383	36.1811	37.2877		5.08013
42	84.6661	87.2307	81.412	98.7961	101.218		71.8014	68.3931	66.6779	87.8559	94.1048		64.1476	55.5596	53.4921	80.4394	85.1962		59.0334	49.3721	49.4446	71.7311	74.5445		46.3901	50.1329	48.5359	56.2566	62.938		37.3462	42.9481	32.6794	44.8155	49.9912		32.7241	28.0397	33.2294	29.6954	39.7979		30.3484	29.5169	27.3477	35.246	38.9629		4.29701
43	84.2613	88.7896	84.157	99.9213	101.697		71.8686	68.3217	68.9685	88.9424	96.0972		63.477	54.1912	55.7517	80.2817	84.0786		55.6874	49.9631	50.7749	72.2859	74.1018		48.459	51.5015	51.0332	56.5917	62.2038		36.3813	43.6855	33.3272	44.6942	49.3323		31.4862	28.1895	32.9864	29.2061	40.4689		33.3142	28.0674	27.7079	35.5262	39.459		3.08046
44	86.497	88.4408	82.5543	101.167	99.6963		72.7731	70.21	66.1813	90.3655	95.2278		64.9876	55.1013	54.602	83.454	83.9827		57.9357	48.7177	49.6552	71.3136	73.2234		51.3905	51.5703	50.8131	58.5761	61.397		37.7077	46.1427	32.7913	45.8657	49.0325		33.9696	30.1923	32.7077	28.9315	41.3877		34.8809	30.2267	25.6364	37.0816	38.2213		5.51432
45	81.93	87.4483	85.1526	100.927	103.079		69.1666	71.4684	68.7358	89.5037	97.0011		62.9569	53.3561	55.7105	83.2309	87.2771		59.4736	48.5694	52.7899	73.2157	76.0802		49.9434	50.2069	51.4821	57.2663	62.7717		36.3808	44.9332	32.2926	44.6227	50.4392		32.4245	29.3367	31.8697	29.2764	40.8892		33.9168	28.6036	27.367	36.7103	40.1029		4.48095
46	83.1275	87.9384	86.6884	101.272	100.315		69.8359	68.7873	70.0907	92.8991	94.2922		62.7359	54.0485	58.2151	81.7227	84.6888		56.4914	49.1978	52.8852	73.7053	74.2887		49.6776	51.3619	53.7838	57.8039	61.6913		36.9995	45.4034	33.7127	47.5796	48.3586		30.9667	29.4316	32.8638	31.0986	41.6355		32.4685	28.8433	29.6273	37.3465	37.7747		3.69554
47	83.5338	90.2216	85.1703	100.079	101.521		71.7835	70.041	67.5851	89.0108	95.6403		63.4937	54.6657	56.6233	80.4354	84.9169		57.4878	50.6985	49.9315	69.4725	74.5012		51.5596	51.965	50.291	56.3065	63.224		36.8114	46.1162	34.5316	45.1593	50.2593		31.2326	31.208	33.6375	30.0616	40.1475		35.2982	30.2011	25.4835	36.0133	36.7144		4.73326
48	83.178	89.128	83.8791	97.1337	98.8242		71.9052	70.8534	69.0454	91.0374	95.0667		63.786	55.0278	56.5356	82.3143	84.2012		57.5747	50.3896	51.9568	72.0827	76.7218		49.8678	51.7069	52.1555	56.7575	62.3817		38.2176	44.1894	33.9796	45.9136	47.9622		31.9192	30.6275	32.0965	29.7365	40.1544		31.4279	28.4416	27.7667	36.6492	37.6271		3.93763
49	83.8332	90.6708	83.02	101.631	100.112		73.2459	70.6501	67.8354	91.6114	95.6852		63.0959	56.661	54.9119	81.7888	83.3017		57.9361	49.8873	50.7453	73.6422	73.1878		50.8215	51.1838	51.2195	57.0532	61.3566		36.6095	46.5008	33.2206	44.9184	49.4563		31.9139	30.5873	33.1924	30.3015	40.769		35.2883	30.5712	27.2442	37.5336	38.6693		3.58864
50	80.9409	89.4186	84.3317	101.637	102.287		69.9176	70.6209	66.5166	93.7036	97.4726		62.9808	54.2542	56.7607	82.7664	85.3431		56.2071	50.3816	51.7832	72.761	75.376		52.0099	50.7585	52.6489	57.97	62.0539		35.7143	46.6733	33.1951	46.6437	48.2958		31.5161	30.2095	33.214	29.7784	41.3787		34.2754	30.6982	26.385	37.0906	39.014		4.80769
51	84.7915	91.3675	85.3866	99.3875	103.284		71.5409	73.3957	70.2128	91.5853	99.0346		62.8879	55.7869	57.692	82.354	87.756		56.9531	52.5019	51.6242	72.164	77.5151		51.0201	53.9534	51.5191	56.5063	64.1162		37.9774	45.0891	34.492	45.0648	48.9398		31.3259	32.1502	33.241	30.4614	40.7421		32.4535	31.9519	28.4914	37.227	38.1936		5.39289
52	83.5064	87.0499	82.6886	100.83	100.969		71.35	70.0639	67.3637	91.6987	97.298		61.9688	55.1143	54.9138	82.0227	85.9835		55.4411	51.5135	50.183	73.7035	75.9933		51.3472	49.5696	50.2962	56.5652	64.572		36.2859	47.3399	34.1387	45.229	51.0621		31.5647	29.9977	33.0186	30.8242	40.4534		31.5243	29.3992	26.1892	35.7137	39.3832		4.72118
53	85.5897	88.601	83.0097	99.7223	100.366		72.1571	69.9048	70.4621	90.62	96.6118		61.7458	56.0795	55.5744	82.7181	84.4526		57.8349	49.9817	51.8355	71.7345	73.4779		50.1066	51.9685	50.3434	56.6923	62.3552		37.7081	45.5328	33.8949	43.9437	50.4224		32.5993	29.4213	33.4096	30.2416	40.8529		33.2304	30.0311	27.3506	35.809	37.5751		4.33366
54	87.0106	88.3367	80.827	100.386	99.7961		72.8937	71.016	66.9789	91.9573	96.2053		65.506	55.8041	54.0253	84.0581	85.3179		60.599	49.4957	48.1266	74.2401	75.7514		50.7208	50.8986	50.616	57.2402	63.0907		37.597	45.6825	34.9074	44.9744	49.5789		33.1499	29.3062	33.3303	30.9958	40.5451		33.2858	29.4517	25.8987	35.6675	39.4804		5.25889
55	83.2503	92.4604	85.9259	102.906	102.162		70.5461	74.6091	70.9316	94.0697	98.5648		62.3591	56.4412	57.4095	85.4537	85.8809		56.2167	51.3094	53.4484	75.4079	75.7266		50.7384	53.0743	52.4844	58.176	63.0876		38.6981	44.429	35.1175	46.6086	51.3993		30.6772	32.0266	34.8105	31.233	40.7333		31.756	30.4173	29.2262	37.2961	38.8859		4.3163
56	82.8373	87.7471	83.4748	99.6846	103.07		71.0824	69.0023	66.9582	92.16	98.3314		63.5151	56.6183	57.122	83.0585	86.6333		57.7298	48.3091	51.2992	71.2805	75.4528		51.3661	50.6417	51.1963	57.3218	63.1837		36.6869	47.0022	34.192	44.6247	51.0306		31.9024	30.3394	31.5129	29.1999	40.6596		34.8265	28.3372	27.2447	34.8833	37.2535		5.34633
57	84.7374	90.2388	83.6842	101.705	102.965		72.2428	72.6706	69.5869	93.3418	98.9339		63.1715	57.1321	56.8259	82.5834	87.3768		56.6095	51.8928	53.8912	72.4419	75.4166		50.1162	52.8462	52.6771	57.5018	63.9312		38.4668	44.5917	34.4001	45.3828	50.5823		31.2753	32.636	33.777	30.2385	39.9492		32.543	30.5202	27.557	36.5748	39.8316		4.97542
58	83.6102	90.5022	83.7027	103.548	102.03		70.7425	71.4501	70.1475	93.6453	98.7656		62.2188	57.3726	56.894	82.9547	86.3685		54.4046	51.4294	52.229	74.9253	76.5385		51.1696	52.6331	52.7464	58.3597	62.5492		37.2188	46.2786	34.2486	45.759	51.0823		31.8536	31.5744	33.5716	30.87	41.6493		32.4014	30.0357	26.6448	36.9693	37.9875		4.08446
59	83.4265	88.0814	82.1373	102.906	101.928		71.7416	70.8177	68.0266	94.8946	101.022		64.555	55.5045	56.0031	84.8304	87.0913		58.5041	51.0784	50.0862	72.8781	76.8479		50.8948	50.4782	51.5698	58.5885	63.4506		38.2309	45.9966	33.7866	46.0953	51.5103		32.5348	31.2249	32.6988	30.4899	41.8332		34.2795	29.0698	26.6172	36.9936	38.4151		5.81137
60	80.8778	92.9876	83.8547	101.257	101.278		68.6373	72.3597	68.1948	93.3321	98.2777		62.147	57.1456	56.53	84.2959	85.8754		55.6227	53.6727	52.2056	71.6251	75.5771		50.5199	52.3026	51.8329	57.761	62.3668		37.198	46.0715	35.176	46.411	49.1388		30.9034	32.476	33.6537	30.2453	40.3261		33.5705	30.2188	28.1567	37.0013	37.0561		4.4658
[truncated: 4 more columns]

## Sheet: Figure3B
POPC: CL(16.0)			% of Carboxyfluorescein release
Time (min)	250 nM					125 nM					62.5nM					31.25 nM					15.625 nM					7.81 nM					3.9 nM					1.95 nM					no Bid
	Exp1	Exp2	Exp3	Exp4		Exp1	Exp2	Exp3	Exp4		Exp1	Exp2	Exp3	Exp4		Exp1	Exp2	Exp3	Exp4		Exp1	Exp2	Exp3	Exp4		Exp1	Exp2	Exp3	Exp4		Exp1	Exp2	Exp3	Exp4		Exp1	Exp2	Exp3	Exp4		Exp1	Exp2	Exp3	Exp4
1	6.12673	13.4954	18.3617	14.2328		7.24642	9.55107	10.5339	7.34834		1.75993	2.27644	5.42356	6.38485		4.3467	3.1339	1.63102	3.81828		-0.27275	1.77025	2.12484	5.90996		-1.11395	1.72047	3.18302	7.27422		-3.05762	1.8726	2.12202	4.89981		1.32066	2.18516	2.23207	4.27395		0.21439	-0.47518	0.93511	0.83431
2	10.1543	18.2366	23.2738	18.8581		11.4997	11.3387	13.5245	9.5051		3.91963	4.58452	7.42902	6.84113		2.99068	3.77582	2.9124	3.85903		-0.04368	1.45961	2.75734	4.71936		-2.80722	1.93581	3.05055	4.98216		-4.50786	1.50469	2.31752	2.79123		0.90856	1.08203	1.68034	2.87975		1.09682	0.24128	0.04025	1.15525
3	14.5379	23.2908	28.012	23.2892		14.6862	13.3518	15.231	11.8867		5.76397	6.51486	9.33257	7.90165		3.62938	4.33947	2.88933	4.08074		0.65724	2.18669	3.37422	4.19835		-2.76857	1.63013	2.38448	4.44724		-4.55418	0.70912	2.17056	1.91182		1.01204	1.14702	1.77981	2.31388		1.64965	1.01626	0.47568	1.20111
4	19.2688	26.5712	32.7319	28.5667		16.9704	16.2823	17.9145	15.4336		7.08911	8.4055	10.3004	9.95531		4.20292	4.54143	3.687	5.52245		0.09699	2.33502	3.51349	5.19695		-2.32189	1.38329	2.55632	4.9018		-4.76428	1.67481	1.99242	2.46055		0.76417	0.42013	1.59625	2.75571		0.7342	0.61567	0.90688	0.89343
5	23.4511	30.195	35.6777	33.1951		18.4299	18.0336	20.0925	17.3462		8.06585	9.44931	10.9003	11.0066		4.05063	5.52399	3.0728	5.54643		-0.0649	2.42942	3.02043	5.59374		-2.33656	1.71001	2.67124	4.99819		-4.51381	1.92983	2.08636	2.04826		-0.71395	0.86214	0.69254	2.25141		0.96774	0.4323	1.67267	1.72053
6	26.9758	34.8179	40.4294	37.7404		20.6532	20.8006	22.3222	19.202		9.78975	11.9162	12.957	11.6906		4.47497	6.44798	5.09482	5.38785		0.56087	3.10116	3.91797	4.08607		-2.76536	1.96821	2.6013	4.81179		-4.71791	1.62139	2.21096	0.58735		-0.4349	0.66474	0.91759	1.99644		0.91128	0.76416	0.57217	1.82804
7	30.6386	37.4506	43.5291	38.7401		22.5189	23.0899	23.8665	20.684		10.9316	12.3775	14.1989	12.5934		4.93561	6.84358	5.08083	5.98326		1.43549	2.92027	4.05765	5.00098		-2.15619	1.72236	3.29757	3.97672		-4.63138	1.6937	1.95574	1.13341		-0.31309	1.02596	0.97933	1.55319		1.82194	1.88776	-0.14118	1.74135
8	34.2872	40.8065	47.4323	43.4419		24.975	25.4228	26.0295	22.5917		12.1798	13.5894	14.6077	13.2371		5.82012	7.73304	4.59413	6.60871		2.07039	3.35618	4.10011	5.13729		-1.83091	2.12666	3.03219	4.42831		-4.53788	1.64426	1.9761	1.05503		-0.21219	0.98244	0.63306	1.64866		1.7987	0.38112	1.56237	1.43908
9	37.4522	42.9189	49.9238	45.2153		25.6482	26.7638	27.5961	24.1473		11.7888	14.4175	14.5208	14.7762		5.80788	7.44952	4.99358	6.92918		0.74079	4.06417	3.37186	5.31161		-3.10887	2.14377	2.04581	4.49008		-5.46481	2.33813	0.74067	1.5949		-1.50586	0.84997	0.25386	1.50142		1.46194	0.61771	1.06918	2.67793
10	39.9155	45.2177	51.5404	48.8118		27.876	28.6353	28.7764	26.8363		14.786	15.3588	16.4624	14.9858		7.29334	7.2311	5.30256	7.2257		2.37458	3.30014	3.6086	5.26151		-2.38648	1.07181	2.14727	4.17567		-4.25519	1.40183	1.35994	0.87265		0.40767	0.39134	-0.0835	1.65719		1.64128	0.25535	2.02724	2.3856
11	43.0796	48.3743	54.2746	50.5998		29.5413	30.3544	31.9456	27.7779		15.3134	15.4785	17.476	16.4686		7.27872	7.3947	5.77478	6.57371		2.47362	2.53848	4.50207	5.20228		-1.59969	1.49743	3.15502	4.00263		-4.0854	0.8561	2.34322	-0.04581		-0.05746	-0.48324	0.35386	1.41724		0.96963	1.62869	1.32786	1.88507
12	43.7333	49.3871	56.0804	51.7547		29.6536	31.1226	31.9764	29.2846		15.2027	17.0797	16.8691	16.3236		6.70502	8.52813	5.1375	6.84036		1.31787	3.84132	4.49078	4.88268		-3.59752	1.79339	2.10033	3.6908		-5.60933	2.13276	1.22393	-0.18713		-1.36961	1.03566	-1.01239	0.68807		1.4295	1.1115	1.867	2.66147
13	46.7868	51.985	58.6206	54.1842		32.3969	32.4271	33.2082	31.3828		17.0153	17.4823	17.7799	17.0276		8.262	8.94288	5.96798	7.4987		1.82964	4.20394	4.45783	5.35622		-0.94647	2.04935	2.62991	4.48943		-4.52435	1.79501	1.18331	0.41755		0.70231	0.78349	-0.345	0.97909		2.72698	2.58152	1.40593	2.05603
14	47.3647	52.964	60.5227	56.9627		32.9783	33.5168	34.7372	32.5787		16.8951	17.8342	18.8127	18.3199		7.55638	8.90231	6.50755	8.04394		1.42216	3.00098	4.09668	5.67859		-2.18818	1.47681	2.6435	4.45823		-5.14237	1.33179	1.75831	0.47539		-0.51576	-0.22493	-0.02115	1.69575		2.19169	1.75009	2.13824	1.74048
15	49.4545	55.2698	62.3277	57.753		34.4162	34.6435	35.7746	32.9906		18.843	18.6965	19.4024	18.3889		8.32748	9.31423	6.16992	7.71845		2.29502	4.01338	4.77622	5.04579		-1.90386	1.5065	2.6295	3.85634		-5.17068	1.97117	1.07791	0.23616		-0.88623	0.82576	-0.05769	1.07137		1.67522	1.79285	0.55244	2.82255
16	50.8486	56.697	63.6888	58.9516		34.8073	35.6852	37.401	33.8384		18.6174	19.8906	19.227	19.3312		8.16766	9.35482	6.57887	7.55544		2.05176	2.87611	4.40228	5.01567		-1.6699	1.61744	1.90336	2.9142		-4.50358	1.22279	0.81353	-0.63276		-0.80919	0.79825	-0.50347	0.48473		1.09908	2.3959	1.64984	2.33124
17	52.551	58.6887	66.1506	61.2485		37.2728	37.2273	38.1848	34.8472		19.1654	20.4531	20.4722	19.6034		8.02965	9.09227	6.59127	7.28261		1.63914	3.03676	3.89976	4.42714		-1.43617	0.8132	1.48327	3.21093		-4.52071	1.35334	0.07416	0.00588		-0.86724	0.49212	-0.76326	1.1604		1.50484	2.22359	2.23565	2.65234
18	53.2536	59.4212	67.6667	61.1904		37.9936	38.2791	40.3466	35.9421		19.3895	20.933	22.2205	19.9906		8.74367	8.92094	7.71721	7.5774		1.63829	3.4525	5.10575	5.06722		-0.89891	1.75612	2.4018	3.30395		-4.97316	1.18568	1.50768	-0.86113		-0.65347	0.48084	-0.11099	0.91679		2.31149	2.07567	1.5259	2.92849
19	54.561	60.8116	67.7552	62.3033		38.2319	39.7231	39.3543	37.0181		20.9789	21.0044	21.4353	20.5954		8.95993	10.1853	6.69931	8.80476		2.05262	3.19286	4.45601	5.02758		-0.84124	1.76313	2.24331	3.68766		-4.54267	1.27354	0.76817	-0.03177		-0.95442	1.17742	-0.63963	1.54495		2.82783	2.35616	1.17162	3.18009
20	55.7937	62.0704	69.7635	64.4476		39.9783	40.0612	40.8245	38.3325		20.7828	22.4332	21.9944	22.2616		8.42808	10.2098	6.40324	9.08531		1.895	3.65459	3.34474	4.73621		-0.91333	1.74403	1.40946	3.70392		-5.56073	1.06277	-0.19291	-0.67451		-1.64026	-0.12111	-1.0112	1.45752		3.57383	2.35284	2.26935	2.42084
21	57.0904	64.1046	70.4517	66.6981		40.741	42.2724	41.6877	39.5254		21.5473	22.381	22.1122	21.532		9.60607	9.90894	6.991	8.66109		2.4154	3.44299	3.85657	4.69265		-1.20924	0.19315	1.33221	3.10881		-4.7691	0.7726	-0.14007	-0.06771		-1.13521	0.6653	-1.26373	1.47492		2.34114	2.78344	0.71338	3.43721
22	57.919	64.0071	71.3166	67.6569		41.9271	41.8658	42.5897	40.3949		22.6526	22.568	22.7763	22.5326		9.86648	10.0908	7.28011	9.14841		2.66429	3.97111	4.62096	4.97473		-2.37817	0.71315	1.72008	3.18643		-5.01169	0.70096	0.03409	-0.34288		-0.643	0.24077	-0.69733	1.07594		2.89618	2.23563	1.06714	3.12087
23	60.8405	65.0067	73.6984	67.7473		43.072	43.4361	43.6524	41.2116		23.3784	23.0998	23.6436	22.8294		9.80001	10.4797	7.92398	9.0706		2.83298	4.41141	4.73373	4.98501		0.03744	1.62958	1.82524	3.43307		-4.35556	0.58981	0.39448	0.1793		0.15288	0.44084	-1.21787	0.37329		2.57908	2.44427	2.40147	2.96528
24	61.3748	66.3076	73.8268	68.9908		43.46	43.1866	44.2346	41.7434		23.2736	23.3971	24.2942	23.5479		10.25	10.365	7.59097	9.29475		2.3123	4.22672	4.72396	5.55671		-1.02595	1.46858	1.66248	3.33817		-4.14771	0.98917	0.43915	0.01777		-0.59925	0.45817	-1.73463	0.7642		3.2002	2.65118	2.46444	3.34414
25	60.7204	67.3444	75.1581	68.9136		43.9462	44.8788	44.8161	43.4859		23.7678	23.78	24.436	24.448		10.3484	11.1913	7.80655	10.25		2.57091	4.25048	4.59709	5.79909		-0.96293	0.80464	1.85331	3.33675		-4.18814	0.50367	-0.02517	-0.06726		-0.67591	0.5958	-1.24603	1.12882		2.38298	1.91567	1.57182	3.99933
26	62.4929	69.923	76.6158	70.2571		45.108	46.5287	46.3531	44.1117		24.9386	25.3023	25.1751	25.2953		10.8455	11.4636	7.99125	9.95705		2.81925	4.17478	4.59632	4.15523		-0.9639	1.57096	1.29648	3.27825		-4.07925	0.72054	-0.77028	-0.35795		-1.1151	0.0835	-1.09044	1.07087		2.54909	2.15285	1.65853	4.08062
27	63.8995	69.1739	76.0127	73.5241		48.0449	45.4047	46.1778	44.0872		26.7325	26.1215	25.8222	25.2389		11.4348	11.081	7.59365	10.4131		3.57042	4.409	4.6254	4.72417		0.07235	1.17614	1.57143	2.32882		-3.8787	0.5696	-0.67302	-0.60489		-0.27683	0.60039	-1.50476	-0.248		2.25577	4.52908	1.51073	4.01771
28	64.156	70.3053	78.1072	72.2431		46.8153	46.4707	47.2439	45.5322		25.4267	25.3227	25.5453	25.9189		10.3344	11.9758	7.9451	10.4058		2.64331	5.02511	4.38812	5.35533		-0.71338	1.60828	1.66863	3.7296		-5.12102	1.65142	0.26112	-0.26		-0.97452	1.23856	-1.29287	0.7501		2.83453	2.87086	1.47729	3.76533
29	65.2773	70.1865	79.042	74.2207		47.2207	47.3787	48.7881	46.0244		26.2111	25.5915	26.1855	25.8218		11.8279	11.2307	8.78812	10.8291		3.68584	3.72707	4.98802	5.32508		-0.24739	1.07018	2.2098	2.85662		-3.68271	0.58149	0.0958	0.17589		-0.45408	-0.02474	-1.14642	0.68535		4.15976	1.9652	2.38156	4.53349
30	66.0939	70.6667	78.3631	73.7545		48.6795	47.7957	48.2665	46.7751		26.7087	27.0685	26.5784	26.7188		11.7889	11.6713	8.07267	10.7756		3.50643	4.65362	4.59285	5.57802		-1.56548	1.6691	0.76121	3.62781		-3.94234	0.45605	-1.02028	-0.53623		-0.87502	0.16133	-1.82307	0.73095		4.07456	3.5945	2.10605	4.37745
31	65.8203	70.8563	79.1463	73.2322		48.1857	49.3201	49.0089	47.6595		26.7551	27.5525	26.9806	25.5577		11.2048	11.8197	9.11595	10.7047		2.57698	5.19288	4.28409	5.01219		-0.18317	1.66518	1.57368	2.73639		-4.57287	0.49339	-0.28814	-0.3492		-0.48318	0.88501	-1.11773	0.15353		3.45696	3.0946	1.60554	3.36625
32	66.8381	71.7759	81.3251	73.1001		50.0521	48.6047	49.0494	47.7942		26.9006	27.221	27.8566	26.5805		11.8755	11.5871	8.8445	11.1011		2.88131	4.17487	5.45314	5.61984		0.27456	0.56873	1.2011	3.73953		-4.28251	-0.43436	0.35648	-0.23805		-0.98463	0.21874	-1.31672	0.20189		4.52959	2.08542	0.68673	4.47257
33	69.2144	74.2435	80.0517	74.8582		50.4904	49.9842	50.645	49.083		27.6279	27.8445	28.2028	27.9772		11.3251	11.6558	9.26683	11.3387		3.11907	4.94662	5.41257	5.50796		-0.69134	1.41828	2.01814	4.04199		-5.2349	0.60016	0.38319	0.25036		-1.03862	0.35062	-0.43109	1.04066		3.85152	2.90561	2.20107	5.06639
34	67.9389	72.7369	81.7771	74.7837		51.1194	50.5812	50.9671	48.7482		28.5714	27.7928	28.6897	27.0963		12.0181	11.673	9.55573	10.6655		3.52813	4.73653	5.49479	5.03775		-1.44012	1.29943	1.52366	2.91627		-4.66034	0.71983	0.14114	-1.03323		-1.3888	0.67309	-1.75461	0.45853		3.73736	3.0454	1.49051	4.8321
35	67.835	74.4348	82.7136	77.7121		50.1236	50.5101	52.3288	50.2571		28.4352	29.2027	28.7783	27.8652		12.2195	13.2291	10.1477	11.375		4.21156	5.74317	5.51921	5.85894		-1.7873	1.65907	2.07618	3.42537		-4.61402	0.8652	0.5733	-0.41019		-1.0521	1.03576	-1.42839	0.61834		4.01338	3.2071	2.13711	6.10288
36	69.7734	74.3862	82.564	74.9764		51.6009	51.4097	52.6058	48.8008		29.4414	29.6044	28.6853	27.7817		12.1695	12.8477	9.78525	11.5259		3.47425	5.00157	5.29265	5.61363		-1.95507	1.38148	1.8236	2.947		-5.24342	0.76609	-0.39193	-0.95999		-0.83331	0.43328	-0.68021	-0.38704		4.0041	3.95877	1.80428	6.31434
37	69.7445	74.2828	83.3404	76.5122		51.8164	51.6587	53.0351	50.2247		29.7675	29.4427	28.6309	29.0356		12.8887	12.5471	8.98657	11.4357		3.59774	4.96527	4.92896	5.52958		-1.39381	1.38928	1.98979	3.04567		-3.53076	1.40174	-0.69578	-0.17005		-0.27111	0.26166	-1.10544	1.20551		4.91625	3.01445	1.01124	5.4886
38	71.3678	75.0237	84.6894	78.8974		53.3537	52.1721	53.9073	50.7041		30.2888	30.1667	29.3407	30.5516		12.8431	11.4005	9.36105	11.9642		3.31633	4.61577	5.17139	6.50329		-0.87375	1.28812	1.65485	4.55077		-4.60909	0.0663	-0.50236	0.17834		-1.22779	0.15786	-2.20975	0.93168		3.59437	3.8809	1.94598	4.30614
39	70.1328	75.3752	84.401	76.1361		52.1522	52.1323	53.5352	50.5022		29.8191	30.0901	28.9648	28.3501		12.7269	12.6907	8.71745	11.4741		3.70774	4.9556	5.32552	5.54875		-1.54917	2.06666	1.29232	3.04998		-4.1247	0.71286	-0.51432	-1.01972		-1.28616	0.08754	-1.90104	-0.28785		3.94422	3.25136	1.89266	4.61632
40	71.3636	76.2285	84.7219	79.314		54.313	52.2066	54.1327	51.2968		31.9796	30.3881	30.21	29.6657		12.9212	13.1049	9.50513	12.0658		3.99623	5.34272	5.32129	4.95461		-1.24435	1.87793	1.7342	2.02026		-4.52256	0.47574	-0.19452	-0.35324		-0.71152	0.54147	-2.00455	0.02789		3.32875	3.1808	3.2363	5.5094
41	71.3399	77.642	83.5191	78.197		54.2075	54.1608	54.3476	51.7357		31.1103	30.7913	30.4217	29.8097		13.7464	12.9994	9.05242	12.754		3.64964	4.72878	4.94129	5.47612		-1.74604	1.97192	1.61733	3.77886		-4.23486	1.17741	-0.33074	-0.2552		-0.42445	1.04978	-2.5401	0.9255		5.08013	3.34109	2.32915	6.10986
42	72.9209	75.8273	85.9405	78.258		54.5278	52.4624	54.3446	52.2864		30.8822	30.2871	29.627	30.5197		13.6174	13.3966	9.24237	12.6148		3.98145	4.98106	4.88953	6.02294		-1.67623	1.82524	1.44217	3.35776		-4.53588	0.75765	-1.07339	0.16696		-0.18156	0.76704	-2.16654	0.08966		4.29701	4.12503	1.73342	5.06151
43	72.3488	77.3207	85.8701	78.6415		55.1912	54.8275	54.9675	52.3416		30.8785	30.7492	30.3094	31.3367		12.9484	13.0563	10.1163	12.2629		3.05708	4.75533	5.3778	5.52259		-1.70202	1.25461	1.64102	3.3978		-5.06677	0.62891	-0.94243	-0.75336		-1.03758	-0.12835	-1.71681	0.49199		3.08046	3.85962	2.22146	5.87
44	72.3697	78.4063	85.9564	78.7822		55.389	55.091	54.3917	53.499		31.6981	31.335	30.8529	29.6869		13.4202	13.1811	9.96865	11.7711		4.20907	5.74896	5.13616	4.72954		-1.8814	2.47844	1.50199	2.79614		-4.23476	0.94858	-0.8261	-1.34686		-0.55864	0.6771	-2.26278	-0.56792		5.51432	3.3544	1.51554	5.85308
45	74.5158	77.4733	85.4042	79.6491		55.2937	54.5338	54.5177	53.6883		31.9658	31.8663	30.8013	31.2612		13.9057	13.3406	10.5829	13.067		4.08005	5.39001	5.62258	6.15447		-0.27437	1.67718	1.97692	3.90185		-3.64751	0.21765	-0.17048	-0.09283		-0.95223	-0.02561	-1.76054	0.60028		4.48095	3.69804	1.97908	6.27283
46	74.2529	78.4575	86.5288	78.7375		56.4661	55.3808	56.1534	53.9836		33.9051	33.3742	32.0819	32.0358		13.3476	14.049	9.94446	12.7983		3.25315	5.60802	4.65435	5.43294		-1.30997	1.95636	1.73995	3.61784		-4.9015	0.54469	-0.90678	-0.29017		-1.0922	0.59303	-1.76671	0.31178		3.69554	3.29291	2.8808	6.93184
47	73.6963	77.9564	87.5265	79.351		57.3057	55.6891	57.3376	54.3659		32.3495	32.7058	31.9799	31.5473		13.3775	13.5004	10.4872	12.3007		4.06195	5.40782	4.81096	5.13159		-0.79875	2.18614	1.30963	3.43678		-3.8996	0.27167	-0.83493	-0.64774		0.03896	1.52455	-2.7977	-0.85841		4.73326	5.17787	2.63563	6.0388
48	75.2687	77.326	87.0439	79.6376		56.6546	54.7569	56.5517	53.1399		33.3444	32.5761	32.4674	32.079		12.7267	13.5675	10.5892	13.016		3.6809	5.69238	5.21594	5.40838		-1.07165	1.67048	2.03214	2.5925		-5.3616	0.50592	-0.41178	-0.81488		-1.24139	0.84002	-1.3927	0.20136		3.93763	4.20223	2.86825	6.39808
49	74.7104	78.1105	86.7955	80.8611		56.7422	55.2367	56.7528	54.5182		33.0497	32.8326	31.3621	32.0864		13.2847	13.2155	9.97361	13.3827		3.81292	5.772	4.78043	5.70572		-2.30412	2.19886	0.59882	3.35594		-4.67369	0.27805	-1.81677	-0.86737		-0.8935	0.82777	-2.76744	0.93676		3.58864	3.15671	2.73543	6.28249
50	75.8066	79.1633	86.8489	79.0131		57.9733	55.2926	58.6703	53.9211		33.1631	33.8909	33.523	32.1423		13.3435	14.1105	10.6957	13.621		3.87306	5.33278	5.72377	6.17479		0.14259	2.17677	2.17097	3.60093		-4.79822	1.01775	-0.32514	-0.5321		-0.79915	0.49764	-1.77809	0.74555		4.80769	3.14708	2.77874	5.92546
51	76.1587	79.7955	87.5263	80.763		57.1273	56.1945	57.8278	55.2431		33.6134	34.369	32.039	32.93		15.0915	14.3059	9.77263	11.8715		4.88934	6.07873	5.28864	5.14601		-0.30434	2.77563	1.59594	2.45518		-4.69748	0.76869	-0.78461	-0.90756		-0.87664	1.55345	-1.11182	-0.42034		5.39289	4.25898	3.37974	7.32292
52	76.1433	78.6024	88.0951	81.7661		58.458	56.4518	57.3328	55.4958		33.6767	33.9598	32.6712	33.2469		13.8253	13.6982	10.6491	12.8518		4.72511	5.69879	4.94579	4.74178		-1.06984	1.95597	1.34334	2.08433		-4.43454	0.75622	-1.71706	-1.70333		-0.08255	0.57116	-2.9695	-1.07579		4.72118	4.28585	0.90608	6.46255
53	76.0884	80.0697	87.3347	78.5639		58.2906	57.9472	58.3167	55.0336		34.6156	34.2536	33.0368	32.8455		13.7509	13.3011	10.1316	13.6372		4.72698	5.41313	5.0641	5.62391		-1.87346	2.25136	1.56287	3.17549		-4.64364	0.26622	-1.41741	-1.44171		-0.68671	0.51272	-2.67921	-0.30139		4.33366	3.97363	4.01017	5.84125
54	76.2772	81.3845	87.8027	81.8045		58.129	57.7383	58.7367	55.657		34.2311	34.1409	33.1059	33.4225		14.7677	14.1773	10.2516	13.867		4.32225	5.41174	5.31329	6.50696		-0.17844	1.83322	1.71255	3.86262		-4.04137	-0.02931	-1.12143	-0.53516		-0.32714	-0.03256	-2.18882	0.0063		5.25889	4.52045	2.29536	6.91294
55	76.2437	79.9222	88.3799	81.4566		59.1538	56.9488	59.8466	54.9521		34.3799	33.9462	33.1509	34.2323		14.3706	14.0889	11.5153	14.0424		4.2808	6.75097	5.90799	5.93301		-1.15779	2.00713	2.19227	3.55791		-4.74792	0.4345	-0.72288	-0.64661		-0.87418	0.95979	-1.66194	0.50151		4.3163	4.78657	3.27754	6.63611
56	77.613	81.1397	88.0255	81.5412		58.8684	58.7403	58.3403	55.8478		35.852	35.2122	34.9166	33.2654		14.8242	14.5318	12.1751	13.3323		4.15802	5.9758	6.57257	5.45136		-1.50318	1.97997	2.63906	3.06321		-3.94376	-0.274	0.92317	-1.35647		-0.64279	0.87419	-1.15396	-0.47445		5.34633	3.85012	1.87806	7.21817
57	77.4003	79.5289	88.4743	82.4232		59.5897	57.2158	57.8654	56.654		35.3329	33.6202	33.1428	33.2588		15.1493	13.7739	10.9641	13.717		4.17592	5.71896	5.47023	5.28485		-0.50708	1.69802	2.60825	3.62655		-4.1726	-0.86373	-0.09811	-0.84673		-0.89153	-0.16359	-1.77605	-0.73489		4.97542	4.49353	2.93475	7.36575
58	78.5259	80.5968	90.5981	81.0168		60.052	58.394	60.1923	56.7308		35.3414	35.5687	34.8092	33.711		14.5253	14.9633	11.3044	14.0708		3.8777	6.18557	5.50694	6.00724		-0.23961	1.74566	1.00315	3.58594		-4.59654	0.56981	-1.01698	-0.39667		-1.15082	1.18903	-2.32108	-0.24752		4.08446	4.40098	4.38044	7.87544
59	77.8949	80.4786	90.1335	81.201		59.0648	57.5523	58.4628	56.3841		34.3984	35.1386	34.7029	33.3687		15.0914	13.5344	11.5835	12.9094		3.65195	5.00114	5.6589	5.26975		-0.59365	0.98586	2.00327	3.42646		-5.06937	-0.58107	-0.95394	-1.64419		-1.35406	-0.41785	-2.54838	-0.65832		5.81137	3.95724	3.76057	6.97525
60	78.5306	80.6568	89.1507	81.3089		60.0974	58.2958	59.2016	56.8782		35.8184	36.0137	33.6987	34.1403		14.6499	13.5442	11.1669	14.3154		3.49934	5.93708	5.5049	5.79706		-0.14538	2.21572	1.58454	3.90303		-4.6996	-0.05589	-0.92204	-1.18177		-0.68296	0.22026	-1.06205	0.12456		4.4658	5.39486	3.37984	7.20532

## Sheet: Figure3C
	% of Carboxyfluorescein release at 60 min
Bax[nM]	DPPC:CL16.0					POPC:CL16.0					PAPC:CL16.0
	Exp1	Exp2	Exp3	Exp4		Exp1	Exp2	Exp3	Exp4		Exp1	Exp2	Exp3	Exp4	Exp5
1.953	-0.147	0.363	0.995	0.042		-0.683	0.22	-1.062	0.125		33.57	30.219	28.157	37.001	37.0561
3.906	-0.314	0.492	0.556	0.201		-4.7	-0.056	-0.922	-1.182		30.903	32.476	33.654	30.245	40.3261
7.813	0.672	0.795	1.637	0.244		-0.145	2.216	1.585	3.903		37.198	46.071	35.176	46.411	49.1388
15.625	0.699	-1.104	1.986	0.097		3.499	5.937	5.505	5.797		50.52	52.303	51.833	57.761	62.3668
31.25	1.682	1.679	2.803	1.375		14.65	13.544	11.167	14.315		55.623	53.673	52.206	71.625	75.5771
62.5	0.633	-0.84	2.037	0.889		35.818	36.014	33.699	34.14		62.147	57.146	56.53	84.296	85.8754
125	4.079	3.831	5.24	3.487		60.097	58.296	59.202	56.878		68.637	72.36	68.195	93.332	98.2777
250	5.298	5.345	4.299	6.032		78.531	80.657	89.151	81.309		80.878	92.988	83.855	101.257	101.278

## Sheet: Figure3E-F
Experiment1																									Experiment 2
																										POPC:hCL +BAX/cBID					POPC:hCL alone				POPC:CL_16.0 +BAX/cBID				POPC:CL_16.0 alone
	POPC:hCL +BAX/cBID					POPC:hCL alone		POPC:CL_16.0 +BAX/cBID					POPC:CL_16.0 alone		% degree of filling at 60 min											Degree of filling								Degree of filling							% degree of filling at 60 min
	Degree of filling							Degree of filling								POPC:hCL +BAX/cBID		POPC:hCL alone		POPC:CL_16.0 +BAX/cBID		POPC:CL_16.0 alone			no. GUVs	0 min	30 min	60 min	90 min	120 min	Negative		no. GUVs	0 min	30 min	60 min	90 min	120 min	Negative			POPC:hCL +BAX/cBID		POPC:hCL alone		POPC:CL_16.0 +BAX/cBID		POPC:CL_16.0 alone
	0 min	30 min	60 min	90 min	120 min	negative		0 min	30 min	60 min	90 min	120 min	Negative			no. of GUV	%	no. of GUV	%	no. of GUV	%	no. of GUV	%		1	2.6213	2.46565	6.01771	7.0438	17.8582	4.57009		1	2.28007	1.77888	2.32934	1.50522	1.07191	3.58228			no. of GUV	%	no. of GUV	%	no. of GUV	%	no. of GUV	%
1	5.61011	3.01916	4.8134	2.33217	17.5148	2.6213		4.03258	2.8136	1.81435	0.392583	1.22153	4.07297	1	0-10	5	3.5461	26	15.1786	26	25.2427	10	10.101		2	3.95832	2.74114	7.00632	7.20937	19.5981	5.96727		2	2.30402	2.02967	2.94369	3.79975	1.4746	4.24389		0-10	3	2.52101	2	1.73913	11	7.63889	13	13
2	5.67838	4.82134	6.22241	6.99962	20.4497	3.95832		4.07305	3.03385	1.84	2.61903	3.16313	6.86017	2	10-20	16	11.3475	34	41.0714	34	33.0097	48	48.4848		3	5.08206	4.9809	9.55992	7.6591	19.866	11.0168		3	3.65475	2.9944	3.93051	7.23056	2.07982	5.40271		10-20	19	15.9664	51	44.3478	27	18.75	47	47
3	7.22302	8.29371	6.24136	9.25625	20.53	5.08206		5.6926	3.48549	2.28407	3.2686	3.88048	7.15696	3	20-30	12	8.51064	11	24.1071	11	10.6796	31	31.3131		4	5.09334	4.99117	10.311	9.17003	21.834	11.4704		4	3.88164	4.77906	4.19905	8.59862	2.48435	6.27654		20-30	17	14.2857	47	40.8696	33	22.9167	25	25
4	7.34961	8.95399	8.79513	10.4277	23.4865	5.09334		6.07406	4.00381	2.38862	4.56534	4.44597	8.07186	4	30-40	11	7.80142	7	8.92857	7	6.79612	7	7.07071		5	6.13514	5.03817	10.5538	10.9304	39.5759	11.5491		5	4.00116	5.35782	4.21483	8.80115	3.2737	6.91204		30-40	14	11.7647	11	9.56522	18	12.5	9	9
5	9.00268	9.13288	8.8788	11.0545	39.3758	6.13514		6.69786	4.69779	2.63962	5.2269	4.85937	8.50475	5	40-50	13	9.21986	3	5.35714	3	2.91262		0		6	6.36593	5.51219	10.7499	14.641	45.8712	11.5874		6	4.07297	5.49675	5.0867	8.96323	6.95748	7.67711		40-50	5	4.20168	2	1.73913	7	4.86111	3	3
6	9.89692	9.59593	12.4018	12.0684	40.5513	6.36593		7.11824	5.14997	2.64307	5.26139	7.62	8.69803	6	50-60	5	3.5461	2	0.892857	2	1.94175		0		7	6.73261	5.55036	10.939	20.8919	46.2577	11.8173		7	6.1938	5.73954	5.79633	9.65411	7.72782	7.92359		50-60	9	7.56303	1	0.869565	7	4.86111	1	1
7	10.8869	9.94255	12.6	12.1982	40.7298	6.73261		7.3319	5.38243	4.89308	5.88432	7.91344	9.36669	7	60-70	4	2.83688	3	0	3	2.91262		0		8	7.00091	7.82004	12.3638	23.8097	54.2669	12.0263		8	6.86017	6.07106	7.39949	11.1293	9.75909	9.18667		60-70	5	4.20168	0	0	2	1.38889	0	0
8	11.2443	10.0244	12.8896	15.1142	45.4717	7.00091		7.38182	5.54288	5.09227	7.17126	8.67049	9.5733	8	70-80	4	2.83688	1	0	1	0.970874		0		9	7.30743	8.68378	12.3965	24.0776	57.0155	12.1299		9	7.15696	6.56989	7.44524	12.4555	10.2946	9.35712		70-80	7	5.88235	0	0	11	7.63889	1	1
9	11.4629	10.2953	12.9687	16.2739	47.0878	7.30743		7.6793	5.73523	5.25219	8.5894	8.90801	9.59806	9	80-90	9	6.38298	4	0	4	3.8835		0		10	7.90751	9.23335	12.4607	24.4539	58.3048	12.2375		10	7.52017	6.69448	9.61243	12.7825	10.4297	9.426		80-90	3	2.52101	0	0	13	9.02778	0	0
10	11.4931	11.4896	14.3173	17.0399	48.9422	7.90751		8.15683	6.06068	6.12621	9.46102	10.1021	9.74389	10	90-100	62	43.9716	12	0.892857	12	11.6505		0		11	8.38595	9.48469	12.7449	30.6833	62.0449	12.5235		11	8.07186	6.80789	9.95493	13.1834	10.4792	9.62537		90-100	36	30.2521	1	0.869565	15	10.4167	1	1
11	12.103	12.2654	14.366	17.4209	49.9519	8.38595		8.44721	6.17368	6.25043	10.1443	10.415	10.1324	11											12	8.38642	9.66209	13.9586	31.5675	62.0772	13.6498		12	8.50475	6.87762	10.2098	15.1241	14.2215	9.66312
12	12.402	12.7135	14.7343	19.1435	54.7902	8.38642		8.62832	6.5246	6.37753	10.2344	13.7723	10.274	12	Total GUVs	141		112		103		99			13	8.49291	10.4149	14.5792	33.5311	64.5745	13.7082		13	8.69803	7.20313	10.4671	15.945	16.5888	9.69185		Total GUVs	119		115		144		100
13	13.8246	12.7393	15.4632	19.8356	56.9924	8.49291		8.9128	6.98786	6.62321	10.6889	19.1322	11.0832	13											14	8.88511	10.4871	15.3255	33.9301	67.8348	13.9915		14	8.94415	7.53812	10.478	16.5947	17.4792	10.1437
14	13.9419	12.9409	15.8105	21.5641	58.3158	8.88511		9.15625	7.27153	6.95173	11.6027	19.4896	11.3056	14			% of GUV permeabilized								15	8.96626	10.8507	15.5996	34.1693	68.2128	14.0478		15	9.36669	7.66266	10.6157	17.1212	17.829	10.4829
15	13.9626	13.68	15.8758	21.9564	61.8239	8.96626		9.53078	7.44374	7.23267	12.6479	19.6621	12.0742	15			POPC:hCL +BAX/cBID			POPC:CL_16.0 +BAX/cBID					16	9.28309	11.1278	15.669	36.1392	68.6076	14.0581		16	9.39666	8.0922	11.4807	17.2249	17.993	10.5344
16	14.2898	13.9024	17.1701	24.3302	64.5871	9.28309		9.57517	7.83149	7.27276	12.974	20.7064	12.1279	16		Time (min)	Exp1	Exp2	Exp3	Exp1	Exp2	Exp3			17	9.62945	11.2412	16.3501	36.5129	68.6967	14.4124		17	9.5733	8.1166	11.6147	17.2648	26.4455	10.5622
17	14.4217	14.2991	17.4391	25.4062	67.8946	9.62945		9.81079	7.84411	7.47884	13.0314	22.2943	12.146	17		0	28.9	35.7798	26.6187	22.3529	29.0323	13.6752			18	10.5756	12.0507	17.0708	38.1726	69.2011	14.5851		18	9.59806	8.18122	11.6672	18.4811	27.2455	10.5888
18	14.8408	14.6049	17.8761	25.529	67.9645	10.5756		10.1597	8.05736	7.86739	14.8877	24.065	12.5808	18		30	67.2	45.9184	58.3333	31.25	34.0278	21.831			19	11.1162	12.2898	17.9768	39.6683	72.0606	14.7426		19	9.74389	8.20326	12.0321	20.0381	28.1907	10.6273
19	15.2295	14.8769	18.1528	26.6084	68.1195	11.1162		10.1714	8.1472	7.92516	15.4304	24.7168	12.7481	19		60	74.09	78.2946	68.8073	38.8349	60.37	25.9542			20	11.2665	12.4314	17.9924	41.2248	72.2379	14.9317		20	10.1324	8.2191	12.1617	20.9271	28.8834	10.942
20	15.3848	14.8851	18.4337	27.2495	70.9878	11.2665		10.6826	9.52423	8.00524	19.4802	30.036	12.7596	20		90	87.069	93.1372	63	81.8182	74.6988	37.5			21	11.7696	12.5183	18.1562	43.3406	72.5495	15.2315		21	10.274	8.22774	12.3918	22.1046	29.5336	10.9728
21	15.484	15.151	18.6645	29.1806	71.5955	11.7696		11.0176	9.63949	8.11733	24.0498	30.7447	12.7904	21		120	96.5812	97.2477	70.7547	85.7143	85.2174	46.2963			22	11.9124	12.828	18.2191	44.3725	74.8574	15.2952		22	10.3892	8.90117	14.3267	25.5048	30.0231	12.1233
22	15.9884	15.5928	20.7081	30.5923	72.2137	11.9124		11.0745	10.3038	8.12014	24.9486	34.3085	12.8004	22											23	12.1644	13.0791	19.2998	44.8552	75.5049	15.3208		23	10.7173	8.97373	15.0459	25.9843	31.682	12.2345
23	16.0165	15.7254	20.7194	32.5481	72.2514	12.1644		11.4191	10.5431	8.45407	25.1043	36.7689	13.1304	23											24	12.2342	13.0871	20.3961	45.5209	75.9632	15.6232		24	11.0832	9.43219	15.0593	26.0568	33.547	12.3458
24	16.1971	16.189	21.1626	36.4023	72.8753	12.2342		12.0083	10.6153	8.49733	26.8455	40.8602	13.957	24											25	12.6718	13.0899	20.4597	46.9258	76.3895	16.1594		25	11.3056	9.44196	15.5271	26.4373	34.4019	12.4854
25	16.5905	16.7389	22.7278	41.2494	74.4543	12.6718		12.1935	10.6379	9.76871	27.8303	41.0318	14.1997	25											26	12.8839	13.3575	20.5113	47.9661	76.6339	16.2274		26	12.0742	9.54936	15.8639	33.3067	35.7585	12.4891
26	16.6225	17.7142	23.2959	41.3665	74.6286	12.8839		12.2808	10.7945	9.97054	34.1735	41.8565	14.2478	26											27	13.017	13.5347	20.5168	49.82	79.357	16.3097		27	12.1279	9.59571	15.8693	39.7329	36.4319	12.859
27	16.6311	17.7255	23.5269	43.8326	75.0981	13.017		12.3792	11.0154	10.4069	34.7268	44.0376	14.2794	27											28	13.0848	14.074	21.2029	51.914	79.41	16.8355		28	12.146	9.70854	15.951	47.0564	39.7978	12.955
28	16.7038	18.1095	23.9914	45.5872	75.3221	13.0848		12.6522	11.2349	10.5912	40.4818	44.4949	14.4387	28											29	13.3031	14.1209	21.5638	54.9216	79.6919	17.0051		29	12.5808	9.72568	16.3718	47.914	44.3617	13.2382
29	17.0195	18.6389	25.1462	48.5738	75.7082	13.3031		12.805	11.5893	10.6776	42.2979	47.9922	15.0231	29											30	14.2111	14.2209	21.9706	60.0506	80.0032	17.093		30	12.7481	9.8613	16.5978	48.5247	46.623	13.2912
30	17.034	19.3954	26.5211	50.3202	75.8401	14.2111		12.856	11.6218	11.0207	43.7022	50.8586	15.1313	30											31	14.4176	14.2328	22.1759	62.705	80.347	17.2387		31	12.7596	9.88703	16.9356	48.8475	47.4022	13.6632
31	17.0652	19.5342	26.6934	50.9837	76.3533	14.4176		13.684	11.6511	11.5155	52.2598	58.7865	15.2241	31											32	14.6186	14.8115	22.4462	63.2073	80.3744	17.2845		32	12.7904	9.9369	17.7763	50.2634	49.0238	13.752
32	17.1331	20.909	28.1801	52.0242	76.6014	14.6186		14.1832	11.6833	11.8825	52.3046	59.1737	15.2563	32											33	14.7712	14.8473	24.0516	64.2869	82.5495	17.3638		33	12.8004	10.1232	18.0148	50.7268	51.4721	13.7779
33	17.2139	21.1991	28.5917	52.8555	79.2188	14.7712		14.2462	11.6914	11.9341	55.0811	70.5374	15.321	33											34	15.2993	15.2816	24.681	64.5152	82.565	17.3746		34	12.9741	10.3541	18.2122	55.7325	54.234	14.2765
34	17.5091	21.3385	30.6631	52.9617	79.7416	15.2993		14.4543	11.9089	12.1784	65.8748	73.8441	15.4707	34											35	15.3133	15.9316	24.9759	67.5487	83.7577	17.534		35	13.1304	10.6455	18.7859	57.2344	54.5126	14.4458
35	17.653	21.5557	30.7474	55.4708	80.2753	15.3133		14.545	11.9383	12.5492	73.1607	75.5929	15.5633	35											36	15.3768	16.033	25.7039	67.8105	84.0661	17.6816		36	13.957	10.9001	19.1437	62.5577	55.1809	14.5757
36	17.706	21.5739	32.2312	55.7323	80.3364	15.3768		15.0266	12.2818	12.6489	73.672	78.3421	15.5765	36											37	15.4323	16.2043	26.6977	68.4452	84.4485	17.7147		37	14.033	10.9052	19.7258	66.3024	55.1943	14.6887
37	17.7665	21.9438	32.2343	56.1354	80.585	15.4323		15.0538	12.971	12.7	75.1091	80.0845	15.6771	37											38	15.5838	16.3515	26.9582	68.8561	85.1074	18.1867		38	14.1997	11.1102	20.0654	67.1489	56.8474	14.7711
38	17.797	22.1427	34.8222	57.1333	80.6508	15.5838		15.0919	13.0645	12.9628	78.0229	82.9556	15.8266	38											39	15.5975	16.4711	27.4447	69.5488	86.4181	18.2267		39	14.2478	11.221	20.2289	68.4258	60.7737	14.9523
39	17.8156	22.5938	35.3305	57.7136	82.5351	15.5975		15.1701	13.4616	13.0616	79.0713	83.5357	16.2232	39											40	15.889	16.6597	28.3175	70.7685	86.5344	18.3502		40	14.2794	11.336	20.6085	69.5721	60.8483	15.0122
40	17.9889	22.7233	36.3373	59.5845	82.5453	15.889		15.1955	14.437	13.2358	82.0513	84.5602	16.8422	40											41	16.5865	16.9943	29.224	71.326	86.7079	18.4904		41	14.4387	11.3851	20.7611	72.6406	63.6857	15.407
41	18.0662	25.708	36.5346	61.7701	82.5653	16.5865		16.0863	14.6549	13.3672	82.9992	85.1052	16.8846	41											42	16.5915	17.2729	30.4383	74.3965	87.1731	18.9174		42	15.0231	11.5492	21.2306	73.9651	66.1253	15.4476
42	18.6651	26.4325	36.6203	62.597	82.7996	16.5915		16.1168	14.665	14.5353	83.4978	85.4795	17.1903	42											43	16.7391	17.3505	31.574	75.1628	87.614	18.9644		43	15.1313	11.6942	21.4419	74.0611	69.2438	15.6788
43	18.7209	26.5815	37.4139	63.2754	83.057	16.7391		16.5703	14.7411	14.6409	84.2064	85.7812	17.2953	43											44	16.8333	17.4692	31.6071	77.0478	87.6822	18.9977		44	15.2241	11.7275	22.1833	75.308	69.5496	16.2863
44	18.8046	26.7107	39.4068	63.3672	84.8685	16.8333		16.7462	15.1604	14.763	86.9055	86.5384	17.5356	44											45	16.9024	18.2052	31.8488	77.6773	88.5569	19.3959		45	15.2563	11.9473	22.3067	75.6472	69.833	16.6473
45	18.8897	26.7977	40.9726	64.749	85.3327	16.9024		17.3727	15.2575	15.0497	88.1317	87.1569	17.5834	45											46	16.9084	18.3097	32.1401	77.8356	88.9409	19.5371		46	15.2997	12.3167	22.9336	75.861	70.3574	17.0439
46	19.0248	27.4562	41.4391	65.7281	86.1365	16.9084		17.4038	16.2951	15.2517	88.5857	87.2387	17.7058	46											47	17.5062	19.6004	33.7306	78.0628	89.4254	19.5755		47	15.321	12.4775	23.0255	80.8076	72.5381	17.6966
47	19.0905	27.8136	41.7096	67.4524	86.2797	17.5062		17.5143	16.9214	16.3875	89.5512	87.3412	17.7523	47											48	17.5556	19.6509	35.4289	78.5133	89.5592	19.5824		48	15.4707	12.8314	23.6924	81.4981	74.1231	17.8681
48	19.3051	28.3031	41.8844	68.7756	86.6234	17.5556		17.5768	17.1192	16.7897	90.2558	87.3574	17.8345	48											49	17.6232	19.8545	35.6599	78.9649	89.6686	19.664		49	15.5633	12.8352	23.7281	81.5358	74.4835	18.3489
49	19.3488	28.8166	43.644	70.3774	86.6258	17.6232		17.8854	17.4627	16.8083	90.3491	88.4783	17.9025	49											50	17.7161	20.0696	35.9497	79.7961	89.7802	19.6962		50	15.5765	12.934	23.8159	82.3053	74.7549	18.4302
50	19.3509	29.205	44.4355	71.379	86.721	17.7161		18.0858	17.6469	17.0204	90.8264	89.8798	18.2768	50											51	17.7951	20.2204	36.9624	80.8206	90.4652	19.7411		51	15.6771	13.1602	23.9581	83.9838	74.9519	18.6087
51	19.4208	29.6798	44.7498	71.6873	87.1333	17.7951		18.2913	18.5094	17.1614	91.1166	90.0454	18.6571	51											52	17.8533	20.3576	37.6189	81.5653	90.9705	19.9369		52	15.8266	13.1741	24.1567	84.1704	75.1153	18.8239
52	19.4549	31.4348	45.0973	74.0516	88.6269	17.8533		18.3117	18.6887	17.5017	91.7017	90.4841	18.8105	52											53	17.9783	21.2272	38.6132	84.0249	91.0395	19.9887		53	16.2232	13.1829	24.178	84.2281	75.8469	18.8794
53	19.5105	31.6541	45.9347	74.7518	88.9719	17.9783		18.7753	19.0276	17.9882	91.7211	90.6259	19.1132	53											54	18.5263	21.4457	39.1215	84.2205	91.4482	20.2541		54	16.8422	13.6309	24.2255	85.1669	77.2031	18.9703
54	19.5972	32.0947	46.1526	75.0428	89.0274	18.5263		18.983	19.0358	18.252	92.3994	90.8429	19.7217	54											55	18.8492	21.59	39.5109	84.8734	92.0534	20.6404		55	16.8846	13.8281	24.616	86.1371	78.075	18.9759
55	19.6142	32.8256	46.425	75.943	89.1823	18.8492		19.6467	19.3445	18.4629	92.6068	91.3232	19.7572	55											56	18.9681	21.6964	39.6434	84.8908	92.4255	21.2028		56	17.1903	13.894	24.8865	87.4761	78.2621	19.3074
56	19.6159	33.4215	48.1452	77.6265	89.6436	18.9681		20.1904	19.8731	18.8193	92.68	91.6726	19.7758	56											57	19.1107	21.6968	40.1605	86.1068	93.1085	21.3877		57	17.2953	13.9523	24.9801	88.5017	78.9668	19.3185
57	19.6583	34.6741	49.2322	80.1216	89.9793	19.1107		20.297	19.9135	18.8752	93.2222	91.8	19.9469	57											58	19.2437	22.0763	41.8169	86.1833	94.3875	21.3916		58	17.5356	14.0493	24.9834	88.544	79.1641	19.5729
58	19.7063	35.7182	53.1181	80.244	91.7362	19.2437		20.3355	19.9487	19.2043	93.2525	91.9276	19.9504	58											59	19.338	22.1624	43.3095	86.5837	94.6589	21.465		59	17.5834	14.1971	25.334	88.5999	79.4739	19.6662
59	19.8895	36.4653	53.1955	81.1704	91.8789	19.338		20.3646	20.0958	19.7751	93.5085	92.3752	20.0759	59											60	19.6142	22.6145	44.7522	86.613	95.2143	21.5224		60	17.7058	14.2173	25.7278	89.5109	81.0482	19.8559
60	19.9174	36.6939	56.3965	81.8213	92.4396	19.6142		20.5347	20.3794	19.9489	94.1671	92.6297	20.1273	60											61	19.6327	22.6668	49.1843	86.8496	95.2495	21.5257		61	17.7523	14.3217	25.7385	90.0136	82.2739	20.0216
61	20.0438	36.6968	57.7974	82.2931	92.7046	19.6327		20.6388	20.5495	21.0743	95.5385	92.7608	20.1458	61											62	19.7863	22.8324	52.271	87.1562	95.6159	21.6034		62	17.8154	14.4003	25.8689	90.8927	83.3597	20.5953
62	20.2367	37.6692	58.224	85.9209	95.1941	19.7863		21.506	20.5526	21.7296	95.822	92.9326	20.4477	62											63	19.979	23.3478	52.332	87.3116	96.3601	21.7958		63	17.8345	14.5571	26.1684	91.4778	84.3923	21.1761
63	20.4178	39.7315	62.323	87.5838	95.3855	19.979		21.6114	21.421	22.2738	95.8233	93.1057	20.4657	63											64	20.1024	23.4844	53.6896	87.3948	96.5846	21.8264		64	17.9025	14.8801	26.2893	92.4152	84.5072	21.411
64	20.6108	40.7581	62.6036	88.8152	95.4331	20.1024		21.8431	21.9482	23.9598	96.2211	93.236	20.5844	64											65	20.4458	24.5243	55.3364	87.5182	96.5883	22.0687		65	17.9457	15.1293	26.3905	92.7468	84.8386	22.0802
65	20.6909	40.9476	65.9377	88.9813	95.8333	20.4458		22.1485	22.1979	24.2707	96.3766	93.3535	20.7298	65											66	20.4774	24.7732	56.0249	89.1441	96.8001	22.0776		66	18.2768	15.1516	26.6159	92.9705	85.2182	22.2551
66	20.9498	41.7187	67.9561	89.0791	96.2871	20.4774		22.3865	22.8938	25.0669	96.7854	93.4648	20.7528	66											67	20.523	24.816	56.2713	90.509	97.1604	22.146		67	18.6571	15.222	26.835	93.4739	86.8791	22.429
67	21.3114	42.5271	71.4473	89.2291	96.4516	20.523		23.6434	24.179	26.2469	96.8542	93.7371	20.9668	67											68	20.708	25.4474	56.982	91.295	97.1897	22.2731		68	18.8105	15.3155	28.0611	93.6991	86.9001	22.5722
68	21.3981	43.9191	75.0077	90.1823	96.46	20.708		23.9277	25.968	27.3426	96.8836	94.5936	21.911	68											69	20.9243	25.4509	58.4848	91.5993	97.5641	22.2961		69	19.1132	15.3519	28.2618	93.8711	87.1808	22.6896
69	21.4418	46.7269	78.2854	90.3061	96.575	20.9243		25.0251	26.5824	27.7693	97.0163	94.8229	21.9282	69											70	21.1933	25.9116	60.878	92.6408	98.2557	22.4563		70	19.6858	15.4141	29.0208	94.7037	87.3242	22.7463
70	21.5994	49.8313	79.9525	91.0797	96.7889	21.1933		25.0483	26.9111	28.7862	97.0623	94.841	21.9695	70											71	21.2302	25.9725	61.3263	93.1977	98.7004	22.5063		71	19.7217	15.5543	29.5808	94.7331	88.7408	22.8883
71	21.7262	51.1015	83.505	91.926	97.2565	21.2302		25.5442	27.5479	29.9694	97.1435	95.256	22.4745	71											72	21.3917	26.0024	62.7072	94.9571	98.7981	22.8301		72	19.7572	15.6287	30.3614	94.9373	88.7779	23.2381
72	21.7957	52.8707	86.2738	93.294	97.2995	21.3917		26.494	27.6188	30.1596	97.5089	95.257	22.6853	72											73	22.0134	26.1332	64.0951	95.2013	99.1121	22.9638		73	19.7758	15.6481	30.4304	95.3388	89.1837	23.8769
73	21.8723	52.8955	87.1147	93.9741	97.515	22.0134		27.7728	27.9774	30.1691	97.5827	95.3508	22.8029	73											74	22.1193	26.3066	66.2087	95.2449	99.3875	23.1932		74	19.9469	15.7411	31.2609	95.4677	89.2948	24.1099
74	21.9124	55.1571	88.1106	94.541	97.5716	22.1193		28.0948	29.5447	33.8771	97.7175	96.1561	23.0321	74											75	22.1861	26.3528	68.4334	95.8858	100.123	24.1237		75	19.9504	16.0127	31.5107	95.4772	89.6343	24.9469
75	22.4567	58.665	88.3939	94.586	97.5737	22.1861		28.6674	29.9128	36.1978	98.2052	96.3856	23.4239	75											76	22.2189	26.8173	71.571	96.4212	100.143	24.8574		76	20.0759	16.099	31.7085	95.5244	89.6395	25.5123
76	22.5303	58.8208	88.5452	96.5123	98.1765	22.2189		29.1385	34.0795	37.8898	98.3162	96.6292	24.2683	76											77	22.2324	26.8205	74.6343	96.9912	100.413	24.9125		77	20.1273	16.1474	32.1206	97.0284	90.0349	25.6422
77	22.6497	60.6157	88.9825	97.2227	98.2171	22.2324		29.5644	34.3526	38.4814	98.4578	96.6552	24.6893	77											78	22.3959	26.9555	74.9704	98.6537	100.557	24.9492		78	20.1458	16.5312	32.3044	97.9622	90.3232	25.7424
78	22.807	69.0774	89.4096	98.1817	98.7811	22.3959		30.7971	36.4295	39.7023	98.6557	96.6563	25.1318	78											79	22.82	27.7934	75.0862	98.7748	101.26	25.1825		79	20.1849	16.6425	33.3531	98.1718	90.8957	26.2411
79	22.9254	70.457	90.0793	98.682	99.5073			30.9947	36.8415	41.1912	99.0828	96.8034	25.5462	79											80	23.0406	28.3759	75.3599	99.6032	101.834	25.3485		80	20.4477	16.7785	34.1206	98.5201	91.085	26.3476
80	22.9357	72.0026	90.4527	98.7	100.045			31.2712	37.7126	45.2469	99.2708	96.8107	25.8211	80											81	23.362	28.6066	76.2119	99.9403	101.853	25.5356		81	20.4657	17.0323	35.0661	101.656	91.2238	26.7759
81	22.9972	72.1035	90.9027	99.7755	100.062			31.4172	39.9426	47.9475	99.5529	97.1032	26.2114	81											82	23.8324	28.7711	78.2613	100.208	101.987	25.6307		82	20.4746	17.5485	35.1549	105.785	91.5583	27.3185
82	23.5551	73.1004	91.2555	100	100.562			32.5727	41.6049	50.5058	99.6671	97.2525	26.397	82											83	23.9698	28.8951	84.3309	100.399	102.751	26.4327		83	20.5844	17.6338	36.2026	110.448	91.8482	28.4079
83	23.8313	73.5438	91.456	100	100.745			35.3913	41.6787	60.7683	99.9282	97.4117	26.9656	83											84	26.1433	28.9206	85.1651	100.861	102.958	26.8226		84	20.7298	18.1061	36.7166	98.7146	92.1709	28.573
84	24.1265	74.7094	93.0822	100	101.274			35.9177	51.5387	64.6524	100.001	97.4629	27.4939	84											85	26.3973	29.8987	87.2725	101.831	103.009	27.0438		85	20.7528	18.5068	37.1876	98.8566	92.4971	29.4873
85	24.1447	75.3509	93.7095	100	101.649			99.9823	53.7854	64.6696	100.567	97.6041	28.0051	85											86	26.4379	29.927	91.23	102.754	103.433	27.2667		86	20.9331	18.6984	37.212	99.2753	93.173	30.2502
86	24.5999	75.7975	94.0897	100	101.707				66.3996	69.6817	100.758	97.6663	28.0367	86											87	26.8137	30.049	92	103.245	103.9	27.3607		87	20.9668	18.873	37.9792	104.943	93.3621	30.391
87	24.637	75.9661	94.1726	100	101.984				67.4102	71.1732	100.84	97.7288	28.4026	87											88	27.7207	35.8034	92.4848	103.515	103.956	27.4577		88	21.1485	18.8759	38.9135		94.3917	30.8583
88	25.487	75.9815	94.1778	100	102.256				82.5863	82.9079	101.463	97.7318	28.6583	88											89	28.544	36.1759	93.8963	104.633	104.108	28.0989		89	21.911	19.0234	39.7044		95.4067	31.7565
89	25.8791	75.9879	94.9563	100	102.646				93.9805	87.0944	101.898	97.9351	28.6616	89											90	29.2358	46.6727	93.9236	108.065	104.309	28.1865		90	21.9282	19.2445	40.065		95.8194	32.6496
90	26.45	76.0014	95.0023	100	102.797				94.635	87.2024	102.145	98.003	28.7591	90											91	29.4631	51.1408	94.4602	108.162	105.729	28.34		91	21.9695	19.4219	42.5988		95.8632	32.665
91	26.4657	82.3564	95.1418	100	102.809				95.7558	88.5832	102.274	98.1579	29.3298	91											92	30.4578	82.0973	94.6626	108.424	106.089	28.6999		92	22.4745	19.5599	43.7801		97.0211	32.9337
92	26.9485	82.7325	95.4523	100	103.417				107.401	90.2661	102.495	98.5088	29.6743	92											93	30.4725	88.6986	94.9333	108.917	106.304	29.1575		93	22.6853	20.1743	43.9884		97.0827	36.0061
93	27.8718	82.8844	95.5984	100.019	103.737				113.189	90.586	102.689	98.6583	30.1604	93											94	30.8443	91.8403	95.1779	109.268	106.585	29.2007		94	22.8029	20.9799	44.409		97.4621	39.2316
94	27.9689	83.1985	96.3191	101.227	103.894				118.009	94.6038	103.188	98.6872	30.8481	94											95	31.78	92.4492	95.5924	109.4	106.846	29.3821		95	23.0321	21.1475	47.0538		97.6397	46.085
95	28.8839	83.6757	96.6302	102.408	104.013				121.336	94.6919	104.005	98.7852	30.9336	95											96	32.6167	97.5932	96.4289	113.518	107.128	29.4791		96	23.4239	21.5902	47.7432		98.1189	46.1817
96	29.4982	83.7225	96.7972	102.525	104.11				123.71	97.3371	104.074	99.1563	32.3619	96											97	33.138	99.5832	96.5658	113.981	107.576	29.6878		97	23.9827	21.8251	50.547		98.9331	46.5047
97	29.6404	84.065	98.3621	103.861	104.948					97.4278	104.753	99.157	34.3019	97											98	33.9362	101.746	97.0357	114.033	108.065	29.8913		98	24.2683	21.8492	50.5879		98.9897	56.996
98	29.6799	86.7484	98.3713	104.164	105.069					99.4914	105.855	99.636	35.5819	98											99	38.4106		97.5649	114.965	108.601	29.9226		99	24.6893	22.0093	50.6175		99.2799	73.0666	100
99	29.877	87.5464	98.5774	104.171	105.713					100.673	106.129	99.764	39.0038	99											100	39.2438		98.741	115.966	108.643	29.9788		100	25.1318	22.5321	54.5437		99.4185	95.7302
100	29.9015	88.2208	99.1403	104.297	105.751					101.022	106.374	100.046		100											101	39.33		98.7745	117.561	108.991	30.1184		101	25.5462	23.4898	56.0851		99.7117
101	30.7528	89.9264	99.277	105.139	105.848					102.616	107.205	100.275		101											102	41.0197		100.219	118.169	109.543	30.2261		102	25.8211	23.528	57.5865		100.802
102	30.7678	90.2295	99.4226	106.4	106.142					105.386	107.409	100.408		102											103	41.0891		100.725		110.323	30.6723		103	26.2114	19.1132	59.6852		101.121
103	31.174	90.7745	99.5123	108.441	106.822					105.74	108.666	100.427		103											104	41.5375		100.824		110.527	30.8752		104	26.397	19.4046	63.6813		101.142
104	33.1566	91.962	99.8626	108.725	106.857						108.685	100.821		104											105	44.9051		100.825		112.128	31.0467		105	26.9656	19.4738	65.1031		101.266
105	33.36	92.4878	99.887	108.902	107.059						109.514	100.94		105											106	45.4901		100.967		112.625	31.3131		106	27.1181	19.5502	71.096		101.398
106	36.0048	95.1153	100	109.235	107.207						110.387	101.301		106											107	46.4191		101.756		112.722	32.0022		107	27.4939	19.7217	71.9092		101.807
107	36.2432	95.5303	100	109.473	108.135						111.667	101.315		107											108	51.1332		102.424		115.539	32.6469		108	28.0051	19.731	73.595		103.227
108	37.1862	96.8234	100	109.637	108.399						111.938	101.461		108											109	110.87		102.767		117.494	33.1889		109	28.0367	19.7374	73.644		103.817
109	37.5228	97.0574	100	111.608	108.666						114.053	101.625		109											110			103.07			33.2126		110	28.4026	19.7572	75.0118		104.259
110	39.7868	98.5563	100	113.209	108.866						115.213	101.632		110											111			103.233			39.5477		111	28.6583	19.7758	75.4498		104.389
111	42.8106	99.8057	100	114.492	109.499							101.649													112			104.474			43.3323		112	28.6616	19.8135	75.9611		108.236
112	48.4078	100	100	114.938	110.647							101.654													113			104.997			43.4284		113	28.7591	19.8605	77.0492		110.779
113	49.2581	100	100	120.936	112.142							102.251													114			105.122			51.1156	118	114	29.3298	19.9334	77.6631		111.526
114	50.4177	100	100		112.276							102.464													115			105.127			99.1989		115	29.6743	19.9469	79.391		112.933
115		100	100		113.862							102.468													116			105.363					116	30.1604	19.9504	79.5651
116		100	100		115.451							102.733													117			105.534					117	30.8481	20.0759	81.2997
117		100	100		117.102							102.83													118			106.321					118	30.9336	20.1273	82.0429
118		100	100									102.94													119			106.747					119	32.3619	20.1458	82.1005
119		100	100									103.021													120								120	34.3019	20.3129	82.8342
120		100	100									103.179													121								121	35.5819	20.4471	83.4118
121		100	100									103.636													122								122	39.0038	20.4477	84.9566
122		100	100									103.677													123								123	41.2085	20.4657	85.0255
123		100	100									103.686													124								124	103.629	20.5844	85.0504
124		100	100									103.688													125								125		20.7298	86.5034
125		100	100									103.839													126								126		20.7528	87.2242
126			100									103.899													127								127		20.9658	88.617
127			100									104.525													128								128		20.9668	89.3906
128			100									104.598													129								129		21.0903	89.8763
129			100									104.777													130								130		21.7122	90.618
130			100									104.884													131								131		21.911	91.1415
131			100									117													132								132		21.9282	91.6147
132			100																						133								133		21.9695	92.584
133			100																						134								134		22.4745	93.2016
134			100																						135								135		22.5523	94.1493
135			100																						136								136		22.6853	94.3578
136			100																						137								137		22.8029	95.0423
137			100																						138								138		23.0321	95.0918
138			100																						139								139		23.0411	95.2731
139			100																						140								140		23.4239	95.6503
140			100																						141								141		23.4379	95.8516
141			100																						142								142		23.6149	96.8632
																									143								143		23.6412	98.2343
																									144								144		23.6696	103.124
																									145								145		24.1962
																									146								146		24.2683
%	28.9	67.2	78.2313	87.069	96.5812			22.3529	31.25	38.835	81.8182	85.7143													147								147		24.3879
%	42.1053																								148								148		24.5781
																									149								149		24.6078
																									150								150		24.6893
																									151								151		25.053
																									152								152		25.1318
																									153								153		25.5462
																									154								154		25.8211
																									155								155		26.2114
																									156								156		26.2692
																									157								157		26.397
																									158								158		26.6901
																									159								159		26.9656
																									160								160		27.4566
																																	161		27.4939
																																	162		27.6174
																																	163		28.0051
																																	164		28.0367
																																	165		28.4026
																																	166		28.6583
																																	167		28.6616
																																	168		28.7591
																																	169		29.3298
																																	170		29.5804
																																	171		29.6743
																																	172		30.0371
																																	173		30.1604
																																	174		30.8481
																																	175		30.9336
																																	176		31.6765
																																	177		31.6772
																																	178		31.9282
																																	179		32.3619
																																	180		33.9045
																																	181		34.3019
																																	182		34.5404
																																	183		35.5819
																																	184		38.634
																																	185		39.0038
																																	186		41.2085
																																	187		61.7471
																																	188		98.4121

## Sheet: Figure3G
	degree of GUV filling (%) for Dye 1 and Dye 2						More than 150 GUVs (in total) were analysed for each lipid composition.
							Data are shown collectively from 3 different experiments
	POPC:hCL + BAX/cBID			popc:CL(16.0)+ BAX/cBID
No. of GUVs
	Dye1	Dye2		Dye1	Dye2
1	68.2824	2.94535		55.7556	2.47105
2	78.3999	7.66772		8.32514	4.6987
3	63.594	11.6988		2.13472	4.737
4	58.6953	12.9823		3.08038	5.10632
5	82.8921	13.6701		4.45605	5.57319
6	73.317	14.4106		21.3951	5.73505
7	64.8941	14.6565		4.41271	5.79768
8	66.1163	16.5985		23.9679	5.79914
9	86.8433	16.7675		53.5859	6.33459
10	97.2585	17.5466		11.2151	6.57055
11	78.4634	19.2434		2.47581	7.67082
12	78.0498	19.3245		24.23	8.172
13	55.5268	19.3991		5.0504	8.23014
14	67.6783	20.0676		7.34914	8.34257
15	54.8706	20.9533		4.14122	8.48517
16	64.1795	21.0626		3.62086	8.93386
17	73.7878	21.2934		6.30371	9.14426
18	58.835	22.8663		10.4186	9.48174
19	70.0067	22.881		4.7973	9.50749
20	67.1571	22.987		32.623	9.61629
21	69.0523	24.4364		53.2475	9.77027
22	74.0846	24.7814		73.1412	10.2918
23	68.287	25.2538		3.93262	10.3044
24	91.655	25.8611		59.9181	10.3125
25	84.5687	26.9663		4.67463	10.979
26	85.6529	28.3411		47.6127	11.0148
27	91.5156	28.3607		6.29017	13.2388
28	55.171	28.3899		36.7847	13.4893
29	89.426	28.5384		8.46763	13.4894
30	67.1588	29.1365		7.17263	14.8467
31	78.343	29.6002		14.0085	14.9039
32	83.8726	29.8263		13.1307	15.5792
33	57.3425	30.4478		64.0951	15.7477
34	52.6009	31.2		79.1846	16.1631
35	81.1408	31.9741		19.2513	16.2871
36	77.4922	32.1498		20.4942	18.0932
37	100.76	33.0735		70.2262	18.2502
38	67.48	33.6171		73.819	19.7659
39	86.8926	33.9917		119.499	21.1281
40	89.1025	34.355		65.9304	21.42
41	73.6826	34.3593		22.5544	22.4777
42	79.4919	34.5869		64.4528	24.4528
43	61.7369	34.7796		97.9275	25.3645
44	56.6259	35.9505		82.2664	25.4733
45	65.6901	37.9438		71.1852	25.4852
46	64.6895	37.9735		57.1981	25.7307
47	76.2832	38.9658		76.5982	25.864
48	59.663	40.323		78.5062	26.5011
49	96.5578	40.5288		69.6396	27.1413
50	52.6582	41.6999		11.6313	27.7449
51	88.2125	43.0182		4.55264	28.0159
52	117.046	43.9779		66.2544	28.1846
53	61.667	45.4311		77.9782	28.224
54	77.1775	45.6698		63.6594	29.2138
55	60.8646	48.9466		73.5557	29.6081
56	56.4431	49.2638		63.8023	29.8303
57	67.8329	50.3361		107.821	29.8412
58	68.3196	50.7027		54.5086	30.9729
59	103.143	51.2241		63.7455	32.0465
60	58.0107	51.4034		58.7175	32.1139
61	61.767	51.735		99.9287	32.5353
62	88.9342	53.6171		44.5148	33.6469
63	92.2032	54.6936		63.0312	35.616
64	74.6829	55.3585		42.6715	36.7959
65	72.4192	55.4614		65.4581	39.4613
66	71.0098	55.9567		71.3217	42.434
67	75.6046	56.4253		86.4015	44.084
68	88.0239	60.6072		78.7595	44.3539
69	76.9047	61.8498		115.306	45.5146
70	104.167	61.9838		112.814	46.2053
71	60.1469	63.3402		110.274	46.7269
72	74.6949	63.384		65.7495	48.5257
73	65.5985	63.4447		75.4869	49.555
74	84.1317	63.9393		85.6446	51.42
75	80.0944	65.5369		71.1306	52.4613
76	71.1037	66.7852		102.707	55.5098
77	66.0519	67.1889		78.1537	56.424
78	64.531	67.3584		126.424	56.5661
79	97.8993	67.6796		40.9155	57.3587
80	94.4191	68.2888		108.856	57.8244
81	91.5898	70.6119		56.5155	58.4837
82	67.3021	70.6533		129.382	61.7697
83	78.6728	70.9517		99.565	62.56
84	83.2836	72.4723		110.652	63.8927
85	95.3281	74.5175		98.8646	64.0476
86	118.687	74.9915		98.6926	67.1843
87	87.124	76.5321		95.5194	68.3334
88	112.271	76.6008		95.3266	69.6258
89	90.906	77.3773		106.958	69.6262
90	78.2586	77.4725		92.8876	70.031
91	95.4719	77.601		97.4948	70.2247
92	96.179	79.1916		73.0949	71.5167
93	91.8314	79.3446		98.149	73.2056
94	96.1566	79.8983		77.8966	73.2496
95	75.9363	79.9564		104.067	73.7318
96	111.279	80.3837		88.7351	74.9804
97	115.197	80.6711		88.0337	76.3722
98	95.6313	81.1481		78.7032	76.7971
99	86.2266	81.3055		97.8568	77.0638
100	91.5659	81.8893		100.324	77.1538
101	80.4234	82.014		103.52	77.3335
102	101.741	82.2218		91.9152	77.4595
103	90.5935	82.2837		119.516	78.5049
104	81.3351	82.7432		98.5491	78.6828
105	101.688	83.1056		92.1559	79.8372
106	102.747	83.588		116.801	80.4861
107	78.2855	83.8198		126.901	80.7639
108	104.728	84.2228		92.9474	80.9392
109	102.327	84.8527		107.436	81.4329
110	75.4494	85.1753		108.848	81.7686
111	113.406	85.3564		92.674	82.7967
112	87.554	85.8611		108.044	82.94
113	91.4165	85.8644		90.0448	83.0149
114	119.808	86.4249		98.0425	83.0328
115	89.2256	86.4435		93.7032	83.2677
116	110.4	86.6261		104.553	83.5153
117	98.7755	86.6833		105.644	85.0462
118	90.7105	86.8262		94.6877	85.6063
119	119.402	87.2257		111.387	85.9389
120	114.202	87.2583		104.456	86.5412
121	98.7447	88.1587		100.41	86.9368
122	88.9149	88.2117		113.109	87.7065
123	91.8081	89.0648		86.7904	87.7237
124	97.4044	89.1109		75.8732	87.9764
125	78.3979	89.1118		88.2822	88.5274
126	99.1594	89.9645		98.1331	89.6996
127	109.844	90.2272		105.775	89.8151
128	110.508	90.4238		116.437	89.9682
129	101.747	90.4657		118.486	90.5236
130	98.6608	90.636		108.538	90.5619
131	102.325	90.6503		108.006	91.2312
132	106.708	90.8213		117.435	91.3029
133	93.6983	91.4115		110.801	91.7321
134	104.723	91.5153		88.7706	91.9229
135	102.732	91.526		93.111	92.3816
136	99.0213	92.0183		101.834	93.6593
137	96.526	92.5224		105.444	93.8416
138	90.9694	93.1692		109.964	94.6635
139	98.4811	93.2511		101.057	94.7451
140	86.4548	94.3626		101.611	94.7543
141	83.8377	94.4469		101.9	97.9418
142	106.996	94.6943		110.851	98.6864
143	95.7462	94.9733		115.849	98.9854
144	79.1157	95.2352		90.8739	103.163
145	116.669	95.3567		102.693	104.227
146	114.755	95.8731		94.2011	105.995
147	90.8453	96.3163		87.787	106.376
148	112.828	96.4316		98.9229	112.156
149	103.722	96.5567		99.3689	112.877
150	95.1974	97.2645		92.4296	113.094
151	109.466	97.3762		89.4364	113.422
152	115.393	97.5191		108.953	115.713
153	111.583	97.5363		88.8008	120.257
154	85.4717	97.5775		99.0184	122.088
155	100.15	97.7783		107.485	122.436
156	119.623	98.6119		101.477	127.15
157	90.056	98.6351		115	121
158	105.351	99.5019
159	102.466	99.5358
160	101.925	99.7507
161	86.624	99.8543
162	106.092	99.9776
163	119.049	100.026
164	89.1273	100.045
165	111.684	100.129
166	107.996	100.365
167	106.794	100.854
168	96.2628	101.016
169	103.049	101.397
170	86.0312	101.508
171	99.3499	101.627
172	82.6874	101.668
173	98.0443	101.944
174	95.3386	102.022
175	90.2968	102.104
176	111.006	102.278
177	78.9839	102.394
178	82.8999	102.438
179	83.7288	102.635
180	87.3318	102.653
181	99.9067	102.727
182	109.66	102.798
183	89.8255	102.84
184	88.7345	102.871
185	107.769	103.041
186	105.693	103.209
187	82.8021	103.23
188	100.343	103.351
189	94.4438	103.403
190	97.5174	103.608
191	110.954	103.642
192	83.9113	104.711
193	97.1774	105.064
194	91.7361	105.101
195	104.979	105.315
196	101.416	105.416
197	108.546	105.52
198	118.928	105.612
199	111.771	105.794
200	105.295	106.194
201	86.292	106.232
202	92.4505	106.59
203	107.775	106.688
204	89.418	106.9
205	106.91	107.171
206	97.2895	107.214
207	91.6887	107.645
208	103.857	107.664
209	117.138	107.711
210	119.179	107.926
211	87.1766	108.741
212	105.316	108.961
213	104.225	108.968
214	113.199	109.418
215	111.158	109.562
216	112.666	109.798
217	90.7134	110.061
218	112.169	110.066
219	87.8609	110.249
220	115.492	110.373
221	106.992	110.516
222	101.889	110.572
223	82.9355	110.85
224	105.092	110.98
225	112.96	111.202
226	92.4531	111.662
227	109.905	112.377
228	92.2627	112.971
229	108.979	113.114
230	115.516	113.902
231	94.2358	114.084
232	107.119	114.181
233	112.003	114.191
234	83.9005	114.367
235	79.4356	114.648
236	87.8841	114.889
237	103.229	115.042
238	93.4015	115.296
239	99.1865	115.776
240	103.339	115.96
241	112.812	116.111
242	97.3968	116.136
243	92.6188	116.725
244	103.518	116.959
245	96.6048	117.632
246	120.677	118.07
247	109.373	118.437
248	92.0625	118.483
249	115.778	118.858
250	104.773	119.476
251	105.825	119.95
252	110.113	120.613
253	97.1123	120.887
254	113.878	120.889

## Sheet: Figure3I-K
Experiment 1																																												Experiment 2
POPC:hCL + BAX/cBID												Control_POPC:hCL alone										POPC:CL_16.0 + BAX/cBID											Control_POPC:CL_16.0 alone												POPC:hCL+ BAX/cBID
			% GUV filling											% of GUV filling											% GUV filling											% GUV filling											% GUV filling
no. of GUV	CytoC-488	APC		number	CytoC-488	number	APC	% GUV permeabilized		Total	no. of GUV	CytoC-488	APC		number	CytoC-488	number	APC	% GUV permeabilized		Total	no. of GUV	CytoC-488	APC		number	CytoC-488	number	APC	% GUV permeabilized		Total	no. of GUV	CytoC-488	APC		number	CytoC-488	number	APC	% GUV permeabilized		Total	no. of GUV	cytoC-488	APC		number	CytoC-488
1	2.658	1.249	0-10	2	1.29032	7	4.51613	CytoC-488	APC	155	1	2.47415	0.421458	10	27	42.8571	46	73.0159	CytoC-488	APC	63	1	3.86653	0.570131	0-10	30	32.2581	57	61.2903	CytoC-488	APC	93	1	0.641473	0.346683	0-10	34	55.7377	36	59.0164	CytoC-488	APC	61	1	2.27027	0.443762	0-10	8	5.12821
2	4.78442	1.56264	11_20	3	1.93548	3	1.93548	95.5128	91.6667		2	2.82189	0.768999	20	21	33.3333	11	17.4603	19.0476	7.93651		2	4.30356	0.760265	11_20	19	20.4301	18	19.3548	48.3871	20.4301		2	1.50093	0.407943	11_20	15	24.5902	14	22.9508	16.3934	13.1148		2	2.29146	1.00361	11_20	3	1.92308
3	5.30318	2.04742	21-30	0	0	5	3.22581				3	4.36782	0.877879	30	4	6.34921	1	1.5873				3	4.53069	0.885806	21-30	4	4.30108	6	6.45161				3	2.30955	0.760088	21-30	1	1.63934	3	4.91803				3	6.79981	2.73446	21-30	1	0.641026
4	10.5235	2.58002	31-40	0	0	21	13.5484				4	4.65894	1.17095	40	2	3.1746	2	3.1746				4	4.72747	0.99655	31-40	5	5.37634	4	4.30108				4	2.60221	0.814415	31-40	1	1.63934	0	0				4	7.21188	3.3393	31-40	0	0
5	10.6421	3.36089	41-50	2	1.29032	27	17.4194				5	4.77985	1.17268	50	1	1.5873	0	0				5	4.7646	1.08001	41-50	3	3.22581	3	3.22581				5	3.02737	0.887437	41-50	0	0	0	0				5	8.91292	3.86298	41-50	0	0
6	17.8	3.84126	51-60	2	1.29032	21	13.5484				6	4.78351	1.61698	60	0	0	1	1.5873				6	4.94287	1.11016	51-60	2	2.15054	1	1.07527				6	3.08771	1.55385	51-60	0	0	1	1.63934				6	9.88122	3.92876	51-60	0	0
7	42.2353	7.46292	61-70	5	3.22581	24	15.4839				7	5.57402	1.80702	70	1	1.5873	0	0				7	5.60217	1.2437	61-70	3	3.22581	1	1.07527				7	3.55131	1.6031	61-70	1	1.63934	0	0				7	10.2013	4.14504	61-70	5	3.20513
8	50.993	7.47114	71-80	15	9.67742	23	14.8387				8	5.726	1.85281	80	1	1.5873	0	0				8	5.63584	1.31494	71-80	3	3.22581	2	2.15054				8	3.57728	1.66593	71-80	0	0	0	0				8	10.4853	4.62696	71-80	18	11.5385
9	60.1855	11.7667	81-90	27	17.4194	11	7.09677				9	5.79584	1.96073	90	2	3.1746	0	0				9	5.74286	1.55041	81-90	7	7.52688	0	0				9	3.60196	1.81079	81-90	1	1.63934	2	3.27869				9	10.9798	4.92503	81-90	35	22.4359
10	61.2823	16.3395	91-100	100	64.5161	12	7.74194				10	6.20796	2.1982	100	4	6.34921	2	3.1746				10	6.13672	1.66117	91-100	17	18.2796	1	1.07527				10	3.80761	1.9767	91-100	8	13.1148	5	8.19672				10	12.7619	6.50858	91-100	86	55.1282
11	67.1344	19.1932									11	7.02957	2.53893									11	6.2601	1.80543									11	4.13958	2.21803									11	17.6461	9.08628
12	67.84	21.3606									12	7.45961	2.56472									12	6.39099	2.02273									12	4.25622	2.57272									12	30.8686	10.7354
13	67.9128	23.8707									13	7.65068	2.81699									13	6.45327	2.18553									13	4.39773	2.65902									13	64.0527	11.345
14	71.1642	24.5954									14	7.79653	2.84424									14	6.63272	2.48002									14	5.11416	2.75282									14	67.5942	11.3691
15	71.2785	26.3799									15	7.95496	2.84477									15	6.65285	2.54454									15	5.22807	3.21351									15	69.0611	17.6495
16	71.2949	28.7958									16	8.06261	3.23859									16	6.69373	2.63654									16	5.3638	3.28462									16	69.9286	22.4499
17	72.457	31.2192									17	8.12798	3.4226									17	6.80042	2.70187									17	6.10515	3.29978									17	70.8486	22.9939
18	75.3259	31.5292									18	8.13226	3.77802									18	6.80574	2.88404									18	6.77391	3.78245									18	70.9539	23.3428
19	75.3879	32.4049									19	8.15214	4.68148									19	7.59625	3.00706									19	6.91174	4.02784									19	73.2853	24.812
20	75.4215	32.711									20	8.15729	4.74698									20	8.26388	3.04174									20	7.04877	4.1338									20	73.6828	25.3791
21	75.9871	33.1839									21	8.54464	5.07291									21	8.60114	3.31145									21	7.09789	4.42802									21	74.2743	25.7671
22	76.4161	33.9932									22	9.09943	5.52051									22	8.70809	3.54207									22	7.26516	4.63756									22	74.6253	25.8174
23	78.1789	33.9949									23	9.24761	5.59706									23	8.81626	3.79884									23	7.64465	5.23901									23	74.8174	26.5018
24	79.0645	34.0345									24	10.2716	5.60022									24	8.97977	3.82169									24	7.93992	5.7928									24	75.5503	27.801
25	79.214	35.06									25	10.4303	5.73206									25	9.02517	4.04969									25	8.26433	6.894									25	76.117	28.2674
26	79.67	35.0875									26	10.5351	6.07987									26	9.05896	4.15533									26	8.35524	7.39381									26	78.0823	28.6628
27	80.1621	35.3508									27	10.7735	6.77731									27	9.08404	4.73863									27	8.70992	8.92413									27	78.3511	29.9363
28	80.5094	35.6483									28	11.1854	6.93965									28	9.35014	4.74347									28	8.76497	9.14445									28	78.7552	30.2742
29	81.5856	36.9771									29	11.1964	7.0912									29	9.90486	4.92648									29	8.94269	9.21617									29	78.8099	30.6432
30	82.5846	37.2354									30	11.8098	7.11142									30	9.94822	4.9665									30	9.08096	9.74909									30	79.4874	30.9572
31	82.6803	37.9403									31	11.8267	7.31598									31	10.4415	5.13807									31	9.16541	10.0073									31	79.6913	31.4702
32	83.4857	39.1177									32	12.5616	7.54797									32	10.6089	5.43841									32	9.23547	10.0728									32	79.7758	31.9666
33	83.6227	39.3284									33	12.8438	7.76695									33	11.0942	5.47625									33	11.6423	10.26									33	79.9234	32.395
34	83.7493	39.602									34	13.0006	7.89565									34	11.2993	5.55545									34	11.655	10.2663									34	79.9398	32.7817
35	84.1455	39.6658									35	14.369	8.08027									35	11.936	5.79988									35	12.3238	10.4075									35	80.2338	32.7832
36	84.2949	39.8885									36	14.4651	8.10629									36	12.3122	6.15893									36	12.3698	10.5923									36	81.2894	32.8506
37	84.6095	40.902									37	15.6586	8.49357									37	12.5629	6.3134									37	13.2657	10.9326									37	81.7819	33.1808
38	85.4704	41.6088									38	15.6693	8.7247									38	12.9142	6.40319									38	13.8864	11.1078									38	82.5809	33.3617
39	85.4894	41.6367									39	15.7859	8.91554									39	13.2249	6.46338									39	14.1988	11.117									39	83.0401	34.2367
40	86.7466	41.9727									40	16.4712	8.92165									40	13.3225	6.82044									40	14.3433	11.5772									40	83.7143	34.8551
41	86.7923	42.5794									41	17.1655	9.04633									41	14.035	6.92413									41	16.1558	11.9495									41	83.7882	34.938
42	87.3348	42.6136									42	17.4269	9.16821									42	14.3328	7.03603									42	17.059	12.3299									42	84.0297	35.0649
43	87.3817	43.2285									43	17.7972	10.208									43	14.7221	7.20405									43	17.1439	12.9939									43	84.6076	35.0813
44	87.3872	43.3031									44	18.8237	10.383									44	15.5581	7.24412									44	17.2682	13.2136									44	84.6245	35.155
45	87.9331	43.3844									45	19.2246	10.505									45	15.6845	7.24731									45	17.4	13.5965									45	84.9748	35.3708
46	87.9847	43.493									46	19.5281	10.6688									46	16.3008	7.29296									46	17.741	15.3221									46	85.2172	35.8941
47	88.4102	43.4951									47	19.8775	10.8486									47	17.7737	7.45287									47	18.5476	15.3811									47	85.2951	36.1394
48	88.7406	43.754									48	19.9118	10.9063									48	17.9806	7.91103									48	21.4488	17.2911									48	85.8802	38.5708
49	88.8335	43.797									49	20.4619	12.2649									49	19.1637	8.07842									49	40.5888	18.4056									49	86.3011	38.6955
50	89.1571	44.2312									50	20.8171	12.5812									50	20.4226	8.21141									50	5.4069	19.1148									50	86.7174	38.8309
51	89.3089	44.5964									51	22.0087	12.8748									51	23.8163	8.21764									51	6.91462	20.8433									51	87.277	39.0059
52	89.327	45.4265									52	23.3248	14.2882									52	25.4712	8.32944									52	64.9795	20.9917									52	87.8402	39.4235
53	89.6315	45.6691									53	23.4551	14.7441									53	25.5849	8.38682									53	88.3119	21.5323									53	87.8419	40.8674
54	89.8702	46.2465									54	26.5597	14.7773									54	30.6044	8.41235									54	93.9263	52.8114									54	87.884	41.0055
55	90.8044	46.3323									55	42.1332	14.8787									55	34.8121	9.01804									55	94.933	85.6901									55	87.9856	41.083
56	91.1878	46.4097									56	70.1358	15.8777									56	35.7348	9.03209									56	95.3338	86.6073									56	88.1012	41.7603
57	91.3988	47.0683									57	71.3227	17.6875									57	38.8515	9.62939									57	95.5727	95.7261									57	88.3486	41.7896
58	91.4398	47.2434									58	87.4122	21.1063									58	39.7692	10.1416									58	103.327	96.7542									58	88.594	42.2041
59	91.4838	47.257									59	89.7353	36.2717									59	42.4866	10.3049									59	103.555	100.884									59	88.6308	43.2057
60	91.5363	47.8954									60	95.4462	40.3458									60	44.0882	10.8281									60	118.392	102.57									60	88.768	43.9006
61	91.7145	48.2612									61	103.702	60.7768									61	46.9041	11.1046									61	120.668	108.053									61	88.9198	44.4562
62	92.085	48.8272									62	108.851	93.7546									62	51.3734	11.5508																				62	89.0265	45.9588
63	92.1262	49.5419									63	109.248	99.8165									63	51.4504	11.9328																				63	89.067	45.9777
64	92.141	50.4365																				64	62.8314	12.0272																				64	89.1053	46.6026
65	92.5543	51.0595																				65	62.8824	13.648																				65	89.2124	46.9634
66	92.65	51.1595																				66	68.5541	13.6533																				66	89.3008	47.4756
67	92.7416	51.2304																				67	72.2168	13.7684																				67	89.4241	47.7034
68	92.742	51.5844																				68	77.6941	14.6047																				68	89.738	48.1276
69	92.9158	52.0833																				69	79.4581	15.1258																				69	90.0714	48.6722
70	93.0302	53.1399																				70	82.9713	15.4096																				70	90.3419	48.937
71	93.6791	53.2882																				71	83.6224	17.0815																				71	90.7414	48.9441
72	93.856	53.7681																				72	84.1673	17.1793																				72	91.9584	49.3038
73	93.9444	54.0666																				73	84.9043	17.6643																				73	92.6172	50.4588
74	94.1963	54.1676																				74	85.2726	18.2909																				74	92.8791	50.4787
75	94.3926	54.4538																				75	87.2597	19.9782																				75	93.0141	51.6311
76	94.4291	54.5042																				76	88.9453	20.5395																				76	93.0373	51.795
77	94.4838	54.9265																				77	91.4781	26.1498																				77	93.2781	52.2271
78	94.6016	57.006																				78	92.3808	27.7438																				78	93.3075	52.3263
79	94.6456	57.7705																				79	92.6302	29.0409																				79	93.5262	53.6395
80	94.7277	57.8848																				80	92.9952	29.2778																				80	93.9162	53.6562
81	94.9091	57.9172																				81	93.2934	29.6536																				81	94.0054	53.7252
82	94.9853	58.2951																				82	95.3268	30.4644																				82	94.4754	54.0629
83	95.1177	58.4925																				83	95.6934	32.8947																				83	94.5038	54.428
84	95.1493	59.1623																				84	95.7516	34.3548																				84	94.6265	54.5176
85	95.2703	59.6186																				85	100.56	38.3392																				85	94.7609	55.4079
86	95.2706	61.5038																				86	100.949	41.9309																				86	94.7759	55.7284
87	95.3144	62.1444																				87	102.57	46.6395																				87	95.0929	55.7285
88	95.6488	62.1543																				88	102.727	50.23																				88	95.223	56.3276
89	95.8862	62.1857																				89	111.502	57.9176																				89	95.2455	56.8441
90	95.98	62.4163																				90	114.215	66.3036																				90	95.3302	56.9478
91	96.1382	62.794																				91	114.845	75.8092																				91	95.3342	56.9723
92	96.3833	63.2329																				92	114.871	79.9737																				92	95.462	57.7486
93	96.4818	63.4294																				93	115.47	99.7333																				93	95.6369	58.3372
94	96.836	64.171																																										94	95.9531	58.444
95	96.9098	64.4603																																										95	96.0295	58.6051
96	97.1569	64.579																																										96	96.1993	59.8483
97	97.2494	65.1954																																										97	96.3445	60.2094
98	97.5352	65.7694																																										98	96.3972	60.2968
99	98.0032	65.8361																																										99	96.6595	60.6122
100	98.0804	65.9779																																										100	96.9583	61.2358
101	98.4208	66.6146																																										101	97.1608	61.6314
102	98.5674	66.9865																																										102	97.4028	62.2244
103	98.609	67.3364																																										103	97.4072	62.5142
104	99.1874	67.9777																																										104	97.8842	63.0776
105	99.2137	68.5666																																										105	97.9581	63.5006
106	99.5855	69.3649																																										106	98.0227	64.2312
107	99.6763	69.621																																										107	98.3212	64.7413
108	99.6958	70.0695																																										108	99.0467	64.9161
109	99.926	70.5591																																										109	99.2474	65.1232
110	100.232	71.0393																																										110	99.6737	65.9127
111	100.639	71.1099																																										111	101.065	66.5964
112	100.709	71.8101																																										112	101.177	67.07
113	100.876	72.3373																																										113	101.723	67.6366
114	100.905	73.3238																																										114	101.727	67.6423
115	100.944	73.3276																																										115	101.861	68.6149
116	100.975	73.3568																																										116	101.948	68.8742
117	101.096	73.6604																																										117	102.119	69.1116
118	101.152	73.6624																																										118	103.824	69.2689
119	101.499	74.0857																																										119	104.276	69.4794
120	101.882	74.2229																																										120	104.442	70.1972
121	102.439	74.3766																																										121	104.89	72.9327
122	102.723	74.409																																										122	105.963	73.3913
123	103.484	75.0092																																										123	106.792	73.9446
124	103.498	76.8322																																										124	106.845	74.0584
125	103.637	77.8967																																										125	107.115	74.7052
126	103.692	78.0552																																										126	107.661	75.2822
127	103.947	78.714																																										127	108.09	76.0488
128	104.01	78.7911																																										128	108.986	76.2832
129	104.038	79.3079																																										129	109.311	76.7864
130	104.151	80.0374																																										130	109.674	77.384
131	105.679	80.6898																																										131	109.696	78.151
132	106.992	80.83																																										132	110.153	79.3448
133	107.439	81.3393																																										133	110.289	80.4809
134	108.486	82.4854																																										134	110.683	81.8086
135	109.195	82.5139																																										135	110.884	82.5782
136	109.458	82.6878																																										136	111.202	83.3881
137	109.893	84.0379																																										137	112.135	83.9118
138	109.893	84.0746																																										138	112.476	84.3325
139	110.127	85.5119																																										139	112.629	84.4753
140	110.214	86.8953																																										140	113.24	85.5087
141	110.692	87.1401																																										141	114.004	85.5977
142	110.921	87.6926																																										142	115.199	85.6256
143	111.154	89.612																																										143	115.66	86.1323
144	111.234	91.8364																																										144	116.12	86.2217
145	111.421	92.4961																																										145	117.174	86.3198
146	111.79	93.6654																																										146	117.621	86.9372
147	111.91	94.6799																																										147	118.884	87.2786
148	111.941	100.638																																										148	119.056	87.675
149	115.895	105.049																																										149	122.195	87.9592
150	116.178	105.402																																										150	124.921	87.9794
151	116.408	111.228																																										151	125.264	88.6631
152	117.136	114.379																																										152	126.703	88.8862
153	118.06	117.925																																										153	130.411	94.2089
154	118.252	122.772																																										154	138.267	95.2462
155	119.145	127.287																																										155	142.032	97.5624
																																												156	161.357	103.385
[truncated: 80 more columns]
