# Supplementary material for: Lipid unsaturation promotes BAX and BAK pore activity during apoptosis
Source: Nat Commun. 2024 Jun 3;15:4700. doi: 10.1038/s41467-024-49067-6 (PMC11148036; doi:10.1038/s41467-024-49067-6)
Supplement: Supplementary file 9 — Source Data [file 41467_2024_49067_MOESM9_ESM.zip › Source Data Figure 4.xlsx]

## Sheet: Figure 4A
Lipid Ratio										Cytoplasmic lipid species individual points					Average from individual points					Periplasmic lipid species individual points					Average from individual points
Type	Ratio cytoplasmic	Conf. interval cytoplasmic -	Conf. interval cytoplasmic +	p-value cytoplasmic	Ratio periplasmic	Conf. interval periplasmic -	Conf. interval periplasmic +	p-value periplasmic		Type	Rep1	Rep2	Rep3		Type	Rep1	Rep2	Rep3		Type	Rep1	Rep2	Rep3		Type	Rep1	Rep2	Rep3
PC(32:0)	0.822921	0.104614	0.155011	0.000723788	0.744299	0.0806597	0.131283	1.73725e-13		PC(32:0)	0.918398	0.0268484	2.08403		PC(32:0)	0.621956	0.669102	1.18322		PC(32:0)	0.92308	0.381317	0.0283048		PC(32:0)	0.735598	0.798498	0.69878
PC(32:1)	1.08007	0.0716354	0.0926304	0.0021762	1.01223	0.0828542	0.0957271	20.7576			2.2123	0.734494	0.850322		PC(32:1)	1.00241	1.1358	1.10286			1.10423	0.0830952	0.388793		PC(32:1)	1.08688	0.98858	0.961536
PC(32:2)	1.28498	0.201462	0.346945	7.58819e-05	1.05747	0.178439	0.259113	4.52538			0.624035	0.954302	1.26801		PC(32:2)	1.11898	1.14242	1.59709			0.0646167	0.118997	0		PC(32:2)	1.07256	0.954515	1.14678
PC(34:1)	0.882731	0.0848444	0.0866879	4.02873e-05	0.972167	0.0799187	0.0815986	9.80037			0	0.693649	2.0372		PC(34:1)	0.949009	0.780827	0.917859			0.383044	0.392214	0		PC(34:1)	0.995117	0.933957	0.987668
PC(34:2)	1.03605	0.106404	0.145193	4.73655	1.18698	0.11373	0.155124	8.44676e-07			0.0271921	1.11111	1.91059		PC(34:2)	1.06808	1.13062	0.912522			0.431972	0.132078	0		PC(34:2)	1.38535	1.14165	1.0366
PC(36:2)	1.14505	0.121813	0.137674	0.000663292	1.10529	0.108158	0.128816	0.0140501			1.2929	1.06804	0.983834		PC(36:2)	1.17448	1.16533	1.09606			0.321592	0.0505428	0		PC(36:2)	1.06483	1.16281	1.08833
PC(36:3)	1.06832	0.122616	0.18887	0.727028	0.920009	0.105016	0.159474	6.52162			0.269547	0.231253	3.70143		PC(36:3)	1.03481	1.26361	0.912713			1.36414	0.0872672	0.032066		PC(36:3)	0.842323	1.18006	0.741687
PC(38:5)	1.2286	0.145245	0.205816	3.07008e-06	1.34102	0.150326	0.239576	4.61934e-11			1.11944	0.0945889	3.26815		PC(38:5)	1.19798	1.36359	1.12768			2.196	0.598793	0.203717		PC(38:5)	1.00744	1.36853	1.6584
PE(34:1)	0.806546	0.0891609	0.0976397	3.41515e-11	0.742591	0.1298	0.155585	3.15372e-08			0.0686903	0.476907	0.900738		PE(34:1)	0.852636	0.733259	0.833203			0.533223	0.727652	1.05277		PE(34:1)	0.623474	0.83345	0.77194
PE(34:2)	0.90274	0.197987	0.266227	14.6752	0.859786	0.311072	0.523505	36.4207			0.887671	0.312725	2.7852		PE(34:2)	1.04524	0.637287	1.02738			1.14771	1.38336	1.92363		PE(34:2)	1.00463	0.660481	0.91805
PE(36:2)	1.06526	0.0984843	0.119233	0.456912	1.04562	0.154815	0.204968	6.76335			0.302215	0.286015	2.37929		PE(36:2)	1.07455	1.09545	1.02649			0.118708	1.27266	0.925091		PE(36:2)	1.07266	1.20481	0.861391
PE(38:4)	1.03705	0.108636	0.146665	4.81087	0.980321	0.1441	0.265535	21.7853			0.610641	0.201082	2.77018		PE(38:4)	0.878728	1.06616	1.16777			0.402717	0.737056	1.42745		PE(38:4)	0.957737	1.02524	0.957972
PE(38:5)	1.26306	0.130806	0.192726	2.71024e-09	1.2043	0.233174	0.40842	0.0344911			0.91812	0.0644183	1.02441		PE(38:5)	1.25275	1.3437	1.19455			0.595651	0.914388	0.541745		PE(38:5)	1.14738	1.26222	1.20351
PG(34:1)	0.72484	0.142782	0.217922	6.09298e-05	1.03751	0.172113	0.243141	9.00119			1.28291	1.36363	0.109611		PG(34:1)	0.857622	0.826817	0.496885			0.0248283	0.677669	1.1451		PG(34:1)	1.03602	0.874377	1.20574
PI(36:2)	0.860224	0.24113	0.363174	15.7058	0.92122	0.144216	0.191924	10.5412			2.46853	1.2699	0.248126		PI(36:2)	1.00506	0.828927	0.74889			0.216185	0.219807	0.870089		PI(36:2)	0.752557	0.787098	1.23238
PI(38:3)	0.869138	0.259189	0.482342	40.5789	0.845617	0.156266	0.195489	0.20693			2.00592	0.422693	0.294764		PI(38:3)	0.728991	0.937341	0.942735			0.289613	1.08503	0.546803		PI(38:3)	0.972817	0.907523	0.65845
PI(38:4)	0.954426	0.177619	0.262491	45.9516	0.912156	0.104209	0.135712	1.18658			0.41605	0.877575	0.191819		PI(38:4)	0.7821	1.23002	0.860208			0.290176	2.49117	1.22028		PI(38:4)	0.918355	0.962962	0.855136
PS(36:1)	0.989569	0.146809	0.263533	18.3492	1.02002	0.0963996	0.133197	10.1258			0.547038	1.01942	0.464637		PS(36:1)	1.16657	0.92462	0.88001			0.770223	2.1405	1.30278		PS(36:1)	0.946659	0.928691	1.18752
PS(38:3)	1.1356	0.250169	0.495178	0.470925	0.937197	0.12889	0.206167	28.2931			0.829765	0.0807495	0.760906		PS(38:3)	1.24561	1.29854	0.871534			0.00850429	0.885848	0.308291		PS(38:3)	0.976575	0.980686	0.854458
											0	0.309724	2.02348								0	1.87577	0.041388
											0.195733	0.182443	1.22726								1.0918	1.78767	0.235466
*	Green highlited										0.0592943	0.828131	0.533296								1.03	1.91923	0.885008
											0.237607	0.171187	0.710055								0.137669	3.06674	0.796401
											0.25008	1.65678	0.63943								0.405285	1.72654	1.72721
											0.411099	0.724863	0.160749								0.786565	0.98868	0.285147
											0.44612	0.1228	0.54617								0.947244	1.79772	0.16757
											0	0.469764	2.02487								0.875874	0.494312	0.225053
											0	0.805481	1.20446								1.30662	0.69449	0.275138
											0.680567	1.14001	1.67745								1.96402	0.201235	0.686731
											0.5474	0	0.208968								0.278768	0.0604207	0.22379
											0	0.751424	0.0748985								0.19872	0	0.367568
											0.121633	0.22941	1.02365								0.197323	0.0091469	0.303197
											0.100204	0.498984	1.51321								0.122329	0.0185958	1.12863
											1.21509	1.06445	0.23395								0.592689	0.0392664	0.272474
											0.885376	0.407267	1.30058								0.84543	0	0.4804
											0.541589	0.767571	1.84966								0.788895	0.445716	0.705602
											1.00419	0.104038	3.65826								1.39499	0.161893	0.0855057
											1.48854	0.29627	2.16929								0.371319	0.851728	0
											1.44316	0.397398	0.886196								0.626855	0.900153	0.189603
											0.482447	0.459076	2.3471								0.445706	0.768964	0.511105
											0.0719208	2.09337	1.93223								0.659641	0.285339	0.0305773
											0.481393	0.243042	0.541965								0.878135	0.0377944	0.213598
											0.371728	0.149792	0.573783								0.875147	0.239213	0.461813
											0.679493	1.0026	0.72606								1.17172	0.836101	1.73598
											1.42262	1.46452	0.826988								1.03508	0.982833	0.813331
											1.05238	0.682557	1.15549								1.18882	1.09414	2.06144
											1.29936	0.838729	0.394216								0.535195	0.295888	1.91113
											1.38511	0.594934	0.764011								0.992382	0.122283	0.874197
											0.204711	0.0988543	0.400901								1.16708	0.481987	1.04562
											0	1.35794	0								0.499685	0.273741	0.434941
											0.295099	1.38551	0								0.706889	0.0580913	0.454174
											0.035523	0.868453	0.5263								0.352107	0.294704	0.00871878
											0.412739	0.235899	1.1958								0.234434	0.528521	0.106867
											0.877407	0.636911	2.05105								0.213347	0.0619717	0.286796
											0.083716	0.996243	1.6682								0.405344	0.705983	1.56801
											0	0.540088	2.49915								1.03445	0.760846	0.865185
											0.454201	0.998853	0.593595								0.912769	0.201723	0.440454
											0.390453	1.52446	0.0937998								1.21939	0.625203	0.140183
											0.546386	0.893757	0.0406202								0.166156	1.8543	0.00948741
											0	1.246	0.0422451								0.151332	0.54753	0.241976
											0.0981866	0.887779	0.339206								1.5647	0.291858	0.10826
											0	0.930156	0.0602436								2.99912	0.342024	0.654028
											0.346154	0.127569	0.550704								1.36965	0.726836	1.17728
											0.676368	0.294854	1.43541								2.0809	0.0697786	1.25092
											0.315804	0.484321	1.27143								3.24583	1.96965	0.719208
											0.0514439	1.44612	0.872834								2.09104	1.34225	0.934277
											0	0.634277	0.147875								1.1614	0.17191	1.63573
											0.192576	0.87726	0.219583								1.29884	1.27203	1.77387
											1.06644	0.728262	0.340277								0.764996	1.72249	2.13494
											0.409179	0.541218	0.00779068								0.691068	1.53301	1.67811
											0.891492	0.214819	1.47058								0.469065	1.19675	0.569021
											0.433598	0.350159	1.17911								0.723854	0.713163	0.347589
											0.711599	0.0189959	1.10936								0.752543	0.101718	0.430412
											0.466673	0.719746	0.874727								0.144499	0.524218	0.179976
											0.584311	0.535253	0.622064								0.689695	0.0776627	0.914887
											0.0349395	0.873006	0.779902								0.887428	0	0.74786
											0.132222	0.849337	0.799673								0.52444	0.0612448	0.820532
											0.943865	0.575828	1.0915								0.420196	0.448545	1.32751
											0.341141	0.161305	2.12205								0.878459	0.531911	0.154478
											0.334222	0.758879	1.47863								0.318494	2.04059	1.24893
											0.624926	0.388272	0.45111								1.46063	1.57129	1.55941
											0.531629	0.892159	0.302413								1.26244	1.98091	1.89198
											1.44817	0.425382	1.33974								0.933802	1.22851	1.9516
											0.214749	0.428726	1.91095								1.08105	0.827411	1.71669
											0.388432	1.20008	0.420706								0.564168	0.48387	1.0753
											0.0159033	2.17002	1.28149								0.752042	0.855983	1.62549
											0	1.02783	2.38763								0.0462659	1.41766	2.20996
											0	0.725957	0.941362								0.919055	0.00883232	1.68716
											0	0.673408	2.48793								1.76776	0.39935	0.738764
											0	0.773435	3.29293								0.0701056	1.23219	0.329518
											0	0.735987	2.49926								0.83743	2.59997	0.864813
											0.144414	1.56665	2.25292								0.301625	0.779828	1.13697
											0.0953431	0.914432	0.9216								0.513745	0.00942198	1.01176
											0.567632	0.944455	1.41142								0.0156905	0.00907517	0.68779
											0.86041	1.09365	1.63655								0.484786	0.748688	0.503205
											0.512731	1.21092	1.85313								1.20628	2.48156	1.73062
											0.331353	1.11332	2.82101								1.05219	0.886774	0.545487
											0.126799	3.28529	3.85987								0.69766	1.84417	0.586243
											0.423415	2.46655	1.81449								0.957524	1.80495	0.578649
											0.178395	0.524627	1.45825								1.03252	1.94519	0.0606546
											0.697109	0	2.14616								0.801499	0.81143	1.08221
											0.487138	0	1.3794								0.49382	0.107404	1.168
											0.43825	0	0.567439								1.19078	0.291356	1.49029
											0.270831	0.0559415	1.51369								1.4623	0.170226	1.23319
											0.0951173	0.744501	1.15494								1.8025	0.872715	0.833342
											0.505416	0.137834	0.438228								0.486642	0.0487307	0.500911
											0.145954	0.0404909	1.23861								0.547284	0.640775	0.932991
											0.518335	0.00790646	0.976231								0	1.31929	0.563365
											0.209465	0.393971	0.650295								0.00849669	1.25984	1.84211
											0.308798	0.0783622	0.623535								0.244352	0.0947993	1.43608
											0.047662	0	1.32338								0.867212	0.0807082	0.0307807
											0.783523	0	0.881257								0.289765	0.611446	0.272883
											0.241592	0.00796382	0.602459								1.13412	0	0.124114
											0.00743031	0.618129	1.16587								1.37267	0.294673	0.659346
											0.839837	1.2135	1.7968								1.16283	0.965446	1.04317
											1.60418	0.837451	2.08094								1.2646	1.02904	0.837052
											0.725306	0.824425	1.68482								0.183631	0.866283	0.442
											0.39056	0.202736	1.69028								0.215783	0.189062	0.00908943
											0	0.0287784	1.47326								0.0835143	0.393852	0
											0	0.0086756	2.6548								0.00897652	0.738619	0
											0.0194068	0.00947858	0.749301								0.0299016	0.941965	0
											0	0.976082	0.738013								0.218984	1.17951	0
											1.17574	0.833192	0.122308								0.640935	0.267634	0.00987383
											3.31105	0.708945	1.59272								0.225475	0.240744	0.00989478
											2.3811	0.245156	0.0387771								1.34538	0.769479	0.126166
											1.69346	0.0535446	0.857271								0.175615	1.66207	0.33601
											1.70598	0.0349357	1.83514								0.419021	1.76691	1.57215
											0.514585	0.0166636	1.30863								0.0651027	1.29174	1.76062
											2.29172	0	0.527585								0.311989	1.07423	1.37144
											2.07464	0.28362	1.58776								0.264029	0.329961	0.988087
											0.720071	1.8336	1.06507								0.796275	0.383217	1.59924
											1.21857	0.914811	1.35639								1.0287	0.690086	1.28578
											1.34024	0.774032	2.99346								0.973013	0.179952	0.945327
											1.872	0.90473	3.54876								0.0567176	1.49132	1.61471
											0.534681	0.481331	1.60312								0.104322	0.84136	0.76354
											1.54713	0.0532695	1.37988								0.509338	0.51538	0.797639
											1.8373	0	1.48775								1.93346	0.525283	0.0802277
											0.841445	0.0956622	0.598173								1.5043	0.99645	0.555826
											1.20449	0.891159	2.33552								2.31128	1.74238	1.41424
											1.43704	1.73513	1.64215								1.90509	2.1039	0.981891
											1.11813	1.19568	0.824197								1.55962	0.947124	0.910196
											1.08585	1.34005	0.868281								1.40313	1.53479	0.477164
											0.96233	2.23439	1.59288								1.21287	0.937392	1.15228
											0.7396	2.98913	1.89441								0.370935	1.39499	0.712614
											0.165041	0.640005	1.49859								0.0430953	1.39811	0.434586
											0.131755	1.17494	2.68415								0.0364217	2.3757	0.803359
											0.217572	1.05769	1.20146								0.142859	2.1182	0.113036
											0.184497	0	0.175659								0.19598	1.16327	0.431394
											0.426658	0.24913	0.27885								0.642212	0.288567	0.744922
											0.656448	0.417502	0.849191								0.316449	0.0081466	1.01638
											1.33949	1.0498	1.34715								0.388436	0.19109	0.198959
											2.31341	0.17243	0.493727								0.156209	0.816969	0
											0.925475	0.518092	0.0823385								0	0.487948	0.715296
											0.719951	0.501781	0.354276								0.164657	0.540945	0.607143
											1.32617	0.82043	0.41203								0.692045	0.321186	0.800046
											0.628588	0.41439	0.393246								0.361192	0.103325	0.0419097
										PC(32:1)	0.410687	1.2048	0.681122								0.89891	0.353112	0
											0.82515	1.24764	0.500527								1.98181	0.938174	0.0151222
											1.32458	1.49982	0.536406								1.84134	2.67455	0.435993
											1.6157	1.4557	0.925371								0.930474	2.50987	1.45387
											1.74241	1.1909	0.775549								0.95188	1.98263	0.99741
											1.87353	1.70095	0.777411								0.452662	0.168669	0.797252
											1.6227	1.06793	1.05712								0.738543	0.169814	0
											1.34543	1.06711	0.720603								1.11894	0.0821252	0.00994117
											1.27529	0.996947	0.722116								1.59287	1.34212	0
											1.19886	0.873775	1.07181								0.884128	1.23848	0.0299784
											0.988267	1.14819	0.757195							PC(32:1)	0.992582	0.532668	1.19336
											1.07468	1.53424	1.1223								0.818636	0.552611	1.11898
											0.959271	1.22488	1.32008								0.440937	1.34219	1.11076
											1.38069	1.45753	1.0744								0.731893	1.5253	1.29165
											1.18908	1.44398	1.05321								0.86545	1.27756	1.41021
											1.11763	1.11089	1.18528								0.697123	0.959228	0.988993
											0.954884	1.17298	0.847913								0.929472	1.21427	0.697569
											0.682637	1.09884	0.937035								1.26243	1.08127	0.949247
											1.12838	1.17043	1.30495								1.14395	1.0096	0.59811
											0.709588	1.31913	1.44049								1.00223	1.80674	0.683831
											0.497688	1.39439	0.982225								0.881458	1.64836	0.770761
											1.23413	1.74396	0.892265								1.31566	1.02881	0.633413
											1.37758	1.46994	0.809656								0.940231	1.43059	0.842758
											0.889347	1.26364	1.1295								1.34533	1.39014	2.31946
											0.921992	1.25424	0.991536								1.39676	2.08313	3.11446
											0.84395	0.957433	0.992957								1.31853	1.1221	1.58735
											1.14276	1.68613	0.912004								1.14386	0.921977	1.27949
											1.17312	1.28893	1.96072								0.777946	1.41199	1.06647
											1.35808	0.895687	1.93654								0.740695	0.874911	0.74746
											1.26106	1.21231	1.0226								0.68942	0.371974	0.447408
											1.36569	1.53164	1.2662								0.784843	1.01939	0.692738
											1.76142	1.15149	1.46679								0.829728	0.790842	0.846272
											1.66128	1.14531	1.35383								1.41786	1.2708	1.25745
											0.788421	1.30065	1.64294								0.905347	1.46299	1.31302
											1.22946	2.07026	1.11709								1.18641	1.53078	1.26817
											1.5136	1.58523	1.50025								1.16093	1.23171	0.959747
											1.21901	1.74491	1.44597								1.57623	0.991802	1.08022
											1.13027	1.229	1.62119								0.824305	1.26891	1.11136
											1.10776	0.883353	1.53224								0.95253	0.835334	1.38904
											0.87095	1.87968	1.17835								0.871037	1.19728	1.14491
											1.38127	1.4411	1.57335								1.3043	1.35072	1.14651
											0.889733	1.20649	2.12014								1.21513	1.17819	0.420868
											0.677911	1.31317	1.06268								1.0661	1.23813	0.723037
											0.638334	1.67503	1.33692								1.1212	0.676184	0.430948
											0.960503	1.50653	1.47923								0.636709	1.06939	0.313716
											0.886336	1.38231	1.76504								0.368166	0.965169	0.256621
											0.390628	1.27419	0.930895								0.621431	1.37866	0.460383
											0.441543	0.915393	1.17044								0.710745	1.35942	0.674466
											0.567268	0.840772	0.66952								0.890497	0.688804	0.769626
											1.12989	1.22886	1.30601								0.914537	0.464871	1.13311
											1.94685	1.19009	0.987206								1.57185	0.683382	1.01234
											1.16	1.08288	1.28385								1.41439	0.375395	1.22947
											1.02126	0.947017	1.8002								1.22023	0.845183	1.15608
											0.695028	0.991735	1.35874								1.24436	0.847894	0.655141
											0.82418	0.53377	0.373597								1.27126	0.542063	0.743023
											0.643999	0.949066	0.853967								1.58338	0.846834	1.09618
											0.47268	0.80222	0.994077								1.30008	0.580765	0.923852
											0.546772	0.453814	1.65685								1.24658	0.795256	1.00468
											0.356145	0.813837	1.3035								1.48649	0.817202	0.732878
											0.488893	0.845482	0.93068								1.42052	0.449723	0.983976
											0.318107	0.512313	0.739187								1.13355	0.994133	0.717775
											0.844303	0.614396	1.23969								0.860908	0.650754	0.823424
											0.814738	0.431068	1.1022								0.898862	0.516421	0.52098
											0.587377	0.727752	0.75572								0.975476	0.813193	0.655394
											0.773384	0.680825	1.18638								0.865677	1.40465	0.666234
											0.885174	1.14966	0.761499								1.33442	0.894853	0.5714
											1.07531	1.0769	1.14709								1.3072	0.409216	0.268953
											1.12795	1.14003	1.14551								1.76369	0.499188	1.24624
											0.757041	0.583498	1.35318								1.2213	0.972959	1.36499
											1.21375	1.13274	1.05657								0.926969	1.48985	1.34568
											1.00808	1.14746	0.651106								1.09645	0.67743	0.719055
											0.739441	1.34693	0.900749								1.55077	0.557634	0.599193
											0.850924	1.82316	0.899773								1.29054	0.966609	0.556506
											0.807077	1.94071	1.00761								1.53279	0.900785	0.606515
											0.521716	1.45479	1.51333								1.34461	0.235407	0.612841
											0.944784	0.894653	1.30191								1.04031	1.05184	0.66675
											1.01711	1.09939	0.732189								0.99739	1.76792	0.539471
											0.763891	1.51457	1.22473								1.24729	0.906057	0.518787
											1.13767	1.34853	0.807456								1.20346	0.669203	0.463249
											0.871398	1.04206	1.0496								0.979871	0.626111	1.14537
											1.25438	0.976372	1.1143								0.575827	0.737066	1.60982
											1.5264	0.712578	1.13578								1.02912	1.00541	1.31264
											0.95212	0.915983	0.675002								1.69993	1.9729	1.01713
											0.837466	0.990039	0.920582								1.37074	2.04453	1.29957
											0.714231	0.657539	1.34181								1.46411	1.1094	1.11485
											1.47944	0.846372	1.21383								1.13775	1.5919	0.986385
											1.8339	0.95323	0.836872								0.880025	1.01629	0.687574
											1.01115	0.797758	1.15559								1.13283	0.670387	0.748698
											0.619846	1.42222	1.25072								1.69258	0.460498	1.44136
											0.709028	0.45933	0.560984								2.06904	0.356274	0.935246
											1.16691	0.14744	0.760999								1.39033	0.433704	0.815696
										PC(32:2)	1.56843	0.0189834	2.41886								0.552635	0.932375	0.920605
											1.30628	0.900395	2.82884								0.733913	1.59888	1.54068
											1.04809	0.667487	1.27014								0.821332	0.769881	1.09715
											1.84188	0.166768	1.30881								0.690851	0.87748	1.13684
											2.51855	0.638026	0.702207								1.08547	0.700441	1.17034
											1.25957	0.0961816	0								1.31741	0.83972	1.55777
											1.64957	0.571113	0.15881								0.706195	1.08027	1.4473
											2.18518	1.62888	0								0.694032	0.753495	1.16645
											2.36133	2.29843	0								0.975816	0.65975	1.54756
											1.08585	1.29794	0.950135							PC(32:2)	0.284051	1.19947	3.31416
											2.90545	0	0.199096								1.75919	1.27931	2.02189
											2.70087	0.0120408	0.0350067								2.8966	0.777863	6.16745
											1.06833	0	0.072042								1.35225	1.08028	2.89064
											1.18482	0	0.0443734								0	2.36317	3.46433
											1.7052	0	0								0	1.67464	1.17417
											0	0	0.12621								1.07014	0.536412	1.87975
											0	0	0.0227326								1.91005	0.0901078	0.402117
											0.804617	0	1.04794								0.385825	0.179594	0.6974
											2.27753	0.11218	1.79211								0.864062	0.0100333	0.758868
											2.45023	1.94805	3.10414								0	0.905437	0.193137
											0.314138	2.96404	1.00357								0	1.11442	0
											1.03859	3.26302	1.42662								1.20454	0.991145	0
											0.736911	0.163383	2.12604								0.108999	1.23418	0
											1.28581	0.153181	1.7457								0.0573326	1.83915	0.0372313
											1.50108	1.87766	1.81								1.0962	1.89184	0.340004
											0.961109	3.2741	0.246747								1.2142	0.725978	1.36993
											0.488004	3.2845	0								1.08649	2.14541	0.165654
											0.930666	4.27544	0.0346983								1.49363	1.75256	1.11223
											0.382788	0.799355	1.12825								0.372691	1.08322	2.20158
											0	0.302611	0.737585								0.260882	0.702713	1.37978
											1.83698	0.51654	0.180102								1.05681	0.276687	1.22719
											2.34716	2.82236	2.73188								1.74729	0	0.108996
											0.310678	1.49604	3.45973								2.9268	0.0371011	1.13496
											1.72533	1.45964	1.29201								2.2424	1.27943	0.292788
											1.37964	0.222881	3.72405								1.10546	0.122176	0
											2.51593	3.65782	3.96097								0.320524	0	0
											2.98778	2.1719	3.88936								0.939107	0	0.0528134
											2.3164	0.290409	2.23263								1.77798	0	1.95654
											2.38827	0.616111	2.42299								0.764982	0.0388374	1.18442
											0.0111118	0.0628297	1.55041								1.40958	0.209473	1.81994
											1.0247	0.243764	3.09765								2.23783	0	0.583555
											0.0547378	0.248427	6.82338								1.58062	0	1.31834
											0	1.55685	4.33556								2.24293	0	2.26989
											0.896959	1.25747	2.83092								1.50672	0.011083	1.50466
											1.09823	0.173588	0.303685								1.23877	0.0352462	0.87577
											0.491569	0.597019	2.42085								1.50264	1.32612	1.3191
											0.901642	0.385601	1.60348								2.48177	3.0327	0.16085
											0.280528	0.116787	1.00958								0.514007	2.52917	0.736687
											0.42316	0.827936	1.77947								1.00418	0	2.52062
											1.27826	1.83552	1.16108								0.184404	0.562826	3.14996
											0.691354	2.36316	0								0.0459767	0.642558	1.38762
											4.5329	2.55906	0.0298976								0.834013	1.19427	2.47114
											5.70963	0.868565	0.822018								1.54199	0	2.76524
											3.59391	1.68413	0.880586								1.72844	0	0.905165
											2.56388	0.825482	0.86417								1.48425	0	0.023314
											0.0980518	0.129127	3.69346								0.624683	0.463263	0
											0.334624	0.67581	3.16771								0.233241	1.77716	0.519727
											1.00004	0.89028	0.966807								0.43682	1.61138	1.04082
											0.491194	1.37485	0.91181								0.440923	2.96576	1.4739
											0.0627429	1.65901	1.86402								0	1.77087	1.47509
											0.998954	3.57638	3.28937								1.31524	1.19955	2.38444
											0.0591107	1.14362	3.44958								2.58525	2.06903	3.65986
											0.692689	1.31815	2.2796								0.972915	1.01897	2.31972
											0.27374	0.0117474	0								1.04519	2.4297	3.10956
											0	0	0								1.00823	1.74096	3.03611
											0.943482	0.460246	0.7477								0.78909	1.88475	3.79949
											1.14827	0.642921	1.63465								0.539346	1.75585	2.03938
											2.09421	0.846212	2.70321								0	3.0538	3.59049
											2.66423	3.04668	1.30145								1.21875	4.1828	2.76474
											0.655709	0.936531	1.56081								2.95215	1.30986	2.21855
											0.866414	0.456555	2.23517								1.11793	1.94191	3.47613
											0.652802	1.1694	1.89448								1.71995	2.48322	2.38415
											2.59863	1.09846	1.90316								2.08611	0.958159	1.23812
											1.75597	1.60451	2.98164								0.128559	0.741715	1.06535
											0	1.21935	3.67322								0.743292	1.74695	0.310738
											0.381171	0.995634	1.14505								2.17495	1.80486	0.390283
											0.0742873	2.64654	1.05271								0.0916139	1.48334	1.99536
											0.333752	2.93928	0.470431								0.920384	2.22653	0.724945
											1.64407	3.54327	3.84687								0.105962	2.53197	0.0946838
											0.180951	1.23831	1.74876								1.58067	1.55197	0.0320908
											0	0.891807	0.995558								0.959986	0	0
											1.05245	2.1246	0.547524								1.16028	1.39489	1.22017
											0.373872	0.553476	2.0367								0.419874	0.293638	0.328982
											1.11318	2.88678	5.94991								1.88132	0.0426337	0
											0.443986	2.57685	7.26347								0	0.202936	0
											0.721559	1.38153	3.80278								0	1.02818	0
											1.20243	2.24902	0.781754								0	1.71025	0
											1.20485	1.472	6.22642								0.0897349	1.46584	0
											1.01584	1.97714	5.28163								2.13569	0.0345134	0
											1.34498	0.0614871	0.841168								1.01678	0.152965	0
											0.896038	0	2.94582								1.5871	0.951103	0
											0.139361	0	1.99178								3.73631	0.011176	0
											1.58013	0	0.794303								1.69065	0	0
											1.41759	0.749716	0.842394								1.71276	0.0113373	0
											0.791524	1.03216	0.288671								2.17336	0	0.0106579
											0.430356	0.937126	0.506183								1.34118	0.362751	0.217398
											1.46588	2.12617	1.7787								0.205677	0.739776	0.515501
											0.641214	1.56414	1.75677								2.43673	0	0
											1.13944	1.9923	0.267313								1.36119	0.341055	0.0221241
											0.583523	1.40424	0								0.906639	1.80089	1.18931
											0.195473	0.363247	0								1.17172	0.873313	1.96004
										PC(34:1)	1.1156	0.782637	1.09387								3.53464	2.58065	1.03754
											0.853456	0.601037	1.13258								0.168202	2.23604	0.22248
											0.914271	0.759617	1.2628								0	0.44135	0.652771
											0.849472	0.546515	0.897002								0.325566	0.128978	1.57545
											0.801463	0.635393	1.11517								1.41666	1.49556	2.96736
											0.823273	0.660216	0.845151								1.52687	0.0231623	2.24462
											1.09331	0.487423	0.899031								0.0234071	0	0.907836
											0.643121	0.642643	0.732183								0.40354	0	1.39426
											0.749388	0.728493	0.994838								0.980841	0	0.749382
											0.498038	0.695792	1.08591							PC(34:1)	1.10056	1.19995	1.43918
											0.610924	0.783882	1.48685								1.0075	0.953776	0.814981
											0.814732	0.664266	1.26808								1.0473	0.9153	0.848951
											0.922021	0.700111	0.942377								1.05624	0.891177	1.14878
											0.922995	0.52569	0.980433								1.46821	0.822203	1.13946
											0.99643	0.520402	0.819161								0.760547	1.0752	0.943111
											1.08025	0.710808	1.39295								1.14557	0.776846	0.612429
											0.813926	0.553111	1.30311								0.91398	1.29018	0.749324
											0.848724	0.689787	0.524295								1.11824	0.976807	0.816468
											1.00338	0.788208	1.20073								1.3339	0.724579	0.999401
											1.39187	0.699917	1.14409								0.956789	1.22143	1.50019
											1.26322	0.385629	1.19089								0.841757	0.958366	1.09718
											0.782664	0.386484	0.793233								0.75748	1.04643	0.707541
											0.910289	0.668819	0.807383								0.595068	1.09755	0.715314
											0.857325	0.701598	0.569117								0.750156	0.947448	0.625112
											1.16121	0.773054	0.86547								1.20487	1.0316	1.12704
											1.12516	0.694129	0.656602								1.06832	1.16678	1.04696
											1.58295	0.919579	0.676659								1.47456	1.37516	0.92821
											1.32101	0.612427	0.757338								0.978669	1.34592	1.36603
											1.04007	0.778546	0.889221								0.89988	1.58493	1.73575
											1.44605	0.940829	0.721349								0.972465	0.634253	1.31782
											1.02031	0.932785	1.04183								0.824771	0.971241	0.844809
											1.02908	0.992954	0.988616								0.930586	1.04362	0.942591
											1.0159	1.07758	0.626249								1.03212	0.80843	1.17587
											0.600523	0.943471	0.762859								1.69846	0.787042	1.20412
											0.767786	0.845379	0.53859								0.973148	0.574271	0.926064
											0.594096	1.16935	0.792249								0.627775	0.906401	1.17294
											0.695442	1.05564	0.922584								0.642985	0.702249	1.15115
											1.16586	1.18867	0.847678								1.19208	0.545794	0.723853
											1.69623	0.990072	0.564838								1.04275	0.664024	0.8412
											0.774502	0.720545	0.785292								0.970424	0.637632	1.20916
											0.735504	1.44388	0.476432								0.956493	0.820207	1.00662
											0.848441	1.18768	0.955795								0.884542	0.653169	0.984309
											0.855301	0.80752	1.2122								1.00147	0.586597	0.839031
										PC(34:2)	2.06677	0.534862	1.03406								0.703401	0.666059	0.915749
											1.44632	1.21005	0.834293								0.722149	0.821891	0.997169
											1.22311	0.902462	0.884686								0.9799	0.884015	0.945437
											1.02876	1.76736	0.373933								0.97991	0.848742	0.623102
											1.11797	1.54046	0.84038								1.17748	1.11352	0.71304
											2.03448	0.663648	0.652376								0.924584	1.21394	1.0504
											1.24901	1.43307	0.951198								1.25476	1.04966	0.878299
											1.73668	1.3881	2.19137								1.12453	1.03853	1.08676
											1.92139	0.949791	1.3323								0.644561	0.885617	0.607514
											0.355712	0.53257	1.65011							PC(34:2)	1.30322	1.10589	0.590232
											0.683939	0.356716	0.605507								1.13935	1.49348	1.02078
											1.1253	0.775571	0.280634								1.31564	1.45379	1.6471
											1.53276	0.441035	0.226886								2.72276	1.1053	1.2781
											0.939748	1.58617	0.207157								2.9719	0.929434	0.724314
											1.02426	1.95621	1.23478								1.98507	1.35952	1.99688
											0.773262	1.358	0.616068								1.36452	2.38965	1.0706
											0.964164	2.61353	0.377789								1.34631	1.62229	1.09552
											0.991848	1.24193	0.788056								1.04667	1.37944	1.41876
											1.48649	1.38129	0.958953								0.581467	1.66875	0.744673
											1.76069	2.80401	2.2227								0.9748	1.28004	1.07629
											1.78521	1.32063	1.72753								1.28998	1.47751	0.839659
											2.12981	1.14134	2.25459								1.27718	1.22206	0.302504
											1.13934	1.0984	1.35662								2.20264	1.11882	0.421509
											0.338516	0.596351	1.07942								1.49355	0.725673	0.237916
											0.611625	1.18796	1.44932								1.28216	0.969062	0.348163
											0.804692	0.636421	1.89093								0.748455	0.58124	0.901824
											1.00616	0.109812	2.24984								1.41464	0.378344	0.933917
											0.693753	0.189644	1.77447								1.72538	1.14619	1.45012
											0.704942	0.493508	1.57783								1.34657	0.569532	1.45793
											1.71543	0.958178	1.40377								1.22656	1.50952	0.919614
											1.22902	1.67865	2.2054								1.85508	1.423	1.21442
											0.642363	1.05114	1.00685								1.79369	1.18904	0.656054
											1.46577	0.921261	0.904328								1.84401	0.689524	1.05855
											1.04164	0.746585	0.329513								1.0891	1.22904	0.957908
											1.76343	0.814209	0.470414								1.07412	1.68147	1.18185
											0.797242	0.856598	1.32468								1.25876	1.36584	0.490829
											0.641128	1.98348	1.33611								2.54193	0.79789	1.29192
											0.810259	2.23237	1.03984								1.89075	1.21093	0.845986
											0.582208	1.73896	1.70172								0.462047	1.38073	0.673339
											0.889937	1.38097	2.04224								0.632308	1.94097	1.06536
											0.232912	1.53286	1.05732								0.754075	1.47616	1.18688
											0.48387	1.28514	0.404387								0.486893	0.155585	0.942719
											0.24264	0.863223	0.0590737								0.72183	0.0533775	0.593505
											0.00712148	0.959865	0.615124								0.906705	0.0193215	1.30533
											0.926308	1.02271	1.91335								1.14718	0.706988	0.829253
											1.01334	0.472156	1.04689								1.65528	0.510312	1.4578
											1.184	0.483845	0.821997								1.33339	0.114433	0.904355
											2.14008	0.600508	0.952001								1.33712	0.362682	0.684418
											0.705162	1.01249	0.788332								1.56474	1.06927	1.11747
											0.451637	1.20698	0.359654								1.28653	0.735757	1.23949
											0.699669	1.22781	0.184456								1.17803	0.529558	1.02191
											1.30151	1.0704	0.350831								1.03782	1.03042	1.36582
											1.59402	0.767229	0.594164								1.37882	0.583341	1.38303
											0.76365	0.86817	0.825442								0.782005	0.538071	1.40312
											1.11219	1.39974	1.39676								0.818139	1.29792	1.37698
											0.656263	1.25202	0.784534								0.543504	0.954017	1.52344
											0.913129	0.714411	0.948043								0.271926	0.864501	1.45016
											1.06954	1.80411	0.912993								0.776295	0.849127	1.59618
											1.27296	2.23455	0.892476								2.47045	0.789769	1.49831
											1.98716	1.90528	0.131769								1.12221	0.529695	1.08082
											2.82382	2.01988	1.08124								0.452319	0.872844	1.32223
											1.30508	0.955608	0.468828								0.531871	0.559592	1.52227
											0.858169	0.936122	0.522523								0.600579	1.52353	2.03863
											0.293097	1.00376	1.10688								1.22456	1.48864	1.32389
											1.03376	0.5676	0.305826								1.16905	1.4075	0.742254
											1.34843	0.566498	0.0173747								1.51442	1.96043	0.368286
											0.808261	0.320242	0.401255								0.781143	1.68278	0.376492
											0.638617	0.0447697	0.945655								1.24085	1.60107	0.307999
											0.685052	0.491022	0.410015								1.5567	2.36183	1.01507
											0.638705	0.468049	0.398905								1.41026	1.99442	1.17834
											0.74542	0.752796	0.60007								0.882653	2.51242	1.29356
											0.795034	0.972639	0.599339								1.05328	3.03333	1.1395
											1.39488	0.712001	1.23577								1.2037	2.4875	0.409284
											0.754177	1.26628	1.04709								1.4864	2.9217	0.932667
											1.14287	0.729057	0.702311								2.69955	2.92196	1.20459
											1.05105	0.857869	0.476983								1.9242	0.866629	1.87816
											1.11728	0.82785	0.217618								2.59786	0.796165	1.89039
											1.49184	0.132233	1.14129								1.45309	0.698544	1.31339
											1.11784	1.22574	0.721291								2.67218	0.809931	1.02608
											0.728286	1.81924	0.705436								1.88256	0.780657	0.898789
											0.371454	1.07024	0.710882								2.05064	1.60965	1.14969
											0.753163	1.03304	1.07406								2.3038	1.10055	2.80525
											0.92507	1.17017	0.469532								1.17913	1.17547	1.62059
											1.22807	1.62406	1.23098								1.20257	0.569958	1.72806
											1.18665	1.95597	1.20088								1.15235	0.812606	1.07382
											2.03372	1.10281	0.968994								1.88176	0.625888	1.19329
											1.3677	1.41716	1.28285								1.62196	0.886198	1.2122
											1.48274	1.77639	0.72437								1.70454	1.01574	0.822584
											1.2339	2.28647	0.38917								1.32339	1.61299	0.792586
											0.963353	2.11992	0.84949								1.03037	1.9428	0.940211
											1.40448	2.6439	0.840334								1.33757	0.768961	0.513195
										PC(36:2)	0.866904	0.971564	0.526898								1.01489	0.498318	0.574736
											0.60322	0.724401	0.652165								0.789448	1.49782	0.166407
											0.765107	1.37181	1.29175								2.68671	1.0877	0.57829
											0.758224	1.08106	0.900528								2.27894	0.659153	0.597234
											0.785646	1.26859	0.950166								1.30809	1.11072	1.12
											0.614075	1.44936	1.18958								1.94347	0.423259	0.399641
											0.272981	0.847688	0.856815								2.95489	0.543927	0.698643
											0.890268	0.479276	1.18643								2.50825	1.22117	1.11413
											1.092	1.38635	1.186								0.990986	1.44434	0.711465
											0.634765	0.87023	1.16623							PC(36:2)	1.63419	0.538181	1.10144
											1.16111	0.826637	1.16586								1.25438	0.846676	1.02972
											1.65993	1.66132	0.968711								1.18186	1.79882	1.25358
											1.8013	0.801435	0.689304								0.854241	1.4511	0.988481
											1.42027	0.948191	0.924083								0.778415	0.817428	1.35727
											2.19276	0.770978	0.664548								0.771166	0.411603	1.33307
											2.79111	0.447514	0.876744								0.656857	1.08152	1.37807
											1.69799	1.23671	1.28689								0.981513	1.11843	1.26223
											1.64524	1.15421	1.18608								0.916924	0.393914	1.34511
											1.71393	1.09818	0.658762								2.49554	1.21108	1.80476
											0.623696	1.18417	0.497215								1.45994	0.701664	1.15764
											1.32534	1.37936	0.594983								0.494548	1.13898	0.924017
											1.85046	0.659268	0.661288								1.28569	0.220343	0.518477
											2.1031	1.31589	1.09275								0.632676	1.61936	0.591541
											1.97224	1.96293	1.56797								1.11518	1.46364	0.678845
											1.40195	1.30029	0.998261								0.452535	2.53096	0.748598
											0.939929	1.75533	0.628516								0.47162	2.33948	1.08856
											0.930409	1.76872	0.883572								1.26254	1.14116	0.969264
											1.46529	0.577482	1.60794								1.10421	1.8033	0.550077
											1.36881	0.972058	1.69408								1.27973	1.43395	0.446159
											1.22477	0.963393	1.03392								1.2606	1.54682	0.984709
											1.25006	0.757189	1.38047								0.906478	1.14544	1.50742
											1.21374	0.518699	0.822974								1.17592	1.11073	1.02567
											1.05172	1.00988	1.35246								1.48093	2.16988	0.987647
											1.60937	1.79131	1.01689								1.39821	1.68045	1.56527
											0.973946	0.806778	1.02013								0.812354	0.681098	0.547934
											1.09405	1.4781	1.04724								0.514693	1.23599	0.719047
											0.919721	1.39404	1.79941								0.268654	1.45924	0.541479
											0.550916	2.22949	2.08196								1.10867	0.933297	0.620923
											1.72599	1.47004	2.73783								0.743225	0.855893	0.971453
											1.48049	0.928476	3.06814								0.502973	0.734367	1.11524
											1.48345	1.85277	2.23731								0.486853	1.49444	1.69297
											1.2795	1.88512	1.9803								0.722251	1.08972	1.10364
											1.61867	1.2491	1.08172								0.470915	0.563836	0.731332
											0.896238	1.72569	0.801024								1.4537	0.407624	0.744969
											0.354975	1.66037	0.719542								1.20639	1.18175	1.30902
											0.236184	2.36002	1.2663								1.3859	0.789335	1.04475
											0.795824	2.24194	1.76622								1.64916	1.32882	1.21783
											0.615933	1.09418	1.54781								1.72682	1.64179	0.80084
											0.988132	2.09337	0.977987								1.2631	0.924858	0.984023
											0.761222	1.29706	0.968059								1.63738	1.16826	0.330081
											1.32711	0.982537	1.25233								1.72635	0.815498	0.46449
											1.49734	1.26275	1.12515								1.60353	1.1262	1.15014
											1.02434	1.85828	0.83629								1.984	1.29815	1.33252
											0.595624	1.42259	0.860331								1.05742	0.874145	1.81582
											1.18291	1.96086	1.31197								1.25363	0.302478	1.02854
											2.80342	1.05334	0.852858								1.13587	0.876573	2.55962
											1.9765	0.790986	0.489446								1.22908	1.24452	0.808936
											1.34611	1.02135	0.255443								0.838702	1.48566	1.36327
											1.41727	0.795854	0.592522								1.22061	1.1383	1.38888
											0.327455	1.41001	0.871955								1.02119	1.02897	0.4894
											0.484365	1.10745	0.699047								0.558587	0.968305	0.66636
											1.50251	0.607467	0.238923								0.556067	1.32727	1.48923
											1.40611	0.724327	1.67145								0.899333	2.1526	1.61608
											0.912173	0.702395	1.04107								0.989205	1.30551	1.29549
											0.712676	0.788168	1.48973								0.557396	1.01827	0.639455
											0.900926	0.964497	1.21372								0.579536	0.976612	1.19586
											1.36112	0.713093	1.50123								1.1952	1.3152	2.60247
											0.825426	0.950367	0.917064								1.37613	1.57151	2.27683
											1.15698	1.14096	0.420993								1.40546	1.0531	0.900884
											1.60214	0.398013	0.40923								1.06369	1.48634	0.862579
											1.47445	0.98313	0.803222								0.989882	0.93567	0.386044
											0.784779	0.591246	1.15872								0.926767	2.58159	0.643467
											0.31047	0.229165	1.28532								0.281227	1.63267	0.827344
										PC(36:3)	1.37639	3.09374	0.43863								0.517154	0.841148	0.976405
											0.863112	3.52199	1.68793								1.24785	0.800584	0.715189
											0.195382	2.15343	0.360915								1.81879	1.11237	1.31674
											1.59747	1.74801	0.23253								1.3954	0.877819	1.20028
											1.20517	1.2286	1.34725								1.88926	1.19747	1.64058
											0.794576	0.0263575	0.862191								1.91152	1.29052	1.94709
											0.0876719	0.873697	0								1.14405	1.55062	1.3813
											0.283102	0.351014	0.106021								0.953487	1.06498	0.900266
											0.40111	1.31755	0.263664								0.192454	0.661508	1.29793
											1.00779	1.03639	0.239503								0.536238	1.18132	0.802929
											0.67341	1.6343	0.700552							PC(36:3)	0.505319	0.228261	0
											1.42997	1.20188	1.38796								0.892043	0.402823	0
											1.95441	1.60501	0.331582								0.976359	0.487999	0
											2.80366	2.95683	0.220053								0.0122055	0.427286	0
											2.42461	2.08721	0.670754								0.474753	0.701397	0
											2.07504	2.52801	0.965547								0.276805	0.465602	0
											0.957407	3.91699	0.387705								0	1.01222	0
											1.82408	2.19877	0.471171								0.858465	1.16586	0
											1.17749	3.09949	0.837837								1.23332	0.528395	0
											1.11924	1.1154	1.02849								1.40304	1.25833	0.496107
											3.30153	1.79436	0.30138								1.64073	1.27679	1.10652
											3.04118	1.30926	0.28594								2.05276	1.14686	1.50315
											1.3346	2.52719	1.4203								1.35681	0.683224	0.601218
											0.77029	2.49098	1.23972								1.94531	0.290516	0.456932
											1.07958	1.14848	1.78434								1.81862	0.173205	0.882525
											1.01613	2.38712	0.357662								1.11984	1.48791	0.635381
											1.16592	1.30158	0.791515								1.31109	0.866117	0.367129
											1.25679	0.981638	0.384404								1.81128	1.5091	0.258909
											0.305947	0.740268	1.11927								0.832527	1.44753	0.602944
											0.41792	0	0.252843								1.24911	2.19	1.06629
											0.411268	0.228771	1.08232								1.16294	1.7368	1.45295
											1.4649	0	1.80654								1.65107	0.52698	0.362015
											3.26323	0.600366	1.65781								1.34671	1.88909	1.59926
											1.99606	0.39108	2.08652								1.39782	2.59354	1.0188
											1.73313	0.0461326	1.14545								0	2.12754	1.98223
											1.05799	0.100591	1.38485								0.664121	2.6202	2.43084
											1.60915	0.58651	0.423608								1.57703	1.57547	2.05754
											0.773847	1.48313	0.893317								0.698696	1.96404	2.26799
											0.683875	1.6725	0.32962								0.865088	1.58616	1.2401
											0.249739	2.65811	0.00696762								1.06707	1.40901	0.43902
											0	2.1165	1.18323								1.20322	0.826417	1.00698
											0.0140942	2.40672	0.67503								0.770755	1.60012	0.586137
											0	1.61972	0.0445328								2.39671	0.367357	0.733273
											0.0720618	2.65779	0.250233								3.34129	0.910821	0.608722
											0.632498	1.68858	0.526089								1.11113	0.378551	0.745218
											1.7025	0.828448	0.600212								1.03765	0.886368	0.525769
											2.00054	1.42373	1.02943								1.45527	1.45774	0.631663
											0.0669247	2.40345	1.65907								1.53034	1.39401	0.854306
											0.900728	1.1571	2.87467								0.650293	1.218	0.729892
											1.92496	1.80662	1.05435								0.425256	0.903517	0.227395
											1.4022	1.45334	2.1284								0.245867	0.639906	0.293734
											1.01552	3.04188	0.267804								0.757751	0.423129	0.530385
											1.15299	3.23221	0.0210101								1.05222	0.559322	0.960698
											0.461253	1.83265	0								0.962372	0.333253	0.909191
											0.578852	1.44439	0.56878								0.673699	0.266545	0.141319
											0.00731212	1.49681	0.646285								0.0883578	1.19544	1.47268
											0.0400741	1.77447	0.434925								0.194345	2.79486	0.617743
											0.671738	1.6363	1.50464								0.249938	3.0941	1.44479
											0.0142038	0.738105	1.46215								0.683493	1.15564	2.14372
											0	1.46143	0.750285								0.457517	0.296484	0.811394
											0.132153	0.195093	0.983481								0.0788706	0.454624	0.806185
											0.150994	0.592051	0.54271								0.153834	1.17592	0.685231
											0.424157	1.64973	1.17894								0.126986	1.02368	1.64982
											1.04599	1.78253	1.07966								0.42376	0.934573	0.209
											1.24059	0.200078	0.334872								0.681556	0.423258	0.0465767
											0.871585	0.629445	0.89817								0.475696	2.30505	1.06526
											1.94934	0.882619	1.64394								0.00653326	0.946878	0.17942
											2.10447	0.19223	2.90143								0.190792	0.861448	1.3205
											0.85252	0.142843	1.80602								0.652131	1.84769	0.617348
											1.70151	0.984927	0.587516								1.79384	2.22175	0.228553
											0.775723	0.553462	0.0524659								0.794998	1.15683	0.581824
											0.793416	0	0.858595								0.992893	2.31954	1.80503
											0.870983	0.268534	2.38445								2.35582	1.23575	1.51952
											1.38616	0.298712	1.45557								1.91579	1.4445	1.87968
											1.89193	0	2.16255								1.04423	0.919323	1.49578
											1.25471	0.354158	1.93867								0.594889	2.4822	1.64295
											0.984443	0.160156	1.53106								0.953506	1.76532	1.12837
											1.39775	0.145126	1.41775								0.242929	1.70001	0.852133
											2.62789	1.37824	0.939156								0.0449088	2.32287	0.0433874
											2.55436	0.466427	1.53875								0.574429	1.43957	1.77422
											1.4817	0	1.23512								1.09334	0.790926	0.25016
											1.57641	0	1.02547								1.17946	1.19311	0.642254
											1.03833	0.111433	0.150781								0.773369	0.772149	1.20997
											0.743446	0.684694	1.50265								0.34164	2.16232	1
											0.620252	1.61539	0.262988								2.07116	0.339178	0.61114
											0.461407	1.74052	0.0646034								1.46784	1.43038	0.155613
											1.05282	1.61491	0.0208728								1.78899	1.21542	0.035858
											0.217239	1.21582	0.144684								0.664541	1.29437	0.211819
											0.583516	0.754399	0.605156								1.0108	0.725149	0
											0.405657	0.548159	1.04309								1.40729	0.973052	0
											0.206824	1.43202	0.793208								0.519093	0.605274	0
											0.893645	0.608394	0.0528338								0.275548	0.225272	0.637611
											1.3858	0.443748	0.17221								0.0914018	0.714607	0.732702
											0.521432	0.900236	0.92645								0.0425425	0.368521	0.598367
											0.54862	2.06728	2.14503								0.393585	1.28066	0.394659
											0.264807	1.57619	1.67235								0.577242	1.63665	0.696769
											0.194797	1.70747	1.83647								0.627477	1.11452	0.405684
											0.133125	1.98343	0.643936								0.700551	1.4704	0.434444
											0.912524	1.81964	1.69865								0.796057	0.655567	1.29295
											0.792212	0.439473	0.256249								0.877335	0.53396	1.07484
											1.29931	0.39788	1.11545								0.471136	0.734556	0.697841
											0.574334	0.221618	0.903526								0.0629954	0.857935	0.363375
											0.814937	1.64361	0.674074								0	1.67837	0.71688
											1.54266	1.97217	0.898453								0	1.60598	1.3934
											1.1442	2.15655	0.432907								0	1.79633	0.60957
											0.938529	0.750447	0.00734983								0.01299	2.10487	0.0498622
											0.894391	0	0								0	1.05312	0.0452865
											0.514581	0.0139671	0.0503067								0	0.935222	0.952318
											0.411555	0.741397	0.370024								0.394008	0.0740615	1.07705
											1.27656	0.928444	0.997192								0.414611	0.317542	1.47068
											0.642636	1.96492	1.95707								0.901932	1.02372	1.30872
											1.42971	2.11677	1.77439								0.598774	0.258864	0.426108
											1.41325	4.18851	0.753467								0.633028	0	1.18497
											0.746511	1.59248	0.337698								0.547936	1.39718	0.873248
											1.89155	2.25607	1.30574								0.526625	1.90883	1.31211
											1.41927	1.4299	1.03552								1.07999	1.71191	1.87579
											1.02688	1.01883	1.17201								0.685638	1.26552	0.948424
											0.357809	0.65489	2.66942								1.65663	1.57	1.3022
											1.07365	1.97284	2.10099								1.85493	0.662326	0.900797
											1.34407	2.24562	1.31303								0.706506	1.56221	1.79381
											1.59776	1.10558	1.22019								0.422478	1.34187	1.33531
											2.08323	1.626	1.42027								0.589441	2.16933	1.60965
											1.46533	1.73061	2.44014								1.42003	1.69317	1.05583
										PC(38:5)	2.04698	1.58194	0.244142								0.911728	0.888869	0.519011
											2.27406	1.51892	0.993066								0.0452231	1.65703	0.0240967
											1.71752	1.24112	0.86848								1.02221	1.43601	0
											0.750307	0.914532	1.11255								0.808917	1.30239	0
											1.09821	1.04903	0.170486								1.7699	0.746747	0
											0.918525	1.23856	0								3.03858	1.76278	0
											1.03408	1.52637	0.00687595								1.67293	1.87426	0
											0.526051	1.23045	1.04051								1.48237	3.45895	0.0377654
											1.05635	0.601721	1.27978								0.53968	1.9668	0
											0.630263	0.5372	1.40247								0.901922	1.52455	0.165532
											0.324361	0.72805	1.70059							PC(38:5)	1.15723	1.53028	1.19155
											0.311061	1.75259	0.778173								0.731678	1.67969	0.976929
											1.61799	1.89768	2.8185								0.909446	0.678317	1.10781
											2.52175	0.82241	0.776618								0.894811	0.0133247	1.32573
											2.43933	1.33376	1.38192								2.13486	0.0394295	0.884104
											0.943495	0.150252	1.14829								1.18165	0.228981	1.27263
											1.07293	1.61977	0.992573								1.03908	0.534407	1.67992
											1.85823	1.7752	0.484656								0.611109	0.710483	3.26809
											2.35002	1.45944	0.973397								0.544056	0.498144	1.48185
											1.58339	0.817848	1.44222								1.48856	2.02269	0.385089
											0.847044	0.898351	1.86782								1.19547	2.58462	1.07355
											1.05723	1.4122	0.408714								1.19899	0.696376	1.82819
											0.510348	1.91255	0.343207								0.636449	2.87234	2.33233
											0.258223	1.26021	1.29308								0.079543	2.83704	2.70556
											0.999684	1.57038	1.07788								0.0452074	1.62453	4.09724
											1.1717	1.3067	0.990479								0	0.769184	2.61917
											0.646799	2.25297	0.67648								0	1.18773	2.06035
											0.851383	0.251683	0.562216								0.195193	0.178542	1.33485
											1.20745	0.738369	0.0153969								0.664628	1.40389	2.01578
											1.83115	0.880125	0.0217285								0.07904	1.0757	1.88284
											2.60356	0.485664	0.431289								0.868476	1.99555	0.86583
											3.07774	0.269878	1.35269								1.25962	1.93914	0.852781
											3.32255	1.01982	0.833906								2.08444	0.659118	0.16973
											2.50603	2.06444	1.18808								2.78568	1.85385	0.779646
											1.55775	1.37967	1.67943								1.7045	1.96676	0.59448
											2.51813	3.4792	2.2895								2.61239	0.807148	2.84686
											1.70824	0.175856	0.311685								1.01317	1.09591	1.43374
											1.59702	0.431803	0.732946								0.215206	1.85853	2.83613
											1.345	1.16356	0.63235								0.146049	2.31792	0.787154
											2.36533	0.550289	1.01346								0	0.668757	1.02835
											1.4104	1.05464	1.30118								1.29852	1.62922	1.96918
											1.14698	2.17007	0.694567								1.25739	0.833446	0.790209
											1.32119	0.738358	0								1.00839	0.97725	0.325806
											0.21012	0.896277	0								0.651536	1.24185	1.01875
											1.11756	0.760159	0.232281								0.0536903	0.331699	1.42249
											1.61009	0.755215	1.58697								0.198515	0.207711	1.71351
											1.09874	1.16334	2.2089								0	0.768482	1.53385
											1.44591	0.999525	0.254834								0.310926	2.51547	1.0458
											1.08608	0.915637	0.503367								0.832819	0.841561	0.977296
											0.89911	1.36304	1.27803								1.6975	0.904325	0.604082
											0.504782	1.66465	0.858902								0.514731	0.636582	1.07183
											1.84834	0.629839	0.615403								0.537201	1.61831	1.50245
											0.699208	0.159499	0.331979								0.430113	2.48868	1.39038
											0	0.865702	2.25408								0.153809	1.49185	0.190735
											0	0.750035	2.63969								0.0771057	0.672345	0.537723
											0	3.42782	2.37095								0.816512	0.808796	0.58555
											0	3.09387	0.912948								0	0.932214	0.459562
											0.426513	1.96067	0.263205								0	0.831789	1.68838
											1.57246	2.38522	0.787252								0	1.42878	0.618948
											1.37561	3.27502	0.517792								0.738844	1.2569	1.03658
											0.129151	1.72831	1.42528								1.50324	1.38941	1.0999
											1.20578	0.946999	0.618562								1.96331	1.23628	0.888869
											1.71686	0.0383399	0.342018								2.26973	2.27123	0.348508
											0.600259	0.542315	0.485566								0.820468	1.3865	0.10054
											1.00813	0.700509	0.602924								0.731014	0.47321	0.0569705
											0.397515	0.396868	0.067044								2.20135	1.70194	0.880894
											0.701595	1.66885	0.0686066								2.34235	2.95343	1.11829
											1.09618	0.833642	1.02969								3.76284	0.175348	1.29934
											0.566097	0.0715197	2.2929								2.67459	0.617228	0.71584
											0.969739	0.181079	1.43975								1.92609	0.753368	0.537457
											1.09332	0.0668612	1.72307								1.48266	0.452618	2.62073
											1.91596	0.0130831	0								0.773384	0.843881	2.03674
											0.615709	0.0219992	0.0457617								0.510829	2.47554	3.47004
											0.617603	0.934042	0.189686								1.11324	2.67403	1.59707
											1.88285	0.819889	1.48524								1.23517	2.50762	1.08108
											0.820081	0.772132	0.836014								0.480724	1.15542	0.410846
											0.302532	1.79677	1.21858								1.98861	0.864031	1.80781
											1.38892	1.85486	1.91068								2.39667	1.42091	3.8323
											2.19421	5.53	2.5049								2.18213	1.81755	3.16228
											1.68143	4.31194	2.48574								1.24463	1.96044	4.406
											0.91628	3.6334	2.93356								0.980573	1.60512	3.86429
											1.42195	4.26683	2.31892								0.123364	1.15242	2.30408
											2.21047	3.43775	2.20408								0.131541	1.32216	2.00812
											1.43946	3.3233	1.51098								1.81901	1.88354	4.0064
											0.631828	1.13162	2.12715								0.783069	2.13631	3.20549
											0.960327	1.62758	1.93103								0.541458	1.98545	1.45944
											0.802737	1.78856	1.18196								1.45398	1.52199	1.69592
											0.783195	1.60065	1.02138								1.34842	1.07522	2.01325
											0.454014	2.21102	0.579132								0.659189	0.831389	2.3218
											1.42489	0.766842	0.928164								1.76893	0.117798	2.35689
											1.41958	1.95631	1.58861								1.53849	1.56948	2.07951
											1.16261	1.66041	1.37305								2.20874	2.1116	2.42005
											1.06908	1.08378	1.66922								1.53588	2.77417	3.45652
											0.553409	0.957956	1.06986								0.836911	2.45745	4.1309
											0.119594	1.56427	1.18621								0.745058	1.85472	2.04747
											0.0644618	1.69036	2.63049								0.596727	0.948445	5.71627
											1.11088	1.14787	2.23989								1.43873	0.178065	4.16187
											0.836159	2.24439	0.378143								2.0172	0.45969	4.06553
											1.06637	2.09312	1.93509								1.55787	1.01512	2.71081
											0.591365	2.13017	1.96297								1.68199	0.120233	2.03307
											0.251468	2.54873	2.09708								1.01479	0.637895	1.84373
											0.997547	2.55671	0.69598								0.18882	0.66291	2.01706
											0.644833	3.16996	1.15541								0.200785	0.900373	1.22709
											2.08167	2.16645	1.18668								0.440159	1.8101	1.5263
											2.01728	1.93919	1.71034								0.870812	2.03403	2.19695
											3.7383	2.03561	1.06835								0.816221	0.50292	2.84159
											1.33793	0.645588	0.253408								0.00726343	0.752377	1.09785
											0.333778	0.965019	0.128348								0.774999	3.13511	1.64849
											0.560881	0.156183	2.59614								1.31205	2.1799	2.37596
											1.40739	0.0658549	3.60812								2.18035	3.29026	1.75046
											1.78136	1.30702	1.99695								2.5697	2.89353	1.47942
											2.11141	0.114341	2.02978								0.786344	1.3424	2.91388
											2.1762	0.697683	1.22867								0.0988761	2.25399	2.8505
											3.16379	1.40858	1.26238								0.836665	1.84374	2.33216
										PE(34:1)	0.862448	0.528706	1.04522								1.58732	1.65636	1.39395
											0.619884	0.7121	0.554063								0.645403	0.585532	1.26843
											0.66413	0.628067	0.610196								0.745936	2.88876	2.02474
											0.767376	0.876851	0.446486								0.583515	3.83022	2.33332
											0.979712	1.09721	0.607409								0.363892	2.6483	0.172941
											1.6845	0.600169	0.538017								0.529681	1.8416	0
											1.29097	0.992648	0.32701								0.392426	1.98954	0.217518
											0.763759	1.33217	0.290753								2.59148	1.40919	0.678271
											0.631973	1.17618	0.403711								2.16279	1.55189	0.0678015
											0.92779	0.37983	0.305524								1.28492	0.913087	0.940393
											0.618432	0.849694	1.01592							PE(34:1)	0.347432	0.97615	0.0664216
											1.58012	0.298053	0.877875								0.177685	1.23846	0.387296
											1.29601	1.02341	0.75869								0	0.511086	0.0343864
											1.15397	0.562456	0.757716								0.505153	1.0704	0.891238
											0.574753	0.701399	0.527692								0.0778455	0.852045	0.205646
											1.09954	0.460054	0.69063								0.0147276	0.539546	1.31584
											1.26412	1.141	0.881809								0.363235	0.176184	1.22616
											1.31397	0.966317	0.660745								0.341448	0.226397	1.02638
											1.5175	1.02214	1.18666								0.310964	0.165026	0.540923
											1.36291	0.916807	0.97095								0.228221	1.13259	0.953205
											0.868107	1.4433	0.68158								0.681161	0.781133	1.4407
											1.23794	1.54238	0.821194								0.733005	0.745788	1.30744
											0.85088	0.756114	0.529958								0.845036	0.232833	1.62225
											0.38778	0.718587	0.557543								0.584715	0.607516	0.815838
											0.59452	0.765389	0.770485								0.855001	1.27524	0.919871
											1.07148	0.196892	0.580537								0.537231	0.781686	0.629015
											0.638644	0.96877	0.63991								0	0.301601	0.814416
											1.01458	0.755615	0.475344								0.176885	0.90201	1.9031
											0.644493	1.17238	0.240768								1.20878	1.11845	0.949653
											0.747063	0.807946	0.431295								1.07452	1.5906	1.36069
											0.623226	0.779905	0.584834								0.0715317	1.61575	1.65253
											0.280036	0.860275	0.678267								0.750331	0.830632	0.976354
											0.523758	0.471211	0.995093								0.256034	0.326872	0.787325
											0.36313	0.409398	0.484667								0.675087	0.524765	0.195759
											1.35306	0.260076	0.762911								0.638358	0.362677	0.979879
											1.48998	0.501836	0.445949								0.37504	0.498884	0.0590638
											1.49978	0.626351	0.68156								0.522016	0.190148	0.825776
											0.681003	0.480384	0.830755								0.209584	0.372685	0.646112
											0.877584	0.48925	1.451								0	0.105545	0.221291
											1.13041	0.585483	0.742361								0.0414712	1.38163	0.231376
											1.37793	0.261674	0.746841								0.44772	1.39328	0.0108331
											1.53971	0.29372	0.539548								1.53458	1.11686	0.139836
											1.15425	0.205667	0.717486								0.864935	0.661973	0.0490501
											1.29231	0.198072	0.626799								1.59516	2.43093	0.0394745
											1.10135	0.515596	0.931511								1.01056	1.21922	0.861963
											0.82411	0.4594	0.438242								0.120795	0.918043	0.0725508
											0.807825	0.92447	1.48478								0.609907	1.07898	0.648667
											0.399942	1.00869	0.93125								0.365001	0.900288	0.767477
											0.955298	0.657364	0.858186								0.928708	0.640934	0.235
											0.881721	0.512146	1.17665								1.32062	0.306778	0.632181
											1.42975	0.353378	0.921306								1.18487	0.210042	0.359673
											0.569574	0.7429	0.477674								0.503573	0.0152373	0.207691
											0.629318	1.6848	0.729672								0.720183	0.63987	0.758029
											0.559305	1.29203	1.30585								0.232216	1.00971	0.869496
											0.340415	0.953138	1.56504								0.287857	1.27933	1.31821
											0.556721	1.02758	1.01327								0.00390505	1.56049	1.84434
											0.496817	0.411209	1.63242								0.00358586	1.86613	0.476382
											0.265979	0.621358	1.19656								0.571364	0.726057	0.226586
											0.320706	0.481075	1.38889								0.803864	0	1.03151
											0.319109	0.69002	0.941057								0.829432	1.38622	1.09533
											0.478524	0.763416	0.541398								1.06096	0.281548	2.49929
											0.92238	0.972562	0.848624								1.40938	0.804155	1.57075
											0.786518	0.720599	1.87587								0.993608	0.619332	0.931749
											0.514792	0.767325	1.39745								0.883915	1.21088	0.833151
											0.24497	0.766398	1.03563								0.0696289	1.69476	0.287851
											0.213927	0.753447	1.3052								1.05239	0.417375	0.637426
											0.815353	0.350345	1.70956								0.609581	0.162078	0.782268
											0.818988	0.854904	1.61067								0.145199	1.28259	0.400143
											0.560705	0.615804	0.872365								0.727314	1.53438	0.37218
											1.13595	0.719736	1.01106								2.34005	0.603056	0.584411
											0.614337	1.03001	0.777746								2.1706	2.43984	0.562695
										PE(34:2)	0.628963	1.88841	1.86188								1.02932	0.712281	0.795888
											0.161685	0.519308	0.21346								0.106483	0.137168	1.29115
											0.459231	0.927847	0.253609								0.557618	0.215799	0.770422
											1.35763	3.81064	0.471113								0.747437	0.880659	1.11389
											0.202374	4.30611	0.298155								0.761775	0.647721	0.031252
											0.275882	1.76169	0.731777								0.582603	0.46601	0.609242
											0.00621151	1.41421	0.69612								0.347596	0.117672	1.78111
											0.135857	2.19163	1.82449								0.151568	0.0494498	0.713369
											0	3.70447	0.53213								0.479243	0.708601	0.983376
											0.360209	2.64777	0.592189								0.62574	1.72361	0.18215
											0.0165561	0.227788	1.73792								1.80396	2.32196	0.241254
											0.075148	0.171269	1.71911								1.38462	1.977	2.46111
											0.639344	0.908234	1.88006							PE(34:2)	0	0	0.300085
											1.37815	0.669446	0.971524								0	0.604665	0
											1.36822	0	2.09436								1.96991	0	0.977746
											1.90793	0.247898	0								1.76522	0.76812	3.09608
											1.11652	0.557249	1.01182								1.44779	3.724	3.48035
											1.32693	0.446855	0.145265								0.782501	4.18766	2.13311
											1.45098	0.399891	0.420645								0	0.196012	0.698023
											2.33403	0.0692435	1.20055								0.64709	0.852421	0.789633
											2.61039	2.31367	0.634462								2.17324	0.447115	0.911029
											0.888983	2.87776	0								1.47479	0	1.16997
											0.656436	1.27239	0.622004								0.136357	0	8.31911
											0.173804	0.947808	0.00987382								0	0	6.0418
											0.803661	1.10688	0.510261								0.0137937	0	7.97531
											0.447746	0.192505	0.170134								0.0125178	0	1.51774
											0.610125	0.360171	0								0	0	0.190829
											0.371643	0.219695	0								0	0.0821867	0
											0.166008	1.25611	0.0425875								0	0.0122989	0.0246989
											0.878559	1.28668	0.0705443								0	0	0
											0.624644	0.0052372	2.05972								0	0	0.451298
											0.419257	0.0924295	0.158192								0	0.693207	0.715928
											0.262816	0.470932	1.38853								0	1.31853	0
											1.33268	1.1757	1.85919								0.208413	3.95123	0
											2.63831	0	0.223576								3.24807	1.56067	0.202605
											2.36045	1.72915	1.25002								0.146271	0.288438	0.212593
											1.30379	0.020326	1.35339								0	0	3.75485
											0.506413	0.16846	3.85905								1.52293	0	11.6333
											0.457634	0.592943	2.20228								1.78651	0.794628	1.64932
											1.18121	0.96157	1.26378								0.0592095	2.28062	4.03454
											1.25214	0.433094	1.13737								0	1.80874	1.13517
											1.45381	0	1.74454								0	2.2276	0
											3.96099	0.6804	1.25899								0	0	0
											2.09178	0	2.29751								0	0	0
											2.73794	0	0.0696636								0	0	1.36642
											2.39128	0	0.868049								1.17944	0	0
											0.147566	0.0604341	0.992145								0.530648	0	0.136998
											0.545759	0	2.54671								5.26916	0	0
											1.53025	0	1.32105								1.56685	0	0
											0.995763	0.816541	0.563567								1.7589	0	0
											0.795452	0.338073	0.0591128								0.408221	0	0
											1.90289	0	1.33463								0.51391	0.638643	0
											1.25374	0	1.97094								1.73651	2.30401	0
											2.40213	0	1.03122								2.56318	4.0062	0
											1.79917	0	2.9916								1.48213	2.37565	0
											0.569542	0	2.54306								0.0311473	1.18116	0
											0.335506	0	1.39875								2.3684	1.66453	0
											1.2345	0.00519073	1.24681								2.32732	1.7031	0
											0.561352	0	1.64374								0.013041	0.0824664	0.138546
											0.241506	0.331376	0.39317								0.482834	0	0.918262
											0.866615	0	0.634927								0.129776	0	3.21946
											1.07209	0	0.0634648								0.47442	1.93097	0.793094
											2.1456	0.0051132	0.784275								3.13434	0.890361	0
											0.112331	0	1.26335								0.918276	0.310549	0
											0.858995	0.362243	1.01522								2.70066	0.166588	2.35664
											2.27578	0.674642	0.974964								5.51156	0.0150339	6.97859
											0.774358	0.637333	0.729568								2.22457	1.21278	1.17674
											1.0104	0.179814	0.408907								0.601356	3.67884	0.0717706
											0.775896	0.67052	0.31964								0.28728	1.00228	0
											2.06096	0.410229	3.22446								1.58878	0	0
											1.30782	0.402708	1.09764								2.47335	0	0
										PE(36:2)	0.611947	0.398617	0.731565								1.49028	0	0
											0.457308	0.685424	2.01482								1.84667	0	0
											1.0039	1.12501	1.58841								1.95032	0	0
											0.975884	0.952818	0.981082								1.73135	0	0
											0.828371	0.965645	1.1732								0.522606	0	0
											0.588999	0.843496	1.19461								2.72125	0	0.259408
											1.11746	0.853027	1.60717								2.67226	0	0
											1.04478	0.710091	1.30711								0.5909	0	0.236334
											1.48698	1.67108	1.31717								0.663382	0	0
											1.78722	1.76044	1.3035								0.397252	0.102928	0
											0.916893	1.24051	1.3689								0.65661	0.528458	0
											1.25771	0.685834	2.52372								0.984181	1.20065	0
											1.77615	0.944086	2.44354							PE(36:2)	0.538293	1.47348	0.123499
											1.83016	1.08888	2.40174								0.954853	2.27555	0.42687
											0.862336	1.45354	2.75067								0.65466	1.60327	0
											1.31223	1.2376	1.92544								0.254419	2.00807	0.331097
											1.55301	1.27134	1.95344								0.0729025	2.58993	0.108806
											0.913896	1.02339	1.66467								0.403784	1.2517	0
											0.787266	1.04841	0.88701								0.569997	0.497771	0
											1.44342	1.25453	0.716982								1.81954	0.520881	0.0792334
											0.984172	1.24956	0.514058								1.15207	0.238316	1.44435
											0.997991	1.93149	0.229483								0.280635	1.12735	1.27607
											0.185987	1.76525	0.0484954								0.929771	0.714232	0.873841
											0	1.73521	0.709527								1.49312	0.078459	0.847788
											0.00221395	1.50482	1.34005								1.55852	0	2.14364
											0.134543	1.56876	0.899246								0.274445	0	2.20124
											0.586691	1.93247	0.769682								2.09022	0	1.75975
											0.155899	1.11003	0.596437								1.59879	1.85404	0.596466
											0.12567	1.11125	0.64086								1.22414	3.41268	0.506576
											0.473714	0.876044	0.685818								0.0488702	2.75242	0.851867
											1.03509	1.16789	0.602026								1.10934	1.69531	0.292601
											0.702656	1.31835	0.814241								0.822596	0.969975	0.746185
											1.39359	1.0968	0.707142								0.255749	1.66845	0.470867
											1.02435	0.708752	0.356858								0.490083	2.16754	1.80143
											1.04488	0.900962	0.482683								0.743168	1.68579	2.12764
											1.38271	0.540049	0.587836								0.0205358	0.787588	1.63324
											0.922964	0.699425	1.79847								0.394233	0.145965	1.31971
											1.68003	0.876957	0.899663								0.683882	1.53905	1.174
											2.27405	0.558856	1.00283								1.77102	1.9746	1.80819
											2.42779	1.18705	0.522537								2.04934	2.66067	0.620043
											1.29819	1.24393	1.26122								2.40579	4.00976	1.21722
											1.41986	1.19523	0.971427								2.0448	2.07975	0.425431
											1.27578	1.37424	1.56741								2.93511	2.9007	1.06107
											1.78444	1.23668	0.589785								2.84032	1.35847	0.574853
											1.83572	1.55126	0.412811								1.26685	1.18031	1.90596
											1.23183	1.42977	0.306209								0.757566	0.978225	3.24794
											0.670601	1.06412	0.719315								1.95058	0.373181	1.27786
											0.444256	0.692191	1.0515								1.09591	0.415682	1.70468
											0.438582	1.34473	0.746621								3.48741	0.00726249	3.0021
											0.60733	0.969864	0.622001								3.46855	0.0146225	1.47659
											1.11886	1.09517	0.581832								1.11274	1.19272	2.08774
											1.74434	1.46678	0.56455								1.0221	1.24066	0.706887
											1.99964	1.21066	1.53668								1.74078	1.58907	0.155899
											1.47828	1.20255	1.52717								0.9483	2.67508	0.472759
											1.20967	0.843667	1.08382								0.958475	1.42902	0.449021
											1.82839	1.50994	0.993583								1.78109	0.0927497	0.802437
											2.34904	1.05249	1.10532								0.998317	1.0211	0.290383
											1.29713	0.895326	1.63475								2.12485	2.78652	0.105666
											1.85333	1.39389	1.39777								1.57155	2.68411	0.502347
											0.586331	1.19612	1.65715								1.32719	2.20058	1.09954
											0.325384	0.659353	1.19468								1.9026	1.94667	0.951687
											0.640815	0.28903	1.67689								2.77506	3.31082	0.836999
											1.30441	1.06701	0.808022								2.41286	0.825763	0.342954
											1.37542	1.43389	1.13207								0.817953	0.2895	0.213507
											1.11943	1.34645	1.27116								0.505005	0.816274	1.45553
											0.360088	1.54966	1.42485								0.688514	1.95049	1.54871
											1.17178	1.80545	1.81284								1.01935	1.00127	1.1041
											1.80468	1.21434	1.30073								0.864204	1.36448	0.948481
											0.799029	1.61211	0.478005								0.0356168	0.969959	0.479232
											1.30206	1.42723	1.83481								1.00917	0.202434	0
											2.01489	0.696519	0.999379								0.822288	0.111423	0.313928
											1.11355	0.475176	0.852716								0	0.25649	1.15481
											1.2145	0.965691	0.552271								0.0244143	2.45747	1.60733
											0.635072	0.729371	0.549469								0.254402	1.63047	1.15845
											1.93402	0.691401	0.496225								0.948129	1.05366	2.06909
											1.5052	0.960996	0.766742								1.33291	1.06416	0.1573
											0.688384	1.10203	0.924561								1.97075	1.81734	0.19842
											1.5326	0.721175	0.66376								1.676	1.91214	0.818886
											1.04237	1.12999	0.167723								0.741966	0.135121	0.692943
											0.403215	0.933753	0.367582								0.679223	0.223964	1.08752
											1.09441	1.02127	0.750361								0.331567	0.340948	1.27121
											1.34835	1.44708	0.925693								0	0.0837913	0.893178
											1.38051	0.733104	0.825693								1.12684	0.436565	0.613696
											1.26078	1.02336	0.529458								1.47213	0.323047	0.258122
											0.979331	1.98534	0.731164								0.764164	0.896988	0.820388
											0.649898	1.60417	0.743486								1.27153	2.03778	0.835186
											0.268342	0.856475	0.832262								1.24086	1.15215	0.0197506
											0.64176	0.811583	1.37371								1.57557	0.399442	0.0125888
											0.528945	0.800501	1.15596								0.998083	1.62069	0.0204915
											0.967701	0.589842	0.554743								1.15397	0.462714	0.00725144
											0.657732	0.3342	1.05163								1.10439	0.808107	0.182871
											0.482349	1.09299	1.08158								0.553833	0.154973	0.282608
											0.963024	0.213425	0.895656								0.484459	1.02247	1.45596
											1.48699	0.881972	0.823032								0.21214	1.07409	0.718539
											1.254	1.33439	0.739894								0.0150566	0.471978	1.80927
											0.78863	1.53821	1.3981								0.880569	0.864712	2.03248
										PE(38:4)	0.413144	2.26839	1.73857								0.497868	0.833768	1.63461
											1.25494	2.50453	0.96815								1.78915	0.252649	0.978622
											1.16805	2.66801	1.48475								2.90421	1.00698	1.42401
											0.726812	1.34813	0.803907								1.63921	0.871098	0.33865
											0.830448	0.788028	0.468412								1.40398	1.1186	0.329427
											0.51413	1.16444	0.93106								1.50714	1.74265	0.7776
											0.649599	1.12731	0.737127								0.375279	1.78776	0.00582074
											0.945309	2.17483	1.02848								0.148448	1.75907	0.197658
											0.35801	1.35253	1.71875								0.317638	0.716473	0.0997636
											0.53618	1.26144	0.847431								0.0743117	1.65262	0.189318
											0.764624	0.618266	1.09155								0.759411	1.24322	0.942814
											0.775034	1.35455	1.06227								0.384155	1.9634	1.01345
											0.453144	2.08622	2.10708							PE(38:4)	0.72203	1.13174	0.129849
											1.07336	0.958299	1.82542								1.18051	2.61563	0
											0.812777	0.521818	1.0933								1.64257	2.02002	0.315602
											1.0731	0.408503	1.21835								1.74786	1.30769	0.138705
											0.542626	0.784798	1.14812								0.502774	0.454903	0.972052
											0.241084	0.56085	1.04869								0.224866	0.777095	0
											0.0972612	1.15696	1.12764								0.2224	0.42037	0.12273
											0.962535	0.793722	2.50391								1.26751	0.77297	0.445033
											1.41812	0.841819	2.11869								0.194568	2.17217	1.71876
											0.896654	0.0884884	0.312817								2.06333	0.968502	0.574282
											0.340242	0.0405251	0.943494								1.1558	0	0.0121094
											0.955502	0.490039	0.289115								0.334274	0.950526	0.343246
											1.05379	0.633628	0.933869								0	1.52314	0.251678
											0.935451	1.13351	0.704098								0	2.34063	0
											0.799303	1.8999	0.779604								0	4.02322	0.461194
											0.421891	1.33059	1.34559								0.0666123	1.8469	1.88646
											0.0303798	0.833918	2.71415								0.336277	0.871383	0.820612
											0	1.10583	1.59809								1.23402	0.152801	0.659716
											0.0304336	1.02171	1.26254								1.42707	0.562447	2.11231
											0.365224	1.97636	0.539781								0.919317	0.823951	0.740082
											0.606741	1.53148	0.903332								0.0948803	1.14936	1.75631
											1.3809	0.930423	1.02581								0	1.81224	1.27908
											0.530839	1.3265	0.822807								0.366113	0.715181	0.0271436
											0.210567	0.146644	1.03685								0	2.03435	0
											0.0887377	0.634406	1.05932								0.0136366	0.459801	0
											0.0202017	1.39304	0.528398								0.110556	1.54994	0.0545733
											0.729174	1.53643	0.556876								1.16767	0.661984	0.687797
											0.44528	1.37715	1.16582								1.21877	2.15519	1.4029
											0.737136	0.208228	1.47327								0.680963	1.60865	0.0632207
											0.969642	0.284683	0.812067								0.587323	0.915407	0
											0.125155	0.978475	0.713538								1.29057	0	0
											1.26129	1.91873	0.633235								0.727612	0	0
											1.97224	1.36721	0.799927								1.37362	0	0.0240962
											1.70897	1.31304	1.26024								0.475846	0	0
											0.777886	0.820439	1.05724								0	0	0.0116855
											0.753146	0.764975	1.37135								0	0	0
											0.643795	1.21712	0.952783								0	0	0.025167
											0.930866	1.17132	0.766978								0	0.661228	0
											0.76642	0.93409	0.548816								1.01467	2.66032	0
											1.27719	1.55679	0.852989								3.12107	2.20036	0
											0.571876	1.51897	1.92972								2.04161	2.2632	1.20936
											0.189552	1.67356	2.00061								2.34667	1.35664	1.18936
											0.753757	0.682829	0.4354								2.57962	0.922466	0.442106
											0.32579	1.42673	0.371515								3.71342	2.72425	0.904594
											0.551561	1.68898	1.09139								2.79514	1.44733	2.63772
											0.872128	1.78905	0.774368								0.386077	1.30055	2.46668
											0.67472	2.18899	0.851371								1.16965	0.11466	3.84562
											0.600815	1.27962	0.773596								2.53489	0	1.55437
											0.112447	1.63572	1.18982								1.15911	0	2.53426
											0.0753571	3.10227	1.28849								1.14019	0.626732	0.823997
											0.509449	1.83142	0.986077								0.155893	1.42274	1.46917
											1.12275	1.11899	0.236496								1.27922	0	0.569994
											1.15637	1.34519	0.820133								1.80757	0	0.0237739
											1.15784	1.48718	0.915544								2.14423	0.204146	2.76253
											1.40369	1.63743	1.71372								3.17771	0.889448	3.13578
											0.924802	0.893023	0.85108								0.22424	0.681366	1.44642
											2.23306	1.74038	1.48842								0	0	0.914081
											2.50324	1.0559	2.40937								0	0	0.0471978
											1.80558	0.385382	0.610235								0	0.796167	0.41339
											1.10647	1.02275	0.341654								0	1.54999	1.36103
											0.4832	0.957903	0.79487								0	1.46166	0.904138
											0.721665	0.584942	1.26518								0	2.22128	2.19143
											0.955362	0.638664	0.405749								0	3.04893	3.26745
											0.632302	0.225499	0.745497								0.323252	2.02124	1.04763
											1.11051	0.577472	0.784566								0	0.625107	0.895514
											0.914167	0.794988	1.18428								2.26627	0.0902307	0
											1.38159	1.50963	1.21897								0.977916	1.35554	0.0301019
											0.964307	0.91592	3.56687								0.426108	1.69759	0.692647
											1.15276	0.484727	3.47462								0.846232	0.649069	0
											1.28927	1.46369	2.74647								0.270736	0	0
											1.61484	0.817906	1.87428								0.0717659	0	0.260224
											2.48305	0.535	0.910817								0.24232	0	1.05663
											2.12971	1.03828	1.38322								0.0153758	0.941208	0.962445
											1.18518	0.8395	2.01977								0	1.70649	1.67477
											1.01064	0.432125	1.31648								0	0.441361	0.41845
											0.500725	0.948244	0.742								0	0.319563	0
											1.10437	0.708288	1.00385								0	0.676618	0.0409276
											1.15331	0.647003	1.20496								0.0288694	1.73297	0
											1.23546	0.770458	1.01555								0	1.7895	1.13696
											0.664767	1.05441	0.747098								0.158447	0.691042	0.223745
											0.185383	1.63598	1.85339								0.182015	0.337809	0.497719
											0.927152	1.61553	1.25197								0.0436451	1.36197	0.18376
											1.74737	0.265484	1.75933								0.795597	1.06721	0.7287
											1.05423	0	1.56515								4.5421	2.29902	2.24476
											1.24288	0.267879	1.1529								7.98712	1.72702	1.48706
											0.682154	0.853178	0.754883								5.85138	0	0.537503
											2.18592	1.21966	1.28326								1.73945	0	0
											1.41928	0.364132	1.52946								2.12818	0.609922	0.0810617
											1.50925	0.735833	1.65587								1.23706	0	0.0136762
											1.48413	0.764277	0.997187								1.07464	0	0.068952
										PE(38:5)	0.420105	0.252357	1.29196								0.270768	0.0821897	0.0823725
											1.28809	0.670685	1.17631								0.0517042	1.59201	0.0482874
											2.53127	1.42167	1.67001								1.88918	1.53027	1.43821
											1.8401	1.17214	2.12997								1.90603	2.67727	2.90638
											1.21284	0.939932	2.57708								2.33701	1.23254	2.4907
											1.81956	0.798883	3.07835								1.14511	1.24613	2.96759
											0.690374	1.1984	2.30877								1.19605	0.0150298	1.98307
											0.758144	1.47753	1.99157								1.58652	0.162397	0.534052
											1.03773	1.94573	1.73403								1.15678	0.331119	0
											0.87916	1.08007	1.73645								0.804172	2.05958	0.457774
											1.22697	1.11075	1.39007								0.0137428	0.777989	0.637311
											0.597418	2.19826	0.578466								0.455381	0	1.19208
											0.340542	2.64908	0.0988165								0.0281132	0.0137414	1.78012
											0.29385	1.03768	0.0397938								0	0	0.825327
											0.335155	2.07047	0.369688								1.80505	0	0
											1.27352	1.19592	0.785082								1.79742	0	0
											2.0383	1.24571	1.64446								1.30072	1.99286	0
											1.43322	1.72724	2.61859								0.56546	2.14904	0
											1.03454	2.3692	2.84562								0.176102	0.65049	0
											1.95565	1.70346	3.30601								0.831152	2.07951	0.0538569
											1.74215	0.853583	1.30442								0.619308	3.87886	1.1311
											1.45928	1.94294	1.71795								1.11529	4.78642	1.34849
											1.83678	1.24426	1.02457								1.35836	2.95594	1.0374
											2.07611	0.363044	0.512785								0.367798	3.74206	0.183319
											2.06392	1.05493	0.719225								0.993777	1.21127	0
											0.467178	1.21004	1.08379								2.92687	1.86084	0.350638
											0.87341	0.973914	1.27373								1.64263	0.711984	3.49424
											1.27181	1.97054	0.713862								0.043011	1.15478	1.76938
											1.14602	1.78606	1.13946								1.44831	0.0327829	1.81502
											1.11682	1.48153	1.14257								1.60748	0.0577388	1.78369
											1.54516	1.83418	1.54769								0.920883	0.872573	3.48051
											0.957456	0.901551	1.22009								1.18231	2.03789	1.63202
											1.45531	1.18878	0.491965								0.943512	1.21492	4.31435
											1.49226	1.50632	0.532359								0.933747	1.54186	2.88062
											1.27251	1.71895	1.46511								0.427442	2.87335	6.87423
											0.548345	0.456102	2.09225								0.181588	2.82099	4.83802
											1.54142	0.325048	2.57056								1.2257	1.84011	2.07291
											1.35507	0.429594	0.927964								0.130933	0.534805	1.20872
											1.82088	0.521675	0.637678								0.386095	0.151781	0
											1.54054	1.18536	1.35219								1.2149	0.309734	1.5093
											0.426889	1.13009	0.940489								0.950864	0.0521215	1.60228
											1.7893	2.36103	1.09743								1.92395	0.574575	1.76657
											2.02568	2.2452	0.814245								1.58047	1.22345	1.04428
											2.0749	3.09706	0.375971								1.52568	1.18904	0.601201
											2.33966	1.91793	0.582612								2.54377	0.1178	1.59548
											1.51265	2.29901	0.477223								1.38463	0	1.95636
											1.13907	2.44132	0.198898								2.09343	0	1.19711
											1.01766	2.26311	0.221336								2.80725	0	2.79658
											0.325661	1.13375	0.446161								2.56727	0	1.24765
											0.378613	2.17255	0.480357								0.428912	2.7043	4.19582
											0.625807	1.15057	0.64843							PE(38:5)	0.344478	0	1.54412
											0.760285	2.21643	1.14087								0.654643	0	1.63015
											0.689536	2.05795	0.817009								0.147714	0.794567	0.989397
											0.22056	1.12642	0.398274								0.293682	0.616522	0.992708
											1.25943	0.694341	1.74016								2.22962	0.476904	0.0210268
											0.833141	0.56536	1.37224								0.0499805	3.99867	0.361188
											2.25144	0.881096	0.841842								0.00874563	2.18632	0.216806
											1.27349	1.54521	1.47979								0.00881116	3.73306	0.00862867
											1.31639	1.04508	0.833571								0	1.44076	0.314111
											1.45512	1.44051	0.929573								1.23311	0.0608048	0.193795
											0.188808	0.891533	1.32958								0.559696	0.704285	0.00902763
											0.110908	1.60505	1.92095								0.021496	0	0
											1.02984	1.21515	1.8985								0	0.739861	0.933076
											1.22399	0.613956	1.72647								0.30418	1.62737	0.83365
											0.696785	1.83307	1.02698								1.41819	1.93989	0.250422
											1.50846	1.43555	0.584828								2.14281	0.534591	2.33442
											1.44268	1.63069	1.49941								3.5457	0	5.0903
											2.81949	1.42953	1.28182								5.65671	0.0811801	3.81095
											3.11737	1.30692	1.10496								4.36149	3.17735	1.51579
											2.91582	1.39563	0.862262								0.960041	1.16561	5.88506
											1.80914	1.28019	1.86041								0.743403	1.53846	2.21325
											2.57654	2.09535	1.09853								0.0202677	1.99995	0.779112
											3.2628	2.10475	0.52279								0.907816	1.71772	0.124181
											3.23282	1.51625	0.410607								0.544992	1.46798	0.692859
											1.96181	1.62329	0.581002								1.83541	0.857863	0.793124
											0.794043	2.28278	1.11121								1.55683	0.935457	1.40313
											1.57349	1.38799	1.62946								0.89566	1.45622	1.50925
											1.04223	0.505158	0.556474								1.2823	1.16421	4.14875
											0.340537	1.21278	0.577718								1.21871	2.48346	1.74193
											1.54405	0.658665	1.50286								1.23986	1.5852	0
											2.25656	0.122546	0.416262								1.98834	4.35836	1.31637
											1.32804	0.969583	0.787044								0.784366	4.60068	1.46871
											0.200155	1.34149	2.13373								1.92878	3.23161	0.696874
											0.0855318	0.81236	2.63728								2.2236	0.977429	1.02718
											0.191442	0.982598	2.0574								2.68471	2.64166	3.66238
											0.459207	0.410049	0.795599								3.27104	0.923459	2.71929
											0.23033	0.772287	1.5272								3.05248	0.0487428	2.66346
											1.22533	1.48069	2.11663								3.15214	0	0.362476
										PG(34:1)	3.47077	0.0761379	0								5.6182	0.158338	0.034293
											2.16872	0.77489	0								0.758394	1.18484	0
											2.77845	0.378276	0								0.874483	3.13987	0.170553
											2.30265	1.46291	0								0.0706868	1.89032	0.0432521
											2.15296	0.7795	0								1.62995	1.51111	3.08842
											2.66647	0.441843	0								1.87971	2.05383	0.974332
											1.40057	0.982995	0.633928								1.69001	5.43451	0
											0.417587	2.57021	0.568502								0.679414	1.74027	0
											0.697468	1.01036	0.263295								1.09815	3.07442	0.782876
											0.0760812	0	0.111973								0.908125	4.35089	0
											0.778759	0.723008	0.659796								0.31756	3.23584	1.67396
											1.32636	0.992857	1.02949								1.15009	2.31299	0.368355
											1.37538	1.09208	1.65993								0	1.06603	0
											1.85059	1.31272	2.11318								0.383337	1.42751	0
											0.0864124	0	0.20017								0.289997	1.16348	0
											0.622455	0.604973	0.00911444								0	0.488066	0
											0.784336	1.7005	0								0	0.871107	0
											1.57605	1.36005	0								0	2.19781	0.22347
											0.260089	1.86167	0								0	2.77089	1.7718
											0.345521	1.64552	0								0	0.818449	0.429049
											0.560995	0.17876	0.783878								1.28667	0.365286	0
											0.518209	0.279426	0.396317								0.112546	0.455373	1.09033
											2.94319	0.0331321	0.818714								0.202824	0.169428	2.18556
											2.40385	0.0826464	0								0.246268	0.660821	1.79537
											2.56651	0.075139	0								0.539928	0.764708	2.09654
											0.494198	2.41654	0.0489978								1.81815	0.931711	0.101739
											0.682736	1.05226	0								1.48067	0.169039	0.409503
											1.76523	0	0								1.17443	0.684485	1.59695
											1.75697	1.52381	0								0.0503695	0.480537	0.853137
											2.56288	0.659255	0.123865								0.0444996	1.14431	0.0096608
											1.07393	0.00937518	0.0596424								0.988466	0.798644	0.0287999
											0.201931	0	0.804051								3.00917	0	0.207532
											1.78472	0	1.10658								1.69171	0	2.8137
											2.8095	0	1.32077								2.79974	0	2.81767
											1.51743	0.692309	0.665569								1.25166	0	5.41596
											0	0.323492	0.0273499								1.10878	0	4.65128
											0.165377	0	0								1.58319	0	8.97012
											1.34704	0	0.328868								0.644418	0.839516	5.09606
											1.19158	0.353136	1.27325								0	1.31248	1.47165
											0	1.51424	0.58979								0	1.39168	3.69497
											0	1.16646	0.0609068								0.215046	0.589616	3.98123
											0.213107	0.821593	0								0.0892515	1.66255	0.844515
											0.964468	0.315877	0.523669								3.11028	1.96941	0
											0.00947647	0.00903416	0								1.84905	2.20592	0.658765
											0	0.0172321	0.288073								1.9678	0.179529	1.17606
											0	1.28547	0.440137								2.51007	0.0549068	0.0775419
											0.38257	0.846384	0.816267								1.7157	1.6184	0.18044
											0.797819	0.75376	0.343303								0.58603	0.950072	0.0180838
											0	0.496869	0								1.62385	0.84544	0.00979308
											0	0.412292	0								2.94529	1.33139	0
											0	0.222363	0.679014							PG(34:1)	1.43573	1.62047	0.544662
											0.239774	1.50469	0.244898								0.939723	1.00226	0.705882
											0	0.969797	0.537189								0.499293	0.416922	1.54181
											0	1.13902	0.164288								1.44965	0.203421	1.32445
											0	1.58939	0								1.65552	1.04341	1.23074
											0	1.07856	1.19395								1.05233	1.62283	0.4148
											0	0.5022	1.15962								1.03322	1.62651	0.833197
											0	0.119276	0.164913								1.72384	0.763545	0.599864
											0	0.020475	0.0833696								1.23576	0.818262	0.484076
											0.00796936	1.08202	0.0327978								0.702124	1.87424	0.681523
											0.981107	1.18802	0								1.30958	0.465416	1.62296
											2.10033	1.56742	0								1.13197	0.552171	2.97409
											1.16848	3.34788	0.263832								0.236224	0.77752	2.21739
											0.300836	1.64965	0.24923								0.679561	0.223346	1.51414
											0	0.572715	0.582547								0.0140506	0.840028	0.91575
											0.352309	0.0718684	0.777834								1.14486	0.971844	2.37617
											0.132926	0.402503	0.421858								1.11191	0.457237	1.60179
											0.455046	0.37809	1.92328								3.45434	0.421448	0.910587
											0.699717	0	1.94835								0.982844	0.356869	1.82301
											0.779721	0	2.204								1.17674	1.16599	0.903552
											0.8949	0.477841	1.64822								1.45036	0.187596	2.51175
											0.101686	0.306066	2.91172								2.21737	0.358638	3.5677
											0.472755	0	1.94304								1.2822	1.07502	1.98158
											0	0.416851	1.88216								0.832675	0.619822	0.713767
											0	0.568173	0.466532								2.43779	0.773681	1.29251
											1.16114	0.743443	0.188785								2.8511	1.13116	1.57274
											1.61984	0.473095	1.22284								1.69968	1.05066	0.969864
											0.347608	0.372507	0.352722								0.522718	1.48769	0.682958
											0.597341	0.793437	1.39003								1.66343	1.14643	5.17925
											1.48572	0.440902	0.513753								2.36844	1.59569	6.11924
											0	1.03484	0								1.83464	0.824609	4.19665
											0	0.546356	0								2.22176	0.289625	1.76992
											0	0.408231	0.903565								4.01854	0.893698	0
											0	2.05306	1.20188								1.27603	0.859776	3.34812
											0.149004	1.87036	0.190567								1.00516	0.617343	1.7006
											0.0585557	2.65886	0.474379								2.70684	0.00724902	0.897586
											0.334809	3.19697	0.703514								0.643133	0	0.915652
											1.38466	3.23885	0.561429								0.330468	0	2.454
											2.58816	0.767505	0.745319								0.0715643	0	4.02576
											2.35431	0.991526	0.00923825								0.70907	0	1.70744
											2.9399	1.3283	0.0577927								0.45923	0	1.28294
											1.88837	2.6528	0								1.34682	0.384246	0.838908
											2.0232	0.497557	0								1.77648	1.4505	0.277193
											0.971847	2.09924	0								1.55216	0.55035	0.0906879
											2.41521	1.80836	0.00957419								1.34955	3.35291	0.0927485
											1.86757	0.679467	0.254237								0.200221	2.90697	0.954336
											0.549228	0.254076	1.08041								0.860375	2.95577	0.272601
										PI(36:2)	0	0.13362	2.30052								0.926477	0.425179	0.457222
											1.58475	1.5856	1.50584								1.18239	0.664244	2.10055
											0	1.87161	2.3525								0.794289	2.21712	2.66645
											1.43572	1.67297	0.615907								1.13426	2.14837	2.09665
											0.0141318	0.209444	0.133993								0.886093	2.43379	0.0992898
											0	0	0								0.357422	1.02152	0
											0.281545	0	0								0.0765468	0.293272	0.519932
											1.31441	0	0								0.442068	0.280044	1.26844
											0	0	0.623383								0.490267	0	0
											0	0	1.07746								1.27304	0.464187	0.540121
											0.100253	0	1.15108								0.520509	0.243437	0.0329721
											1.1284	0	1.33496								0	0.322463	1.23254
											0.441276	0	1.43462								0.819091	0.0133205	0.644309
											0.0238977	0	1.42612								0.631769	1.8494	0.0378603
											0.142293	0.0367703	1.88756								0.31704	0.0300537	0.524625
											0.555679	0	0.987778								0.0652122	0.280748	1.44083
											2.41146	0	0								2.13707	0	0.525027
											2.24816	0	0								1.23695	0.409623	0
											1.8059	0	0								1.07235	2.24691	1.25582
											0	0	1.16662								1.9184	0.645381	1.26299
											0.0555463	0	0.361856								2.09789	0.300695	0.948359
											0.00963177	0	0								0.321185	1.24009	1.9865
											0.668572	0	0								0.0378985	0.780692	2.9305
											0	0	0.158082								0.160753	0.301482	1.121
											0	0	2.05299								1.13199	0.378138	1.18002
											0	0.470453	3.72245								0.333439	0	0.473399
											0	0.187405	1.10865								1.08571	0	0.59313
											0.0610902	1.54713	2.02101								0.539246	0	0.289364
											0.0859718	0.871088	0								2.0384	0	0.238672
											0.463591	2.23909	0								2.62095	0.33196	0.654932
											0.0210334	1.82261	0.41148								0.822337	0.48219	0.365585
											0.672539	1.88986	0								0.161936	1.36721	0.0426464
											1.31378	0.599846	0.47241								0.103512	1.21079	0.992035
											0.349926	0	0.0250027								0.0462095	2.28967	2.05706
											0.0318597	0	0.635759								1.06166	2.77701	1.89275
											2.44013	0.0114157	0								1.62697	0.930965	1.09568
											3.31481	0.198389	0.989048								1.11176	0.891546	2.06343
											7.21595	0	1.96032								1.83849	2.07285	1.74299
											3.18017	0	4.36614								1.63149	3.89687	1.45486
											0.649448	0	2.2371								1.20799	2.47267	0.100995
											1.65689	0	3.11263								0.467786	3.03506	0.128651
											0	0	2.18787								0.0550983	2.08056	0.0621919
											0.401359	0	1.49984								0	0.600979	0.0352722
											0.82837	0.337452	0.868929								1.1458	1.50692	0
											0	1.19658	0								0.934946	0.236539	0.49575
											0	0.728204	0								0.366025	0.222248	0.980893
											0	0.381025	0								1.30116	0.848809	1.82026
											0	1.50927	0								0.216829	0.324147	0.610994
											1.80827	1.57856	0								0.406013	0.0209749	0.649224
											1.63067	0.297142	0								0.00910222	0	1.58665
											1.59961	0.296776	0								0.713076	0.486074	2.17997
											0	2.3787	0							PI(36:2)	0.622953	0.437964	1.29354
											0	3.33806	0								0.142958	0.797405	0.495736
											0	1.54256	0								0.0702499	0.490163	0.897823
											0	1.33429	0.206363								1.46882	0.647767	1.94035
											0.0122164	0.0218512	0.504497								1.65083	0.321806	1.98986
											0.0121979	0	0								1.08326	1.01338	0.81617
											2.06311	0.241253	0								0.850773	0.578653	1.91103
											3.67682	1.99924	0								1.23123	0	1.29379
											3.95953	1.82665	0								1.58405	0.0106125	2.34703
											1.92828	4.01079	0								0.897495	0.508363	0.854704
											3.06573	5.27266	0.147969								0.0992757	0.265246	0.892588
											4.11977	3.54423	1.67								0.133169	1.33371	0.788119
											3.25072	0.879882	1.07864								0.100397	0.962738	0.486624
											2.5453	2.44808	0.126096								1.14219	0	0.244029
											3.52028	1.49925	0.011003								0.837031	0.0259509	0.476177
											1.31726	2.60057	0.0214582								1.2921	0.0122984	0.905397
											1.7776	2.04691	1.09571								0.91967	0.398069	1.19125
											0.0199421	0.0794844	0.383207								0.600148	0.543464	1.39211
											0.32169	0	0								0.664395	0.958231	1.42779
											1.21583	0	0								0.016228	0.467683	0.812448
											1.4919	0	1.16302								0.0118864	0.0315473	1.67622
											1.01356	0	3.00742								0.0935335	0.314571	2.55567
											3.3564	0.010189	2.27966								0	0.051929	2.32678
											4.61962	0	1.24702								0	0.178562	1.76589
											0.585646	1.57334	3.06398								0.811991	0.615819	1.75154
											2.28852	1.49569	0.739071								0.0687877	0.166833	0.806956
											0.338598	0.691737	0.0449385								0.133712	0.510353	0.859345
											0.00969889	4.26391	0.0568772								0.292014	0.990462	0.907509
											0	4.83322	0								1.27116	2.00885	2.81039
										PI(38:3)	0	0	1.12753								0.176747	2.48327	1.92387
											0	0	1.8859								0	1.86781	2.18567
											0	0	0.601425								0.399771	0.500563	0.731031
											0.167881	0	0.313559								1.28214	0.726711	0.692861
											0.367054	0	4.25514								1.68544	0.0249039	0.502064
											0.0597356	0.674525	1.60157								0.719594	0.00817008	0.237277
											0	1.80743	0.557134								0.548537	0.0413707	0.555898
											0	0.251393	0								1.95441	0.180242	1.63673
											1.20959	1.46271	0								1.17442	0.583209	1.96096
											3.50413	0	0								0.717171	1.38461	2.6929
											1.64395	0	0.0248508								0.977986	1.78997	1.58429
											0	0	1.44928								0.47308	0.257787	0.909527
											0	0.549321	0								0.212965	0.550713	0.678223
											0	0.980686	0								1.4218	0.620495	0.800095
											0	0.234569	0								1.25056	0.148122	1.29178
											0	0	0.066648								1.32743	0.815949	0.357006
											0	2.91273	2.11874								0.866201	0.93178	1.75357
											0	2.72497	7.48734								0.835532	1.43443	0.953975
											0	0.984054	3.93708								0.368544	1.0627	0.84025
											0	3.29699	0.974859								0.244591	0.913068	0.917727
											0.0282718	2.11085	0								0.159533	0.890021	1.52793
											0	2.54011	0								0.825189	1.01568	0.515199
											0	0	0								1.6326	1.58033	0.904728
											0	0	0								0.460811	0.411708	1.13844
											0	0	0								0.0035066	0.152611	1.10215
											0.277722	0	0								0.466429	0.0367141	1.33506
											0.119605	0.411001	0.599539								0.707449	0.59218	0.932044
											0	2.05436	0								1.54613	0.796954	0.754384
											0	3.91041	0								1.15175	0.728183	0.901334
											0	3.86441	0								0.559784	0.612949	1.00464
											0	4.72206	0								0.353208	2.4762	0.324719
											0	2.21643	0								1.77933	3.08953	1.10175
											0.40395	0	0								2.6194	2.4408	1.1658
											0.0788443	0	0								1.22642	2.21665	1.4616
											0	0.0230812	2.42925								1.0812	1.73792	0.893022
											0	0.0875785	4.21933								1.21098	0.747975	0.488646
											0	0.781012	3.36291								0.973968	0.501715	1.47259
											0	0.328243	5.98692								0.582498	1.63991	0.772942
											2.01903	0	0								0.850775	0.581828	0.501293
											4.87259	1.62018	0								1.85407	0.0315646	0.987861
											1.20078	3.56185	0								1.70905	0.617018	0.168002
											0	0.927162	0								0.743213	0.45321	1.67128
											0	0.0430931	0.913998								0	0.0220721	2.34122
											0	0	0.980798								0.00978356	0.298103	1.2166
											2.20904	0	0.0264753								0.729343	0.870648	2.11506
											0.353113	0	0								1.00323	0.92202	3.18522
											0.267928	0	0								0.187235	1.26476	1.00489
											0.0511753	0	0								0.24092	1.64361	1.95183
											3.0882	0	0								0.325658	1.17592	3.03675
											0.0241106	0	0								1.28042	1.41097	1.44909
											0	0.344713	0								0.31859	2.09047	2.17275
											0	0	0.349456								0.631484	2.21081	0.750922
											1.17521	0.812744	0.108407							PI(38:3)	1.75754	2.03492	1.85957
											4.67419	1.49016	4.19237								3.8175	2.49635	0
											1.16643	0.024352	5.02911								6.33368	2.41592	0.606605
											2.99538	1.96618	1.1783								3.3738	1.49116	1.18443
											1.74833	0.173907	0								2.19145	0.457237	1.25915
											0.299359	0.105581	0								1.82726	0.437048	0.839391
											0.48755	0	0								2.3767	1.49605	0.841327
											0.0482266	0	0								1.42026	1.80346	0.305746
											0	0	0.02218								1.23914	0.801794	0
											0	0.648203	3.6868								2.43932	1.00431	0
											0	0.577252	3.098								0.42531	0.799261	1.02432
											0	0	0.660918								0	0.030689	0
											0.0667856	0.608862	0								0	0.103207	0
											4.45336	3.28566	0								0	1.66228	0
											3.54254	3.50802	0								0.825679	1.39453	0.00843671
											0.965243	4.12321	2.07831								1.52673	0.71238	0.664297
											0	0.102184	2.55899								3.40268	1.71912	0.683643
											0	4.55454	2.01285								1.32874	0.877529	0.960293
											0	3.4945	2.99886								0.0575031	1.43883	0.638264
											0	0.253192	0								0.330817	0.862441	1.08397
											0	0.145491	0								0.0739104	0.363208	0.84053
											0	2.93988	0								0.0799851	0.446441	2.35018
											0	1.75316	0								1.24725	0.949539	2.61134
											0	0.943559	0								1.53258	2.18765	1.21181
											0	0.13594	0								2.50847	1.23035	0.467931
											0.868015	0	0								0.487439	0.0923926	0
											0	0	0								0	0.0704108	0.784128
											0	0.49156	0								0.444222	0.892385	0.396741
											0	10.5372	0								0.341013	0.0539349	0.179754
											0	3.82036	0								1.38476	0	0.00862764
											1.44726	0.135606	0								3.5115	0.145537	0.839822
											4.68546	0.0246929	0								2.25453	1.8223	1.10156
											3.19278	0.509989	0								1.93576	2.18431	1.89743
											1.05189	0	0.870264								1.68836	1.4313	0.916625
											0.0499557	0	2.61483								1.73905	0	0.067967
											0.162175	0	3.09126								0.162595	0	0
											8.86408	0.0482152	3.4546								0.282433	0.226859	0
											11.2467	0	8.33942								1.15649	0.184733	0
											5.41598	0.152589	8.38222								0.221592	0.975272	0.035657
											2.85969	0	2.40433								1.30726	2.26217	0.160302
											4.90111	0	3.92715								0.902872	1.46618	0.304488
											1.79543	0	1.69383								0.289848	3.01891	0.29987
											0.507313	0	3.24857								0	2.24651	0.812493
											0	0	1.1662								0.63925	1.44481	0.0148768
											0	0.699464	0								1.45233	0.594829	1.0727
											0.0297788	0.398661	0.719866								2.64678	0	0.387132
											0.310699	1.65284	0								1.50309	0.717459	0.572456
											0	3.22386	0								0.578142	0.121366	0.222966
											0	4.18794	0								0.458891	0.144723	0.350105
											0	0.230728	0								0.732177	0.0159587	0.0644842
											0	0.0241619	0								0.804497	0.286298	0.0768879
											0	0.192778	0								0.785386	0.996734	0
											0	1.21184	0								0	0.855367	0
											0	3.79803	0								0	1.57258	0.0162431
											0	2.63127	0								0.269706	2.04613	0.373348
										PI(38:4)	0.899461	3.64887	1.63892								0.00975373	0.844631	0.852384
											2.9075	2.5622	1.2133								0.729231	0.384597	0.990819
											0.9153	1.74568	0.288908								0.414847	0.452669	1.26296
											1.07439	0	0.515761								0.199787	0.833637	0.0426995
											0.482524	0.361378	0.0186838								0.535888	1.23279	0.20716
											0	1.20848	0								1.06605	1.06572	1.96659
											0	1.93096	0								0.308691	1.38293	0.486331
											0.488992	2.30013	0								0	0.860129	0
											0	0.650415	0								0	1.4309	0.0221083
											0.866158	0	1.07528								0.315372	1.78109	1.34717
											0.0105055	0	1.61178								0.0388995	2.35537	1.30828
											1.69343	0	0.832617								0	2.18077	0.394545
											1.44769	0	1.0952								0	1.4116	1.08906
											0.667563	0	1.64928								0.214283	0.986648	1.29735
											0.895207	0	1.2904								0.0844364	0.407797	0.922102
											0.182395	0.855067	2.1964								0.313175	0.06201	0.15375
											0.610241	0	1.14049								1.12209	0.108136	0.770573
											0	0	0								0.506653	0	1.27976
											1.03711	0	0								0.856378	0	0.707172
											0.148591	0.621652	0.0104984								0.469596	0	0.430988
											0.819475	0.362086	0								0.0552689	0.369796	0.787198
											0.0208577	1.38238	0								0.208959	0.0192099	0.908661
											0	0.0355059	0								0.283553	0	1.91566
											0	0.0508657	0								0.567289	0.79702	1.58701
											0.0708937	0	0.0787284								2.23319	1.37087	1.18731
											0.119282	0	0.564616								2.54659	1.51709	1.49899
											0.631696	0.351776	1.55011								1.27099	0.790543	1.22964
											0	1.29723	0.900558								0.0538056	1.68418	0.120448
											0	1.8399	1.57821								0.715048	1.54832	0.32519
											0	2.42295	0.76506								1.14327	1.57429	0.454622
											0	0.242589	0.539417								2.15867	0.850166	0.313399
											0.404275	0	0.731681								2.8115	1.33597	0.403353
											0	0	0.220955								1.74581	2.29672	1.17046
											0	0	0.0190307								0.496642	1.51925	0.825964
											0.762534	1.37711	0.744941								1.17853	0	0
											0.0309293	0.908139	2.15584								1.57141	0	0.0591171
											0.465794	0.0408271	2.9753								0.723782	0.203157	0.369511
											0.00910218	0.381848	1.06722								0	0.0513132	1.06326
											0	1.69895	0.283324								1.67469	0.72304	0.965663
											0.597263	0.210177	0.110847								1.18324	0.941052	0
											2.21716	1.64842	0.555803								0.518965	0.561363	0.00782386
											2.37235	1.29718	0.375784								1.17972	0.946258	0.446011
											0.105676	1.10656	0.0442798								1.42543	0.597996	0.544712
											0.139305	1.74093	1.88165								0.299256	0	0.744967
											0.0208437	5.76063	0.74541								0.00820685	2.11193	3.10376
											0.520358	3.46366	2.69044								0.63975	2.17958	1.40676
											1.43333	2.28168	0.492345								1.48462	0.559673	0.577934
											0.513107	1.38761	0.774235								1.18562	1.09848	0.0681012
											0.699515	0.335977	1.64714								0.0687654	0.124655	0.76547
											1.3741	0.667322	1.29952								0.417962	0.00828937	0.996839
											1.881	0.898337	1.81202								1.18811	0.00992567	1.48867
											1.87307	0.856322	0.964551								1.03866	0	0.456768
											0.75167	1.23616	0.125483							PI(38:4)	0.327524	1.03808	1.40046
											0.241726	1.47134	0.537803								1.03443	0.495168	1.44653
											0	2.307	0								1.89844	0.655693	1.20907
											0	0.941981	0.397238								0.956913	0.906484	1.57398
											0.121621	0.0873473	1.49953								0.946463	1.23122	1.06453
											0.0340344	2.62536	1.50177								0.644937	1.32492	1.13766
											2.10002	2.54525	1.70091								1.16139	0.895299	1.33547
											1.33882	1.78133	2.33006								1.1403	1.30007	1.93793
											1.62448	3.42341	0.822104								0.917121	1.6528	0.914134
											1.98635	2.16752	0.173428								1.63022	2.04402	0.978112
											0.547592	3.68704	0.129733								2.35992	0.246137	1.70065
											0.59775	1.95451	1.66022								2.7516	0.585279	2.03145
											2.17426	1.22421	0.590708								2.09813	0.531133	1.50897
											1.06798	1.39688	0.195284								1.77638	0.684416	2.00233
											0.0397328	1.33316	0.18868								1.52542	0.789423	0.586387
											0.648469	1.61711	0.169042								0.937153	0.707648	0.865732
											3.51726	3.45534	2.17809								0.946391	0.958003	2.13212
											0.0683586	3.50754	0.640534								0.53361	1.24616	1.40188
											0.718514	5.01349	0.0202964								0.510082	1.60894	0.853373
											1.00984	2.11468	0								0.93871	0.945945	0.489341
											1.33688	2.19639	0								0.491806	1.16177	0.730965
											1.05677	0.519134	0								0.675368	1.11754	0.775539
											0.840792	0	0								1.5929	0.850656	1.29045
											0	0.654153	1.07191								0.375471	1.54108	1.05436
											0.706143	1.31303	0.436466								0.526756	1.03813	1.37486
											0.0389563	1.14133	0								0.754007	1.06475	1.0285
											0	0.871336	1.30922								1.34687	0.94432	0.737396
											2.37167	1.50291	1.64229								0.457669	0.0339458	0.267517
											1.67619	0	1.56746								0.00648335	0.0171181	0.67115
											2.35597	0.602289	4.41088								0.0945519	0.360887	0.887649
											2.64429	1.49333	2.57044								1.08255	0.734837	0.579486
											1.97571	0.834563	2.6216								2.08639	0.854088	1.37102
											1.64447	0.690399	1.88936								1.67191	0.660983	0.125167
											1.35631	0.748985	1.51682								0.867591	1.46119	0.216461
											1.9936	2.77713	0.0597274								0.715806	1.31206	0.514716
											1.24998	0.189585	2.41526								1.182	0.772182	0.443655
											0.229966	0.634085	0.193663								1.32715	0.611967	0.389185
											0.0998916	0.499651	0.559016								1.09056	0.394298	0.429405
											1.86389	2.31541	0.645711								1.31301	0.687563	0.605758
											0.930548	1.53754	3.62552								1.37514	0.867367	1.36264
											1.1649	3.13347	2.02061								0.956621	1.67437	1.29204
											0	2.28769	1.17328								0.869218	1.14387	0.845465
											0.552418	0.273676	0								0.216989	0.479609	0.671969
											1.42972	0.92003	0.0105309								0.159387	0.446707	0.025167
											0.725352	2.64697	0.00953068								1.08005	1.32743	0.220606
											1.24799	2.1352	1.09005								1.09356	1.57415	0.571401
										PS(36:1)	3.28296	0.243207	1.13958								0.761699	0.356021	0.708206
											1.16924	1.05217	0.2248								0.213971	1.10688	0.673689
											1.36882	0.455424	1.68943								0.199312	0.300481	0.42312
											0.226899	0.169319	2.81606								0.227676	0.60833	0.00375635
											0.230613	0.379985	1.71914								0.682478	0.963907	0.113186
											0.156618	0	2.33707								0.833585	1.37931	0.389135
											0.0442245	0	3.65083								0.773558	1.01993	0.529224
											0.12975	0.413201	5.52342								1.08643	1.58364	0.343236
											0	0	1.02653								1.23142	0.99409	0.52026
											0.105836	0	1.90793								1.27668	0.665624	1.46839
											1.49058	0	0.4799								2.24395	1.3613	0.679342
											0.627647	0	1.31923								1.34436	1.04613	0.231368
											1.80754	0.648875	0.0506283								0.643577	0.833568	0.5571
											2.19362	3.93434	0								0.360615	1.78561	0.301393
											2.49111	2.81215	0.243254								0.88623	1.14259	0.285061
											2.76623	0.731395	1.4579								2.04593	1.35043	0.093773
											2.52514	2.01363	1.45358								1.05069	1.11068	0.239414
											0.409712	2.14226	0.515585								0.991781	1.04245	0.776319
											0	2.38153	0.608385								1.26195	1.25905	1.29593
											0.577998	1.50603	0.0835507								1.41866	0.990747	2.18615
											0.531991	0.458207	0.317162								0.419606	1.24429	2.13392
											0.121836	1.31272	1.59797								0.491143	1.82445	2.03977
											0	2.27671	1.62339								0.566311	2.00881	0.942511
											0.790812	3.01872	3.29002								0.906071	2.24704	0.472262
											2.19646	0.962224	2.11538								1.50676	1.63583	1.19419
											0.99508	0.419642	0.277331								0.527131	0.37398	1.51143
											0.704741	0.600536	0								0.420157	0.701848	1.68459
											0.127711	1.96594	0								0.589738	2.01198	2.02864
											1.43026	1.30925	0								0.302807	1.60339	0.665082
											0.274379	0.514757	0.355483								1.75976	2.41396	0.825268
											0.786871	0.224316	0.25233								0.839169	1.81987	0.346419
											0.490378	1.56953	0.0269006								0.135557	1.41944	0.27586
											1.65749	0.426193	0								0.944848	0.543623	0.317149
											6.60832	1.4859	0								0.369367	0.399081	0.174828
											2.13261	1.38517	0.142393								0.380019	0.486999	0
											3.04737	0.1994	1.84165								1.08281	1.33395	0.064439
											1.99868	1.7229	1.6806								0.82268	0.583285	0.959272
											2.74338	1.64069	2.58354								1.6701	0.967011	1.13429
											2.63594	0.0689575	2.70595								0.821655	0.782296	0.61218
											0.911124	0	1.43368								0.26468	0.678728	1.02003
											0.579178	0.33487	0.312877								0.649539	0.807434	0.320284
											0.436841	0.0969764	1.23165								0.830355	0.260007	0.724022
											3.16258	0.080424	1.16064								0.491879	0.479299	0.780926
											2.23966	0.969022	2.03914								0.582459	0.00806045	0.831309
											0.737849	1.43336	1.6354								0.767751	0	0.438859
											2.72277	3.01855	0.370849								1.01766	0.160745	0.504807
											1.15148	2.37008	1.69193								0.520716	1.12304	0.267325
											1.66833	2.18494	0.0728027								0.483149	0.711081	1.01843
											2.13683	2.21724	0								0.979214	1.02734	1.12925
											1.11107	0.92742	0.107098								0.961553	0.626832	2.18116
											1.10866	0.808903	0.551088								0.933322	0.537341	0.832825
											0.352515	1.9384	2.79806							PS(36:1)	0.97595	1.5061	1.18637
											0.0120943	1.64446	1.89767								0.576086	1.53935	1.04763
											0.153011	0.981987	0.746017								0.632805	1.54646	1.02041
											0.412567	0.558439	0.97693								1.02646	1.33004	0.829841
											2.09629	0.754235	0								0.290301	0.745493	0.397624
											3.1195	0.961148	0.0988773								0.242834	0.293674	0.963647
											0.45606	1.43313	0.0617887								0.232689	0.557249	0.57261
											0.329893	1.16481	0								0.746349	0.356811	0.695899
											1.8762	2.4425	0.15309								0.897649	0.8302	0.237783
											2.55712	1.36257	1.81805								0.36023	0.754063	2.01707
											8.29293	2.9231	0.404461								0.658135	1.19107	1.44226
											4.33955	2.99528	1.09377								1.10355	0.396062	1.0485
											3.51323	1.00553	0								1.09453	0.932472	1.43781
											2.34837	3.45332	0.0342846								0.970902	1.12351	0.952708
											0.710327	2.21727	0.328667								0.531458	0.961474	0.309821
											0.807087	0.504677	0.172661								0.548233	0.825096	0.794918
											1.12907	0.735966	0								0.253922	1.17816	0.767521
											2.85097	0.995519	0								0.359957	1.07644	0.902646
											3.10455	1.75726	1.49935								1.24127	1.62797	0.382021
											2.55628	0.50278	0.534976								0.347233	1.01069	0.753259
											2.72435	1.29794	0.466323								0.429748	0.356645	0.481952
											0.434816	0	0.82518								0.736516	1.01218	0.0650814
											0.116316	1.10896	1.75085								1.58335	0.484881	0.792528
											0.522678	3.43553	0.77477								2.08784	0.897626	1.81732
											1.54888	1.30663	1.01427								1.36154	0.844514	0.958782
											1.18915	0.0256606	2.03941								1.25027	0.91387	1.21338
											0.182874	0.0592946	0.175789								0.729603	0.858178	1.44749
											0	0.697608	0.555409								0.432664	0.99321	1.03353
											0.010358	0.79563	0.798671								0.172203	2.13103	0.665382
											0.990307	2.76833	0.629324								0.762639	1.25784	0
											0.503687	1.39953	0.640463								1.17529	0.476122	0.245827
											0.642989	4.38043	0.182305								1.79478	0.288633	0.324481
											1.62304	3.57919	1.45068								1.22324	0.435404	0.80214
											1.11779	0.735581	1.04588								0.929954	0.576193	0.928337
											0.288435	0.977421	1.69508								1.07586	0.43292	0.367908
											0.822035	0.0531553	2.5112								0.651517	0.253045	1.06388
											0	0.581613	1.11307								0.648617	0.574889	1.19473
											0.12083	0.667098	1.0195								0.624627	0.559826	0.816627
											0.826156	1.985	0.418571								0.475184	0.440587	0.541756
											1.81079	1.13218	1.15296								0.647435	0.32698	0.296457
											2.46921	0	0.973861								1.10153	0.5299	0.545564
											0.941177	0.0638557	0.44128								1.07456	0.0839214	0.668814
											2.20917	0.188073	0								0.906985	0.0873519	1.64453
											1.18483	0.0364858	1.22042								1.23754	0.921623	1.92433
											0.379064	0	0.740113								1.77832	1.14224	2.46113
											0.6264	0	0.987337								1.76828	1.26949	2.65713
											0.907904	0	2.67803								1.17064	1.37739	2.09041
											0.940967	0	2.60801								1.40429	1.08715	2.32598
											0	0	2.61201								2.27403	1.09985	1.60477
											0.0560795	0	0.574282								2.62255	0.92644	2.29985
											0	0.125618	1.45995								1.69364	2.49194	1.64508
											0.0118744	1.35986	1.50199								1.17656	1.6355	1.19873
											0.391206	1.45032	0.708243								1.38454	1.16064	1.35495
											0.442474	1.57095	0.654558								1.7701	0.28413	1.36127
											1.69509	0.775264	0.545119								1.88426	0.48645	1.04175
											1.73711	0.107399	0								2.27599	0.885028	1.66293
											1.2046	0.683641	1.17632								1.62281	1.58274	2.06007
											1.51569	0.529959	0.0334696								1.16461	1.9599	2.04247
											1.07895	0.953993	0								0.683024	0.743472	2.35311
											0	0	0								1.09236	1.59492	1.66583
											0	0	1.05359								0.682262	1.41462	1.64629
											0	0	1.05122								0.738004	0.88042	1.55634
											0	0	0								1.20447	0.618072	1.83421
											0.417056	0	0.680242								1.08294	0.949072	2.02073
											0.322754	0	1.56177								1.0882	0.281938	2.54179
											1.64767	0	0.27212								0.695579	0.0716108	1.80478
											2.7464	0	0.473641								0.35253	0.395708	1.26409
											1.80685	0	0.56812								0.760542	0.61761	1.35539
											0.556329	0	0.0380443								0.586916	0.568268	1.62345
											1.49225	0	0.101275								0.858369	1.1685	0.939994
											0.569887	1.02596	0.518875								0.952089	1.21236	0.887763
											0.555278	0.548166	0.217941								0.785614	1.79212	1.32363
											2.39299	0	0.325369								0.557497	0.886933	1.26938
											1.08729	0	2.06778								0.540351	0.360844	2.14247
											1.03662	0.0355155	0.196357								0.49718	1.39772	1.49259
											0.9511	0.541159	0.192592								0.157223	1.69782	1.09497
											1.20422	1.63644	0								0.816691	0.456264	1.54981
											1.38417	1.31999	0.246415								1.0614	0.173576	2.59221
											0.266413	2.21418	0.730174								1.56498	0.198878	1.14036
										PS(38:3)	0	0	0								1.27833	0.402334	1.20613
											0	0	0								0.651259	0.568932	1.27524
											0	0	1.03501								0.878599	0.440126	2.80977
											0	0	0.634221								1.75568	0.923265	2.56805
											0	0	1.35181								2.86909	1.33085	2.58932
											0	0	1.12856								1.69988	1.15651	1.9201
											0	0.121824	4.74647								1.32847	0.860318	1.10895
											0	0.84675	2.82846								0.966971	2.27641	1.89708
											0	2.81721	0.807554								1.3679	2.477	0.845682
											0	0.761602	2.59263								0.768462	0.783974	0.663108
											0	0	3.03817								0.635004	1.99319	1.02182
											2.7938	0	4.41981								0.713973	2.33799	0.0977859
											1.51318	0	2.2188								1.84	0.903651	0.91395
											0.397811	0	0.27012								1.2294	0.694424	0.586723
											2.99579	0	0								0.868793	0.712479	0.330016
											7.69097	0	0								1.01545	0.483508	0.966964
											1.00312	0	0								0.849108	0.81026	0.543717
											4.56155	2.23619	0								1.34086	1.56875	0.462721
											3.25043	0.513036	2.6123								2.11922	1.27945	0.627674
											3.38384	0.105669	3.09791								1.74092	2.14224	0.573888
											0.364977	0	0								0.280657	2.3361	0.502217
											0	0	0.108845								0.846127	0.899871	0.605321
											0	3.73923	0								0.590354	0.334836	0.635172
											0	1.68037	0								0.622211	0.990385	2.25997
											0	0.0245856	0								1.20655	0.310062	0.969072
											0.206467	0	0								0.656241	0.774596	0.920675
											1.42472	0	0								0.815989	0.890797	1.38089
											0.352315	0	0								1.15809	0.690074	1.30815
											1.26552	0.861217	0								0.878404	0.484706	2.27877
											1.41566	0.138349	0								0.595114	1.18986	2.21436
											3.40739	0	0.0493201								0	1.25173	0.585482
											0.970789	0	2.89371								0.0396528	1.06775	0.557194
											0.0488832	0	0								0.665601	2.06448	1.24735
											0	0.118241	0								0.34523	1.98849	0.557211
											1.44637	0.330248	0.833861								0	1.40166	0.0675174
											2.35379	4.28305	1.72225								0.219716	1.40786	0.939524
											2.12301	0	0.965255								0.1344	0.495848	0.696815
											1.16541	1.19059	0								0.509271	1.25103	1.75536
											0.0296013	1.54692	0								0.698516	1.71822	1.69493
											0	2.76907	0.0742764								0.972459	1.03512	1.58227
											0.107514	3.53607	2.00709								1.86458	0.618725	1.16412
											0	3.13993	0.941684								1.45027	0.126188	0.830828
											1.61269	7.7561	1.88621								0.852559	0	0.472088
											3.53728	6.22295	1.26935								0.370192	0.13998	1.20311
											2.01639	0.876293	0								0.544626	0.783641	1.12814
											3.83154	0	0								0.181462	0.555579	1.52028
											3.26914	0	0.0273686								0.115065	1.02466	1.57264
											4.06209	0	0.152469								0.739886	1.42002	1.77888
											5.55951	0	0								0.521862	0.453249	1.28217
											2.15325	0	0								0.71512	0.808003	0.975624
											0.563081	0	0								1.30205	0.397011	1.38357
											4.40557	2.11762	0								2.39108	0.495677	2.41905
											1.44124	0.0294	1.34239							PS(38:3)	1.63048	1.74917	0.992882
											7.55466	0	0.707171								2.40837	0.697783	1.15749
											3.33632	0	0.457192								1.73261	1.22175	1.35809
											5.13459	0.0473604	0								1.61253	2.17077	2.52718
											2.20333	0	0.0219738								1.17092	2.36146	2.84897
											0.785365	0.736212	0.398193								0.544349	0.968002	1.12167
											0.297987	4.10274	3.36854								1.95991	0.702526	1.29467
											0.908767	3.89221	2.84156								2.49556	0	0.416561
											0.0505763	3.03098	0.102257								1.09982	0	1.43158
											0	0.0239552	0.404115								1.32069	0	0.208028
											0	0	0.24302								1.62698	0.00957173	0
											0	3.67839	1.20944								2.77453	0.0663801	0
											0.841244	7.09828	0.162891								0.735552	0.798878	0.142796
											0.356563	8.69646	2.35706								0	0.732954	0
											0.480392	5.88077	4.98338								0	0	0.0218077
											0.194585	4.3535	0.404849								1.5016	0	0
											0	2.47054	0.0294668								0.800083	0.446516	0
											0	2.93184	4.11988								1.58203	0.235777	0.204154
											0.562619	1.40913	1.34876								1.80082	0.300758	0.0479819
											1.88912	2.14033	0								0.307352	0.317149	0.00916202
											0.640528	1.42357	0								0.488251	1.62843	0.139339
											3.19021	0.441451	0								0.0464633	0.789348	1.21914
											0.23215	0.967353	0								0.0100206	0	0.977088
											2.0382	0	0								0	0	0.444266
											0.760762	0.290993	0								0	0.43881	0.695619
											2.12437	1.16013	0								0	0.386835	1.78204
											2.28707	0.68555	0.124821								0	0.423701	1.10846
											2.1063	0.745049	2.69202								0.417959	0.0547405	0.210259
											0.760483	0	4.65401								1.84149	0	0.0387314
											3.43559	0.0260312	2.49172								1.40167	0.229109	0.0169
											0.375593	0.123937	2.48897								3.31103	1.89142	0.018986
											1.63034	2.38353	4.07844								4.0241	0.674848	0.736937
											0	0.135427	4.51685								2.83397	0.601734	0.192024
											0	0.846248	1.78132								2.12073	1.00291	0.717795
											0	0	2.77301								2.49979	0.20456	0.0559549
											0	0.0490541	2.1702								0.161214	0.0261461	0
											0.0242433	0	1.33926								1.04212	1.69422	0
											3.82532	0.971832	1.82413								0	0.176777	0.743893
											2.78791	2.59387	4.51063								0	2.30531	0.789119
											3.51078	0.125239	0.457628								0.163334	1.72983	0.459662
											2.38259	0	0								0.920939	1.15952	1.40906
											1.27776	0	0								0	1.49131	1.06645
											0	2.62789	0								0.0372956	1.19868	0.843952
											0.940534	0.0497838	0								0.557383	0.779876	1.77063
											0.480291	0.376331	0								1.47443	1.43957	2.08774
											0.214621	0.0236124	0.0670522								1.94646	0.837569	1.63824
											0	0	0.108584								1.71349	1.11398	0.185924
											0.459128	2.16188	0								0.949655	1.06354	0.529437
											0.123676	1.24493	0								0.24637	0.368409	0
											0	4.83066	0.293573								0.460827	0.115921	0.408485
											0	10.7884	0.0515129								0.10686	0.620199	1.27376
											1.58668	6.14442	0								0.648016	1.68588	2.00883
											4.10308	2.9038	0								0.834703	3.86919	2.05294
											1.33024	6.92083	0								1.89773	1.80521	1.23891
											0	6.87848	0.76894								0.661408	1.98638	1.11985
											0	7.1345	0.704923								0.696171	0.611726	1.55713
											1.36267	0	0								0.603338	1.12967	0.110212
											2.76587	0	0								1.22436	0.921486	0.707639
											1.4493	0	0								2.60274	1.28695	0.624967
																					1.52552	1.74385	0.718541
																					0.440144	1.53315	0
																					0.100854	0.86577	0
																					0.772673	1.91431	0
																					0.998774	1.55124	0.0226233
																					0.903799	1.36491	1.0666
																					0	0.450451	1.11784
																					0	0	0.493849
																					0	0.947631	0.748833
																					0.00979414	1.53194	1.51512
																					0	1.60218	3.52258
																					0.740747	1.31155	2.43796
																					0.0210531	0.929757	1.03848
																					0.226779	2.4919	1.38462
																					0	2.85852	1.0775
																					0	2.75229	0.605477
																					0.0965489	1.81976	0
																					1.32322	2.70815	0
																					0.440298	1.3742	0
																					2.7196	1.77947	0
																					5.90141	1.33724	0.393399
																					4.81073	1.4395	0.401871
																					2.10112	0.691797	0.49079
																					0.982259	0.168378	0.358377
																					1.45638	1.05979	1.48085
																					1.80853	0.296273	1.30315
																					0.60772	0	0.544139
																					2.15416	1.07549	0.776694
																					1.80316	1.32349	1.21854
																					1.35512	0.292954	1.99122
																					0.692701	0.2135	1.46702
																					0.781061	0.902192	0.621259
																					1.67601	0.925604	1.66784
																					1.30794	0.125705	0.635722
																					0.0685084	0.032739	0.380023
																					0.0103386	0.424422	0.594441
																					0.109502	1.31305	1.63871
																					0.0107845	0.534926	1.02778
																					0.209212	1.18921	0.372617
																					0.516349	0.330761	1.20358
																					0.578634	0.961951	0.867216
																					1.13925	1.13539	0.0202797
																					0.639432	1.63087	0.994237
																					0	1.60558	0.509031
																					0	0.983161	0
																					0.38805	1.35708	0
																					1.09741	1.13807	1.00559
																					0.0888379	1.16966	0.815098
																					1.28394	0.0104051	1.39454
																					0.895728	0.0106163	1.70335
																					0.213798	0.68124	0.250974
																					0	0	0.337196
																					1.28775	0.422087	0.176038
																					2.04849	0.54486	0.183588
																					1.87683	0.934007	1.49682
																					1.95722	1.42258	1.17044
																					2.13452	2.09905	0.901729
																					0.956849	3.40472	0.130641
																					0.752373	1.39191	1.6332
																					1.20988	0.375727	1.3731
																					0.636838	0.440211	2.00674
																					0.928273	3.34177	1.91514
																					0.0418362	2.46519	3.30537
																					0	1.90942	2.39715
																					0	0.41639	1.39883
																					0.972677	0.67482	1.3703
																					0.314375	0.578325	2.73325
																					1.67097	2.25805	2.28987
																					1.39618	2.03196	1.62239
																					2.61576	0.889754	1.69154

## Sheet: Figure 4C
POPC				PAPC
Reaction coordinate	Free energy (kJ/mol)	Conf. interval +/-		Reaction coordinate	Free energy (kJ/mol)	Conf. interval +/-
0.5025	inf			0.5025	46.5031
0.5075	39.8666			0.5075	45.3277
0.5125	35.2412			0.5125	42.4078
0.5175	30.5203			0.5175	38.3038
0.5225	26.3165	0.499933		0.5225	33.9365	0.583417
0.5275	22.4762	0.32545		0.5275	30.1193	0.382768
0.5325	19.0551	0.247903		0.5325	26.8138	0.309504
0.5375	15.7853	0.203134		0.5375	23.2601	0.267578
0.5425	12.9144	0.173045		0.5425	20.0737	0.244362
0.5475	10.3155	0.151582		0.5475	17.2118	0.225378
0.5525	8.10369	0.1247		0.5525	14.5027	0.217811
0.5575	6.2113	0.115126		0.5575	12.0688	0.208754
0.5625	4.55285	0.112721		0.5625	9.87256	0.186518
0.5675	3.16384	0.111999		0.5675	7.9197	0.178877
0.5725	1.99426	0.125819		0.5725	6.16083	0.168244
0.5775	1.07343	0.136581		0.5775	4.648	0.149646
0.5825	0.486133	0.170599		0.5825	3.37625	0.137209
0.5875	0.099063	0.184612		0.5875	2.25046	0.116785
0.5925	0	0.216343		0.5925	1.30235	0.111148
0.5975	0.123622	0.25916		0.5975	0.621452	0.108314
0.6025	0.445109	0.2786		0.6025	0.227287	0.11979
0.6075	0.863046	0.292352		0.6075	0	0.143328
0.6125	1.54981	0.315412		0.6125	0.115189	0.169111
0.6175	2.55822	0.328513		0.6175	0.33496	0.198787
0.6225	3.71641	0.353277		0.6225	0.842498	0.228933
0.6275	5.15055	0.37032		0.6275	1.58864	0.255378
0.6325	6.75215	0.381471		0.6325	2.3868	0.278517
0.6375	8.51318	0.385259		0.6375	3.44469	0.301474
0.6425	10.4855	0.415852		0.6425	4.72181	0.33707
0.6475	12.5132	0.475526		0.6475	6.13087	0.402034
0.6525	14.8477	0.526078		0.6525	7.69695	0.444442
0.6575	17.2275	0.536087		0.6575	9.47168	0.522447
0.6625	19.8735	0.580638		0.6625	11.449	0.67648
0.6675	22.6804	0.788627		0.6675	13.6087	0.706471
0.6725	25.6886	0.813965		0.6725	15.8039	0.737197
0.6775	28.7318	0.839059		0.6775	18.2545	0.760872
0.6825	31.9252	0.854875		0.6825	20.8562	0.77165
0.6875	35.2166	0.878333		0.6875	23.6044	0.791045
0.6925	38.6765	0.893712		0.6925	26.434	0.828723
0.6975	42.2544	0.928883		0.6975	29.5124	0.851462
0.7025	46.0224	0.942422		0.7025	32.7451	0.883282
0.7075	49.929	0.962346		0.7075	36.1449	0.895034
0.7125	54.0792	0.961836		0.7125	39.6275	0.888503
0.7175	58.4743	0.965321		0.7175	43.2745	0.887379
0.7225	62.7988	0.97186		0.7225	46.8727	0.888839
0.7275	67.3984	0.972003		0.7275	50.6668	0.885174
0.7325	71.8756	0.961571		0.7325	54.5157	0.886302
0.7375	76.7022	0.967708		0.7375	58.4546	0.88607
0.7425	81.4341	0.969099		0.7425	62.649	0.88046
0.7475	86.3489	0.973045		0.7475	66.9249	0.885367
0.7525	91.4562	0.969319		0.7525	71.2873	0.8866
0.7575	96.6544	0.971628		0.7575	75.7802	0.884115
0.7625	102.016	0.975707		0.7625	80.3988	0.88617
0.7675	107.344	0.972067		0.7675	85.1599	0.885146
0.7725	112.959	0.96988		0.7725	89.9512	0.880105
0.7775	118.617	0.975698		0.7775	94.7818	0.89042
0.7825	124.111	0.985188		0.7825	99.6661	0.884927
0.7875	129.439	0.98382		0.7875	104.598	0.895657
0.7925	134.25	1.00234		0.7925	109.431	0.902597
0.7975	138.313	0.983264		0.7975	113.893	0.895195
0.8025	141.77	0.980848		0.8025	117.954	0.909499
0.8075	144.942	0.975019		0.8075	121.54	0.905843
0.8125	148.096	0.970142		0.8125	124.875	0.905184
0.8175	151.295	0.974313		0.8175	128.081	0.911327
0.8225	154.462	0.986916		0.8225	131.167	0.919962
0.8275	157.645	0.993035		0.8275	134.197	0.913382
0.8325	160.759	1.0108		0.8325	137.169	0.922363
0.8375	163.945	1.01229		0.8375	140.313	0.928175
0.8425	167.252	1.01449		0.8425	143.526	0.940359
0.8475	170.658	1.02207		0.8475	146.554	0.938507
0.8525	174.037	1.02377		0.8525	149.763	0.953973
0.8575	177.536	1.0293		0.8575	152.97	0.956594
0.8625	181.205	1.03939		0.8625	156.494	0.974736
0.8675	184.974	1.04113		0.8675	159.987	0.977308
0.8725	188.7	1.0499		0.8725	163.683	0.969012
0.8775	192.641	1.04598		0.8775	167.363	0.978087
0.8825	196.599	1.0452		0.8825	171.326	0.985613
0.8875	200.829	1.04937		0.8875	175.48	0.988658
0.8925	205.454	1.05389		0.8925	179.738	0.98002
0.8975	210.44	1.04728		0.8975	184.42	0.97934
0.9025	215.683	1.05532		0.9025	189.302	0.993517
0.9075	221.467	1.06402		0.9075	194.61	0.993902
0.9125	227.58	1.05932		0.9125	200.331	0.997348
0.9175	234.483	1.06891		0.9175	206.591	0.998512
0.9225	242.008	1.08451		0.9225	213.598	1.04929
0.9275	250.801	1.42076		0.9275	221.417
0.9325	258.952			0.9325	229.925
0.9375	270.745			0.9375	237.446
0.9425	inf			0.9425	inf
0.9475	inf			0.9475	inf
0.9525	inf			0.9525	inf
0.9575	inf			0.9575	inf
0.9625	inf			0.9625	inf
0.9675	inf			0.9675	inf
0.9725	inf			0.9725	inf
0.9775	inf			0.9775	inf
0.9825	inf			0.9825	inf
0.9875	inf			0.9875	inf
0.9925	inf			0.9925	inf
0.9975	inf			0.9975	inf
