# Supplementary material for: Lipid unsaturation promotes BAX and BAK pore activity during apoptosis
Source: Nat Commun. 2024 Jun 3;15:4700. doi: 10.1038/s41467-024-49067-6 (PMC11148036; doi:10.1038/s41467-024-49067-6)
Supplement: Supplementary file 9 — Source Data [file 41467_2024_49067_MOESM9_ESM.zip › Source data Figure 5.xlsx]

## Sheet: Figure5A
Cell death kinetics in U2OS WT and FADS2KO																																						KO APO + 18,0				WT CTRL + 18,2				KO CTRL + 18,2
																																						Ex1	Ex2	Ex3	Ex4	Ex1	Ex2	Ex3	Ex4	Ex1	Ex2	Ex3	Ex4
Exp1																																						Average	Average	Average	Average	Average	Average	Average	Average	Average	Average	Average	Average
Time (Hr)	WT CTRL			KO CTRL			WT APO				KO APO		WT CTRL 18:0				KO CTRL 18:0		WT APO 18:0				KO APO 18:0		WT CTRL 18:2			KO CTRL 18:2			WT APO 18:2			KO APO 18:2				1.61626	1.61626	2.09482	1.58438	4.76207	6.0226	4.63385	4.85367	4.77268	2.96824	3.41386	2.62976
0	3.46921	3.66466	3.56693	3.24795	3.06604	3.34946	3.19365	3.01478	3.29346	3.4888	3.29341	3.59784	2.17199	2.05035	2.23988	1.89284	1.78683	1.95199	2.90009	2.73768	2.99074	1.17564	1.1098	1.21238	4.71727	4.45309	4.86472	5.35866	5.05854	5.52614	4.06785	3.84003	4.19499	4.11107	3.88082	4.23956		2.5528	2.5528	2.67073	1.32401	5.07742	5.65446	4.30794	3.81327	3.56811	4.63384	3.08151	2.58956
1	3.04147	4.04758	3.19463	1.29431	1.22182	1.33476	4.14262	3.91061	4.2721	3.19653	3.01751	3.29644	4.02157	3.79634	4.14726	3.23156	3.05058	3.33256	2.48736	2.34806	2.56511	1.6297	1.53843	1.68064	4.80168	4.53276	4.95176	4.81238	4.54286	4.96279	7.43214	7.01591	7.66444	2.34501	2.21368	2.4183		2.80312	2.80312	3.05894	1.13938	4.82317	5.02741	4.3513	3.78026	3.78878	4.45654	2.57147	2.18368
2	2.8363	3.77454	2.97913	2.0494	1.93462	2.11346	7.09262	6.69539	7.3143	4.07407	3.8459	4.2014	4.02381	3.79845	4.14957	3.45734	3.26371	3.5654	2.15042	2.02998	2.21763	2.57404	2.42988	2.65449	5.11966	4.83293	5.27968	3.59779	3.39629	3.71024	8.181	7.72282	8.4367	5.10398	4.81813	5.26351		4.3465	4.3465	5.01691	2.11567	4.33555	4.29417	4.54711	3.65653	4.30536	4.49426	2.60723	2.17621
3	2.78587	3.70742	2.92616	2.09993	1.98232	2.16556	6.91483	6.52756	7.13095	3.86116	3.64491	3.98184	4.08657	3.85771	4.2143	4.22118	3.98478	4.35312	2.16671	2.04536	2.23443	2.82644	2.66814	2.91478	4.86329	4.59093	5.0153	3.8203	3.60634	3.9397	8.5507	8.07182	8.81795	5.54332	5.23287	5.71657		8.77423	8.77423	7.54207	5.00992	4.24307	3.93684	4.58041	3.0916	4.13405	4.54099	3.15031	1.88139
4	2.63109	3.50144	2.76358	1.54244	1.45605	1.59064	10.0564	9.49319	10.3707	4.71516	4.45109	4.86254	3.89938	3.681	4.02126	3.98749	3.76417	4.11212	3.83391	3.61919	3.95374	4.38265	4.1372	4.51963	4.37162	4.12678	4.50825	4.34118	4.09805	4.47686	16.7956	15.855	17.3206	10.0171	9.45609	10.3302		20.1353	20.1353	15.7999	13.6355	4.20596	4.36455	4.39055	2.93782	4.35652	3.94372	3.30009	1.86737
5	2.64492	3.51984	2.77811	0.771823	0.728597	0.795946	16.0079	15.1114	16.5082	8.47488	8.00024	8.73976	4.50389	4.25165	4.64466	3.91758	3.69817	4.04002	8.12769	7.67249	8.38172	8.84722	8.35173	9.12374	4.27837	4.03876	4.41209	4.16843	3.93498	4.29872	29.9736	28.2949	30.9104	21.0242	19.8467	21.6813		25.3108	25.3108	20.1987	16.8081	4.5274	3.74886	3.79717	2.79854	3.76973	3.92881	3.33763	1.56966
6	1.92866	2.56665	2.02578	0.911219	0.860186	0.939699	35.0319	33.0699	36.1268	16.9646	16.0145	17.4949	4.40103	4.15455	4.53859	4.18118	3.94702	4.31187	17.6245	16.6375	18.1754	20.3028	19.1657	20.9374	4.24094	4.00343	4.3735	4.39276	4.14674	4.53005	52.1984	49.275	53.8298	37.4539	35.3563	38.6245		27.6649	27.6649	23.7803	20.6103	4.6494	4.47975	4.51659	3.4149	3.64841	3.74354	2.92562	2.06045
7	2.3891	3.17941	2.50941	0.845908	0.798533	0.872347	41.7771	39.4374	43.0829	20.3149	19.1771	20.9498	4.74782	4.48192	4.89621	3.74931	3.53933	3.8665	22.5667	21.3029	23.272	25.5214	24.0921	26.3191	4.56507	4.3094	4.70775	3.80109	3.5882	3.91989	62.3577	58.8654	64.3067	44.2776	41.7978	45.6614		32.2614	32.2614	26.1722	23.5087	4.43136	4.19088	4.20469	3.23856	3.26474	3.74714	2.83252	1.64664
8	2.40532	3.20099	2.52645	0.990397	0.934929	1.02135	48.9126	46.1733	50.4414	23.3233	22.0171	24.0523	4.53107	4.27731	4.67269	4.17133	3.93772	4.30171	24.8917	23.4976	25.6697	27.895	26.3328	28.7669	4.68808	4.42552	4.8346	3.67876	3.47273	3.79374	72.7035	68.6318	74.9759	52.4841	49.5447	54.1245		35.8916	35.8916	27.902	27.2823	4.18022	4.14898	4.4524	3.34834	3.43854	3.28583	2.65094	1.3988
9	2.13187	2.83708	2.23922	0.704947	0.665467	0.72698	56.6306	53.459	58.4006	28.5398	26.9414	29.4318	4.74745	4.48156	4.89583	3.48907	3.29366	3.59812	27.6482	26.0997	28.5123	32.5298	30.7079	33.5465	4.46822	4.21798	4.60788	3.2919	3.10753	3.39479	80.4112	75.9078	82.9245	58.7658	55.4746	60.6025		39.5518	39.5518	29.4057	29.7747	3.6697	3.12973	2.92105	3.26096	3.36157	3.88351	1.7164	2.0395
10	1.98903	2.647	2.0892	0.60418	0.570343	0.623064	58.0729	54.8205	59.8879	30.7775	29.0538	31.7395	5.01302	4.73227	5.16971	3.77626	3.56478	3.8943	30.2069	28.5151	31.151	36.1901	34.1633	37.3212	4.215	3.97893	4.34673	3.46714	3.27297	3.57551	83.2109	78.5507	85.8117	66.8853	63.1394	68.9704		43.8526	43.8526	31.8741	31.9209	3.77641	3.05592	3.45227	2.90972	2.65459	3.5697	2.22534	2.23931
11	1.75349	2.33353	1.84179	0.731096	0.690151	0.753947	61.5354	58.0891	63.4587	35.2323	33.2592	36.3335	4.6357	4.37608	4.78059	4.46419	4.21417	4.60371	31.5676	29.7997	32.5542	39.8808	37.6473	41.1273	3.70023	3.49299	3.81588	3.38953	3.1997	3.49547	85.568	80.7758	88.2425	70.8562	66.8879	73.0708		45.9645	45.9645	33.0804	37.5096	3.89017	3.31709	3.96183	3.06908	2.30213	3.46556	2.52368	2.09424
12	1.78698	2.37811	1.87697	0.948931	0.895786	0.978589	66.0721	62.3717	68.1372	40.8049	38.5196	42.0802	5.20081	4.90954	5.36336	4.6692	4.4077	4.81514	33.5094	31.6327	34.5568	44.2174	41.741	45.5994	3.80783	3.59457	3.92684	2.67667	2.52677	2.76033	87.4897	82.5898	90.2242	72.7201	68.6474	74.993		47.2713	47.2713	36.2894	40.7304	4.40335	3.36001	3.63368	3.47268	2.32845	3.82701	2.71551	1.89249
13	1.65367	2.2007	1.73694	1.36517	1.28872	1.40784	66.9417	63.1926	69.0339	44.4524	41.9629	45.8418	4.85254	4.58077	5.0042	5.03844	4.75626	5.19591	34.6276	32.6883	35.7099	46.3469	43.7512	47.7955	3.92253	3.70284	4.04512	2.32128	2.19127	2.39383	89.3239	84.3213	92.1158	78.7353	74.3257	81.1962		49.9078	49.9078	38.3529	40.5067	3.4919	2.71795	3.64298	2.67237	2.63191	3.11162	2.52596	2.30869
14	1.43219	1.90596	1.50431	1.24417	1.17449	1.28306	70.1445	66.216	72.3368	47.1782	44.536	48.6527	5.37619	5.0751	5.54422	4.88171	4.6083	5.03428	35.9891	33.9736	37.114	47.6645	44.995	49.1542	4.43997	4.19132	4.57875	2.34782	2.21633	2.4212	89.4395	84.4304	92.2349	78.4425	74.0493	80.8942		51.1905	51.1905	39.9263	44.287	3.82657	3.46565	3.56987	3.12235	2.61415	3.11954	2.55099	1.66561
15	1.26322	1.68109	1.32683	0.956441	0.902875	0.986334	70.8306	66.8637	73.0444	52.5789	49.6342	54.2222	5.64809	5.33176	5.82461	4.04502	3.81848	4.17145	36.7169	34.6606	37.8645	50.323	47.5046	51.8958	3.52095	3.32376	3.631	2.6538	2.50517	2.73674	91.0435	85.9446	93.8891	79.3314	74.8885	81.8109		52.7445	52.7445	42.049	47.2075	4.1774	3.06064	3.77046	2.47684	2.71388	2.78363	2.34705	2.53193
16	0.968496	1.28887	1.01727	1.15886	1.09396	1.19508	71.9	67.8732	74.1472	53.9113	50.892	55.5963	6.02161	5.68437	6.20981	4.47843	4.22762	4.61841	37.9693	35.8429	39.1561	51.6163	48.7255	53.2296	3.8584	3.64231	3.979	2.6359	2.48827	2.71828	92.1459	86.9852	95.0259	81.0896	76.5482	83.624		55.1514	55.1514	43.5106	48.2721	3.9962	3.38223	3.74744	2.78004	2.98429	2.62332	2.41603	2.24704
17	1.09932	1.46297	1.15468	0.557399	0.526182	0.574821	72.8593	68.7788	75.1365	58.0259	54.7762	59.8395	5.97855	5.64372	6.16541	4.60974	4.35157	4.75381	38.7915	36.6189	40.0039	53.1833	50.2048	54.8455	4.21215	3.97625	4.3438	2.73646	2.5832	2.82199	90.9441	85.8508	93.7866	82.8467	78.2068	85.436		56.6661	56.6661	43.9222	50.7402	4.68593	3.0341	3.55028	3.10916	2.71717	3.29523	2.14746	2.37406
18	0.902653	1.20125	0.948109	0.943835	0.890975	0.973335	72.8146	68.7366	75.0904	58.2705	55.0071	60.0918	6.59152	6.22236	6.79754	4.64527	4.38511	4.79046	40.1502	37.9016	41.4051	55.6102	52.4957	57.3483	4.02944	3.80377	4.15538	3.00912	2.84059	3.10317	91.7979	86.6568	94.6671	85.0512	80.2879	87.7095		57.428	57.428	45.6459	50.8118	4.75352	3.09958	3.62591	3.20263	3.22428	2.93887	2.23219	2.40874
19	1.03149	1.3727	1.08343	0.720124	0.679793	0.742631	75.4094	71.1861	77.7663	56.9693	53.7788	58.7499	6.93784	6.54929	7.15468	4.8091	4.53976	4.95941	39.9806	37.7415	41.2302	57.1375	53.9375	58.9233	4.72492	4.4603	4.87259	2.73977	2.58633	2.82541	92.2005	87.0368	95.0822	86.0672	81.247	88.7572		58.4198	58.4198	47.8468	53.4104	5.53124	3.06061	3.50644	3.27545	3.06612	3.10941	1.96493	2.04702
20	0.995545	1.32487	1.04568	0.775466	0.732036	0.799703	74.811	70.6212	77.1492	56.4046	53.2456	58.1675	6.99215	6.60055	7.21069	5.08345	4.79875	5.24233	40.2165	37.9642	41.4735	57.9058	54.6627	59.7156	4.79306	4.52463	4.94287	3.2511	3.06902	3.35271	93.9887	88.7249	96.9263	84.8157	80.0656	87.4666		61.3991	61.3991	47.4654	49.8049	4.34591	3.18944	4.0813	3.26698	2.82005	2.72504	2.12296	2.5815
21	1.05488	1.40383	1.108	0.906045	0.855302	0.934364	75.6666	71.4288	78.0315	59.2204	55.9037	61.0713	6.76512	6.38624	6.97656	4.97253	4.69404	5.12795	42.2688	39.9016	43.59	58.9057	55.6067	60.7468	5.57725	5.2649	5.75157	3.09162	2.91848	3.18825	93.8319	88.5768	96.7646	85.5031	80.7144	88.1754		60.5115	60.5115	47.6448	50.4396	5.13011	3.06862	3.8077	3.11759	2.86387	2.372	1.56957	2.67976
22	0.900744	1.19871	0.946103	0.873747	0.824813	0.901056	77.2957	72.9668	79.7116	59.4276	56.0993	61.285	7.04797	6.65325	7.26826	5.95987	5.62609	6.14615	41.5066	39.182	42.8039	61.9098	58.4426	63.8448	4.38206	4.13665	4.51903	2.84351	2.68426	2.93239	93.5661	88.3259	96.4905	83.6984	79.0109	86.3144		63.4233	63.4233	48.0875	52.3173	4.16374	3.22785	4.00814	2.62694	2.46902	2.42781	1.53967	2.57115
23	0.86889	1.15632	0.912645	0.823756	0.777621	0.849502	78.1328	73.757	80.5749	61.4904	58.0466	63.4123	6.66962	6.29609	6.87808	5.94509	5.61213	6.1309	43.2255	40.8047	44.5765	61.0149	57.5978	62.9219	5.17279	4.88309	5.33446	2.88769	2.72597	2.97795	95.1324	89.8045	98.1058	83.9397	79.2387	86.5633
24	0.910126	1.21119	0.955957	0.812959	0.767429	0.838368	78.8256	74.411	81.2893	61.3115	57.8777	63.2277	7.35355	6.94171	7.5833	5.46946	5.16315	5.64041	42.7121	40.32	44.0471	63.9509	60.3693	65.9497	4.19838	3.96325	4.3296	2.48956	2.35013	2.56738	94.3396	89.0561	97.2882	85.0787	80.3139	87.7379
Exp2
Time (Hr)	WT CTRL				KO CTRL			WT APO			KO APO		WT CTRL 18:0				KO CTRL 18:0		WT APO 18:0				KO APO 18:0		WT CTRL 18:2			KO CTRL 18:2			WT APO 18:2			KO APO 18:2
0	2.27128	2.39924	2.33526	3.43232	3.93186	3.26303	1.36671	1.27311	1.2993	4.11355	3.83185	3.91066	3.54644	3.30357	3.37152	4.56423	4.25166	4.33911							5.92527	5.51949	5.63302	4.9221	4.58503	4.67934	4.47306	4.16674	4.25244	4.71548	4.39255	4.4829
1	3.69176	4.22906	3.52382	3.60614	4.13098	3.42828	3.8764	3.61094	3.6852	3.84492	3.58161	3.65528	1.5246	1.42028	1.44949	2.20181	2.05103	2.09321							6.26876	5.83947	5.95957	3.08956	2.87798	2.93717	4.86683	4.53354	4.62679	5.15424	4.80127	4.90002
2	3.37733	3.86887	3.2237	2.37101	2.71609	2.25407	6.31224	5.87997	6.00091	3.65892	3.40835	3.47845	1.787	1.66463	1.69886	2.91689	2.71713	2.77302							5.88557	5.48252	5.59528	4.82324	4.49294	4.58535	7.91962	7.37727	7.52901	7.18136	6.68957	6.82716
3	3.55747	4.07523	3.39564	3.09936	3.55044	2.94649	5.74894	5.35524	5.46539	3.77939	3.52057	3.59299	1.98169	1.84598	1.88395	3.02606	2.81883	2.87681							5.2329	4.87454	4.9748	4.63869	4.32103	4.4099	7.7456	7.21517	7.36357	6.96934	6.49207	6.62559
4	3.0093	3.44728	2.87241	2.27003	2.60041	2.15807	11.3517	10.5743	10.7918	5.50949	5.13219	5.23775	1.78719	1.66479	1.69904	2.7285	2.54165	2.59393							4.46969	4.16359	4.24923	4.67795	4.3576	4.44723	14.6702	13.6656	13.9467	9.7652	9.09647	9.28356
5	2.9338	3.36079	2.80034	2.17205	2.48817	2.06492	18.9442	17.6469	18.0098	7.43719	6.92788	7.07038	2.03503	1.89567	1.93466	3.22171	3.00108	3.06281							4.09775	3.81713	3.89564	4.72659	4.40291	4.49346	27.0696	25.2158	25.7344	18.9832	17.6832	18.0469
6	2.70299	3.09639	2.58003	1.46976	1.68367	1.39727	35.8419	33.3874	34.0741	16.6176	15.4796	15.798	2.16297	2.01485	2.05629	3.09963	2.88736	2.94675							4.54294	4.23184	4.31888	4.10491	3.8238	3.90244	54.6019	50.8627	51.9089	41.6628	38.8097	39.6079
7	2.47381	2.83385	2.36128	1.70883	1.95754	1.62455	44.646	41.5885	42.4439	21.2145	19.7617	20.1681	2.55897	2.38373	2.43275	3.30233	3.07618	3.13945							3.90209	3.63487	3.70963	4.08939	3.80934	3.88769	67.8491	63.2027	64.5027	51.241	47.732	48.7137
8	2.50062	2.86456	2.38687	1.85352	2.12328	1.7621	53.3988	49.7419	50.765	26.0695	24.2842	24.7837	2.9744	2.77071	2.8277	2.83781	2.64347	2.69785							4.66285	4.34352	4.43287	3.89655	3.62971	3.70436	74.6263	69.5157	70.9455	58.6588	54.6417	55.7656
9	2.20786	2.52919	2.10742	2.07028	2.37159	1.96817	63.0781	58.7584	59.9669	28.6429	26.6814	27.2302	2.13007	1.9842	2.02501	2.93742	2.73626	2.79254							4.36217	4.06345	4.14702	3.9003	3.6332	3.70792	83.1877	77.4908	79.0847	61.611	57.3918	58.5722
10	1.96478	2.25074	1.8754	2.35279	2.69522	2.23674	66.2842	61.745	63.0149	32.4928	30.2677	30.8902	3.02473	2.81759	2.87555	2.68539	2.50149	2.55294							4.31856	4.02281	4.10556	3.42013	3.18592	3.25144	88.0251	81.997	83.6835	70.1536	65.3494	66.6935
11	1.84535	2.11392	1.76141	1.45616	1.6681	1.38434	71.3187	66.4347	67.8011	37.2688	34.7165	35.4306	3.25392	3.03109	3.09343	3.58247	3.33713	3.40577							3.25765	3.03456	3.09698	4.04224	3.76542	3.84287	90.0851	83.9159	85.6419	72.687	67.7093	69.102
12	2.49952	2.8633	2.38582	1.58924	1.82054	1.51086	76.0786	70.8686	72.3263	41.5568	38.7109	39.5071	3.73447	3.47873	3.55028	3.19717	2.97822	3.03948							3.18082	2.96299	3.02394	3.71561	3.46116	3.53235	92.8847	86.5238	88.3035	77.442	72.1387	73.6224
13	2.1879	2.50632	2.08837	1.65219	1.89265	1.5707	77.4708	72.1655	73.6498	48.5744	45.248	46.1786	5.0523	4.70631	4.80311	3.90867	3.64099	3.71588							3.45266	3.21622	3.28237	3.60721	3.36018	3.42929	90.2237	88.1005	88.7908	81.7947	76.1933	77.7604
14	2.16442	2.47943	2.06596	1.56099	1.78817	1.48399	79.1704	73.7487	75.2656	49.032	45.6743	46.6137	6.16545	5.74323	5.86135	4.21648	3.92773	4.00851							3.49735	3.25784	3.32485	3.98343	3.71064	3.78696	92.1208	89.9529	90.6578	83.2839	77.5805	79.1762
15	2.05873	2.35835	1.96507	1.264	1.44796	1.20165	80.7526	75.2225	76.7697	49.5491	46.1559	47.1052	5.52428	5.14597	5.25181	4.30757	4.01258	4.09511							2.82904	2.6353	2.68951	3.2388	3.017	3.07905	93.4571	91.2578	91.9728	86.0711	80.1768	81.8259
16	1.74396	1.99778	1.66463	1.2725	1.4577	1.20974	84.1412	78.3791	79.9912	56.5677	52.6938	53.7776	6.27203	5.84251	5.96268	4.12721	3.84457	3.92364							3.6073	3.36026	3.42938	3.24705	3.02468	3.0869	93.1563	90.964	91.6768	87.9827	81.9575	83.6432
17	1.57776	1.80739	1.50599	1.18472	1.35715	1.12629	85.6852	79.8174	81.4591	56.3337	52.4758	53.5552	6.31847	5.88577	6.00683	4.50162	4.19334	4.27959							3.18574	2.96758	3.02861	2.89741	2.69898	2.7545	94.1371	91.9218	92.642	88.9722	82.8793	84.5839
18	1.49642	1.71421	1.42834	1.12093	1.28407	1.06564	86.0557	80.1625	81.8112	59.0187	54.977	56.1078	6.80004	6.33437	6.46465	4.14972	3.86554	3.94505							3.52047	3.27938	3.34683	2.73054	2.54355	2.59587	94.6583	92.4307	93.155	90.3071	84.1227	85.853
19	1.32807	1.52136	1.26766	1.34015	1.5352	1.27405	87.326	81.3458	83.0189	60.5367	56.391	57.5509	6.59423	6.14264	6.26899	4.51759	4.20822	4.29477							3.15812	2.94184	3.00235	3.42992	3.19503	3.26075	93.9009	91.6911	92.4096	90.7567	84.5415	86.2804
20	1.13551	1.30077	1.08386	0.806262	0.923605	0.766495	86.583	80.6536	82.3125	60.7528	56.5924	57.7564	6.46068	6.01824	6.14203	5.0686	4.72149	4.8186							3.22626	3.00532	3.06714	3.05899	2.8495	2.90811	93.8354	91.6272	92.3451	90.5362	84.3361	86.0707
21	1.27784	1.46382	1.21971	0.996678	1.14173	0.94752	86.9895	81.0323	82.699	62.1312	57.8764	59.0668	7.07637	6.59177	6.72735	5.27721	4.91582	5.01692							3.18571	2.96754	3.02858	3.2365	3.01486	3.07687	94.8083	92.5772	93.3025	91.7976	85.5112	87.27
22	1.35519	1.55242	1.29354	1.27085	1.45581	1.20817	86.9757	81.0194	82.6858	60.3589	56.2254	57.3819	7.23006	6.73493	6.87345	5.03567	4.69082	4.7873							3.3198	3.09245	3.15606	2.83642	2.64217	2.69652	93.8812	91.6719	92.3902	91.7028	85.4228	87.1798
23	1.19767	1.37198	1.14319	0.994969	1.13978	0.945895	91.5028	85.2365	86.9897	62.5286	58.2465	59.4445	7.9647	7.41926	7.57186	5.53662	5.15747	5.26355							3.19405	2.97531	3.03651	2.46895	2.29987	2.34718	94.0706	91.8569	92.5766	92.7802	86.4265	88.2041
24	1.24611	1.42747	1.18942	1.45264	1.66406	1.381	87.7794	81.7681	83.45	66.8193	62.2434	63.5236	7.72586	7.19678	7.3448	5.12033	4.76969	4.86779							3.35979	3.1297	3.19407	2.52704	2.35399	2.4024	94.0448	91.8317	92.5513	93.8692	87.4409	89.2394
Exp3
Time (Hr)	WT CTRL			KO CTRL			WT APO			KO APO			WT CTRL 18:0				KO CTRL 18:0		WT APO 18:0				KO APO 18:0		WT CTRL 18:2			KO CTRL 18:2			WT APO 18:2			KO APO 18:2
0	1.40162	1.93939	1.81977	3.3258	4.60182	4.31799	2.56336	2.64062	2.48127	3.56015	3.66745	3.44614	4.16214	4.28758	4.02885	3.73596	3.84857	3.61632	4.62147	4.76077	4.47348	4.22624	4.35362	4.0909	4.75769	4.90109	4.60534	1.52745	1.57349	1.47853	2.90766	2.9953	2.81454	1.96242	2.02157	1.89958
1	1.8293	2.53116	2.37504	3.3851	4.68388	4.39499	3.97277	4.09251	3.84555	2.31273	2.38244	2.23867	4.20662	4.33341	4.07191	2.72441	2.80653	2.63717	3.64853	3.7585	3.5317	2.09614	2.15932	2.02901	4.63676	4.77651	4.48828	3.41601	3.51897	3.30661	3.44429	3.5481	3.33399	1.81807	1.87287	1.75985
2	2.07791	2.87515	2.69782	3.1434	4.34943	4.08117	6.18565	6.37209	5.98757	4.43275	4.56636	4.2908	4.67418	4.81506	4.5245	3.87553	3.99234	3.75143	2.92751	3.01574	2.83376	2.67241	2.75296	2.58683	4.31065	4.44057	4.17261	3.08345	3.17638	2.9847	5.4906	5.65609	5.31478	3.32425	3.42444	3.2178
3	1.95145	2.70017	2.53363	3.23659	4.47838	4.20216	6.13101	6.3158	5.93468	4.32645	4.45685	4.1879	4.43896	4.57276	4.29681	3.98692	4.10709	3.85925	3.15821	3.2534	3.05708	3.06086	3.15311	2.96284	4.35403	4.48526	4.2146	2.57308	2.65064	2.49069	5.92699	6.10563	5.73719	3.33341	3.43388	3.22667
4	1.65418	2.28885	2.14768	3.28877	4.55059	4.26992	8.16514	8.41124	7.90366	5.84054	6.01658	5.65351	4.47396	4.60881	4.33069	3.49634	3.60172	3.38438	6.48433	6.67976	6.27668	5.02006	5.17136	4.8593	4.54997	4.68711	4.40426	2.60886	2.6875	2.52532	11.3991	11.7427	11.0341	6.17021	6.35618	5.97262
5	1.61941	2.24074	2.10254	2.63269	3.64278	3.41811	15.113	15.5685	14.6291	8.94462	9.21422	8.65819	4.01406	4.13504	3.88552	3.56593	3.67341	3.45174	11.3921	11.7354	11.0273	7.5468	7.77426	7.30513	4.58328	4.72143	4.43651	3.15229	3.2473	3.05134	20.9337	21.5647	20.2634	13.6994	14.1123	13.2607
6	1.76649	2.44425	2.2935	2.37419	3.2851	3.08248	30.6356	31.559	29.6546	15.7037	16.177	15.2008	4.55093	4.6881	4.4052	2.94388	3.03261	2.8496	22.6832	23.3669	21.9568	15.8098	16.2863	15.3035	4.3933	4.52572	4.25262	3.30216	3.40169	3.19642	49.1116	50.5918	47.5389	35.0764	36.1336	33.9531
7	1.28217	1.7741	1.66468	2.47891	3.43	3.21845	39.7385	40.9363	38.466	20.6519	21.2744	19.9906	4.92339	5.07179	4.76573	4.12134	4.24556	3.98936	27.078	27.8941	26.2109	20.2113	20.8205	19.5641	3.79955	3.91407	3.67788	3.33972	3.44038	3.23277	58.3811	60.1407	56.5116	41.8651	43.1269	40.5244
8	1.31561	1.82038	1.7081	2.60331	3.60214	3.37997	46.3384	47.735	44.8545	27.3358	28.1597	26.4604	5.11017	5.2642	4.94653	3.85536	3.97156	3.7319	31.4384	32.386	30.4317	23.7952	24.5124	23.0332	4.51942	4.65564	4.3747	2.92746	3.01569	2.83371	65.5115	67.486	63.4136	50.8968	52.4309	49.2669
9	1.36208	1.88468	1.76844	2.74527	3.79856	3.56428	56.9004	58.6154	55.0782	32.201	33.1715	31.1698	4.40486	4.53762	4.2638	4.35325	4.48446	4.21385	34.9712	36.0253	33.8513	26.1887	26.978	25.35	4.20733	4.33414	4.0726	2.8343	2.91972	2.74353	73.026	75.2271	70.6875	57.854	59.5978	56.0013
10	1.15141	1.59317	1.4949	2.1948	3.03688	2.84958	59.6508	61.4487	57.7405	34.8687	35.9197	33.7521	5.23036	5.388	5.06287	4.26225	4.39072	4.12576	36.7533	37.8611	35.5764	27.9195	28.761	27.0254	4.45519	4.58947	4.31252	2.6526	2.73255	2.56765	76.5584	78.8659	74.1067	63.122	65.0246	61.1007
11	1.12426	1.55561	1.45967	2.16147	2.99077	2.8063	62.2362	64.112	60.2432	39.5195	40.7107	38.254	5.17704	5.33308	5.01126	4.34624	4.47724	4.20706	39.7636	40.9621	38.4902	29.4241	30.311	28.4819	2.92288	3.01098	2.82928	1.71747	1.76924	1.66247	78.4094	80.7727	75.8985	67.2371	69.2637	65.084
12	1.18326	1.63725	1.53626	2.15575	2.98286	2.79888	67.9531	70.0012	65.777	42.3886	43.6662	41.0312	5.54149	5.70852	5.36404	4.43874	4.57253	4.2966	42.5686	43.8517	41.2054	31.8941	32.8554	30.8727	3.45443	3.55855	3.34381	2.22674	2.29385	2.15543	79.3516	81.7433	76.8105	71.2941	73.4429	69.011
13	1.26266	1.74711	1.63935	2.20172	3.04646	2.85856	68.3941	70.4555	66.2039	48.1623	49.6139	46.62	5.77002	5.94393	5.58525	4.29022	4.41953	4.15283	43.0312	44.3282	41.6532	33.1012	34.0989	32.0412	3.96432	4.0838	3.83737	2.52526	2.60137	2.44439	79.6012	82.0005	77.0522	76.4256	78.7291	73.9783
14	1.08604	1.50273	1.41004	1.7597	2.43485	2.28468	71.8312	73.9962	69.5309	48.9147	50.3891	47.3483	6.39167	6.58432	6.18699	3.94407	4.06295	3.81776	45.8149	47.1958	44.3478	36.3121	37.4066	35.1493	3.63597	3.74556	3.51953	2.71721	2.79911	2.6302	80.6483	83.079	78.0656	77.4195	79.753	74.9403
15	1.12282	1.55362	1.4578	2.02316	2.7994	2.62673	75.4787	77.7537	73.0617	52.5869	54.1719	50.9029	5.88424	6.06159	5.69581	4.28446	4.4136	4.14726	46.1379	47.5285	44.6604	38.377	39.5337	37.148	3.64526	3.75513	3.52853	2.52754	2.60372	2.4466	81.2333	83.6817	78.6319	76.6396	78.9496	74.1854
16	0.837317	1.15857	1.08712	1.57316	2.17675	2.04249	75.4791	77.7541	73.062	54.9936	56.6512	53.2326	6.51557	6.71196	6.30692	4.2035	4.3302	4.06889	47.7837	49.2239	46.2535	39.9514	41.1555	38.672	3.57211	3.67977	3.45772	2.55259	2.62953	2.47085	83.16	85.6665	80.497	78.0379	80.39	75.5389
17	0.632851	0.875659	0.821651	1.67849	2.32248	2.17923	77.9119	80.2602	75.4169	57.6942	59.4331	55.8466	7.22009	7.43771	6.98888	4.39395	4.52638	4.25324	50.203	51.7161	48.5953	42.0754	43.3435	40.728	3.77283	3.88654	3.65201	2.34852	2.41931	2.27331	84.3932	86.9369	81.6907	79.3091	81.6995	76.7694
18	0.881767	1.22008	1.14483	1.55126	2.14644	2.01405	77.4133	79.7466	74.9343	59.7743	61.5759	57.8601	7.33362	7.55466	7.09877	4.39999	4.53261	4.25909	49.8769	51.3802	48.2797	43.5379	44.8502	42.1437	3.74979	3.86281	3.62971	2.41755	2.49042	2.34013	85.8015	88.3876	83.0538	78.011	80.3623	75.5128
19	0.758182	1.04908	0.984373	1.44511	1.99957	1.87624	80.3936	82.8167	77.8191	61.5381	63.3929	59.5675	7.47299	7.69823	7.23368	3.85819	3.97448	3.73464	50.9406	52.476	49.3093	43.9497	45.2744	42.5423	3.55251	3.65957	3.43874	2.14881	2.21358	2.08	84.4008	86.9447	81.698	78.33	80.6909	75.8217
20	0.69258	0.958305	0.899198	1.53781	2.12783	1.99659	78.2839	80.6434	75.777	61.5303	63.3849	59.5599	6.94247	7.15172	6.72015	4.37277	4.50457	4.23274	50.6259	52.1517	49.0047	45.6746	47.0512	44.2119	3.62818	3.73754	3.512	2.23359	2.30091	2.16206	85.6826	88.2651	82.9388	79.3588	81.7507	76.8174
21	0.675577	0.934779	0.877124	1.1905	1.64725	1.54566	79.8324	82.2385	77.2759	63.178	65.0822	61.1549	7.26606	7.48506	7.03338	4.63947	4.7793	4.4909	52.0721	53.6416	50.4046	47.8768	49.3198	46.3436	3.50864	3.61439	3.39628	1.96616	2.02542	1.9032	86.0092	88.6015	83.2549	77.8581	80.2048	75.3649
22	0.554068	0.766649	0.719364	1.43541	1.98614	1.86364	79.9047	82.313	77.3459	62.1057	63.9776	60.1169	7.97759	8.21804	7.72212	4.96053	5.11004	4.80167	52.0428	53.6114	50.3762	47.4952	48.9268	45.9743	4.08386	4.20695	3.95308	2.12429	2.18832	2.05626	85.3881	87.9618	82.6537	79.0017	81.3829	76.4718
23	0.699784	0.968273	0.908552	1.48729	2.05792	1.931	79.7132	82.1158	77.1605	61.555	63.4103	59.5838	7.93125	8.17031	7.67727	5.66789	5.83873	5.48639	53.3439	54.9517	51.6356	47.6747	49.1116	46.148	3.81009	3.92492	3.68808	1.57056	1.6179	1.52026	86.4276	89.0326	83.6599	78.1392	80.4944	75.637
24	0.516715	0.714965	0.670868	1.45753	2.01675	1.89236	82.3053	84.786	79.6696	62.8283	64.722	60.8164	8.60849	8.86796	8.33282	5.09552	5.2491	4.93234	54.1296	55.7611	52.3962	48.1177	49.568	46.5768	4.01065	4.13154	3.88222	1.54064	1.58708	1.4913	86.042	88.6354	83.2867	79.0603	81.4432	76.5285
Exp4
Time (Hr)		WT CTRL			KO CTRL			WT APO			KO APO		WT CTRL 18:0				KO CTRL 18:0		WT APO 18:0				KO APO 18:0		WT CTRL 18:2			KO CTRL 18:2			WT APO 18:2			KO APO 18:2
0	2.18199	1.61898	2.23698	3.30717	2.44544	3.40033	2.51404	2.7442	2.58486	4.35461	4.59994	4.47728	3.13011	3.30646	3.21828	4.3381	4.58249	4.4603	4.997	5.27852	5.13776	1.26797	1.3394	1.30368	2.91126	3.07528	2.99327	5.30699	5.60597	5.45648	3.77403	3.98665	3.88034	1.21488	1.28332	1.2491
1	2.93072	2.17452	3.00458	2.90398	2.14731	2.98578	3.7779	4.12377	3.88432	2.99052	3.159	3.07476	2.15214	2.27339	2.21277	4.27092	4.51153	4.39123	2.77875	2.9353	2.85702	1.54097	1.62779	1.58438	4.72069	4.98665	4.85367	2.55771	2.7018	2.62976	3.68983	3.89771	3.79377	1.77574	1.87579	1.82577
2	2.44529	1.81435	2.50692	2.64716	1.9574	2.72172	5.25171	5.7325	5.39965	4.86526	5.13936	5.00231	2.70944	2.86208	2.78576	4.28648	4.52797	4.40722	2.56395	2.7084	2.63618	1.28773	1.36028	1.32401	3.70879	3.91774	3.81327	2.51861	2.66051	2.58956	6.70806	7.08598	6.89702	2.95117	3.11744	3.03431
3	2.38084	1.76652	2.44084	2.95363	2.18402	3.03683	4.69685	5.12684	4.82916	4.71234	4.97782	4.84508	2.81846	2.97725	2.89785	4.47691	4.72913	4.60302	2.70656	2.85905	2.78281	1.10817	1.1706	1.13938	3.67669	3.88383	3.78026	2.12385	2.24351	2.18368	5.88052	6.21181	6.04617	2.923	3.08767	3.00534
4	2.22491	1.65082	2.28098	2.74631	2.03072	2.82367	7.22261	7.88384	7.42607	5.55589	5.8689	5.7124	2.86169	3.02291	2.9423	4.85721	5.13086	4.99404	4.87783	5.15264	5.01524	2.05771	2.17364	2.11567	3.55635	3.75671	3.65653	2.11659	2.23583	2.17621	13.6569	14.4263	14.0416	5.89401	6.22607	6.06004
5	1.87964	1.39465	1.92701	2.39839	1.77346	2.46596	13.3016	14.5193	13.6763	9.06365	9.57428	9.31897	2.68504	2.83631	2.76067	4.20234	4.4391	4.32073	9.03548	9.54452	9.29	4.87266	5.14718	5.00992	3.0069	3.1763	3.0916	1.82984	1.93293	1.88139	26.9542	28.4728	27.7135	14.1929	14.9925	14.5927
6	1.49954	1.11262	1.53733	2.29427	1.69647	2.3589	35.2057	38.4287	36.1974	16.8919	17.8435	17.3677	3.19164	3.37145	3.28155	4.4388	4.68888	4.56384	18.3555	19.3896	18.8726	13.2619	14.0091	13.6355	2.85733	3.01831	2.93782	1.81621	1.91853	1.86737	49.3588	52.1395	50.7492	26.0018	27.4667	26.7343
7	0.997779	0.740326	1.02293	1.81294	1.34056	1.86401	43.5594	47.5473	44.7864	20.0301	21.1586	20.5943	2.81471	2.97329	2.894	4.36359	4.60942	4.48651	22.935	24.2271	23.5811	16.3476	17.2686	16.8081	2.72186	2.87521	2.79854	1.52666	1.61266	1.56966	59.7188	63.0832	61.401	34.7743	36.7334	35.7538
8	1.29138	0.958168	1.32392	2.28317	1.68826	2.34748	48.9959	53.4815	50.3761	24.9995	26.4079	25.7037	3.60338	3.80638	3.70488	4.47067	4.72254	4.59661	25.8122	27.2664	26.5393	20.0456	21.175	20.6103	3.32134	3.50845	3.4149	2.004	2.1169	2.06045	68.5386	72.3999	70.4692	43.2894	45.7282	44.5088
9	1.77183	1.31465	1.81648	2.15859	1.59614	2.21939	54.9281	59.9567	56.4753	29.7927	31.4712	30.632	3.84349	4.06003	3.95176	4.4566	4.70768	4.58214	27.2147	28.7479	27.9813	22.8647	24.1528	23.5087	3.14983	3.32729	3.23856	1.60152	1.69175	1.64664	73.2117	77.3363	75.274	51.5299	54.433	52.9815
10	1.62518	1.20584	1.66614	2.24148	1.65743	2.30462	60.2973	65.8175	61.9958	31.7384	33.5265	32.6325	3.31847	3.50543	3.41195	4.55614	4.81282	4.68448	29.5617	31.2271	30.3944	26.5348	28.0298	27.2823	3.2566	3.44007	3.34834	1.36048	1.43712	1.3988	78.2173	82.6239	80.4206	55.3617	58.4807	56.9212
11	1.17634	0.872813	1.20599	2.24035	1.6566	2.30346	64.1343	70.0057	65.9409	35.7017	37.713	36.7073	3.84024	4.0566	3.94842	4.47748	4.72973	4.60361	32.6866	34.5281	33.6074	28.9589	30.5904	29.7747	3.17162	3.3503	3.26096	1.98362	2.09538	2.0395	82.2612	86.8957	84.5784	59.145	62.4771	60.811
12	1.07024	0.794089	1.09721	2.40202	1.77614	2.46968	66.7265	72.8353	68.6062	39.5052	41.7308	40.618	3.5816	3.78338	3.68249	4.25158	4.49111	4.37134	34.5771	36.5251	35.5511	31.0464	32.7955	31.9209	2.83	2.98944	2.90972	2.17796	2.30066	2.23931	83.6658	88.3794	86.0226	62.7556	66.2911	64.5233
13	1.06131	0.787464	1.08806	2.13286	1.57711	2.19294	70.3793	76.8225	72.3619	41.7207	44.0712	42.8959	4.12709	4.3596	4.24334	4.33347	4.57761	4.45554	34.6416	36.5932	35.6174	36.482	38.5373	37.5096	2.98499	3.15316	3.06908	2.03686	2.15161	2.09424	86.2222	91.0797	88.6509	65.5458	69.2386	67.3922
14	0.995299	0.738486	1.02038	1.8857	1.39436	1.93882	73.5408	80.2734	75.6124	48.349	51.0729	49.7109	4.37505	4.62154	4.4983	4.74654	5.01395	4.88025	36.2816	38.3256	37.3036	39.6145	41.8463	40.7304	3.37754	3.56782	3.47268	1.84064	1.94434	1.89249	85.7107	90.5395	88.1251	66.1187	69.8437	67.9812
15	1.01298	0.751607	1.03851	1.90855	1.41125	1.96232	75.8047	82.7446	77.94	48.9013	51.6564	50.2788	4.5713	4.82884	4.70007	4.4828	4.73536	4.60908	37.0245	39.1104	38.0675	39.3969	41.6165	40.5067	2.59915	2.74558	2.67237	2.24544	2.37195	2.30869	87.7067	92.648	90.1774	69.5492	73.4675	71.5083
16	0.930148	0.690146	0.95359	1.48919	1.10116	1.53114	76.0137	82.9727	78.155	49.7616	52.5651	51.1633	5.29867	5.59719	5.44793	4.7735	5.04243	4.90796	37.8684	40.0018	38.9351	43.0737	45.5004	44.287	3.0368	3.20789	3.12235	1.61997	1.71124	1.66561	88.3552	93.333	90.8441	70.6336	74.6129	72.6232
17	0.944582	0.700855	0.968387	1.60669	1.18804	1.65195	78.0804	85.2286	80.2799	54.2585	57.3153	55.7869	5.5887	5.90356	5.74613	4.55056	4.80693	4.67875	38.6248	40.8008	39.7128	45.9141	48.5008	47.2075	2.40898	2.5447	2.47684	2.46256	2.6013	2.53193	87.5606	92.4935	90.0271	72.6716	76.7658	74.7187
18	0.786555	0.583603	0.806378	1.34783	0.996633	1.3858	77.8532	84.9806	80.0463	56.032	59.1887	57.6103	5.79251	6.11885	5.95568	5.23331	5.52815	5.38073	40.0921	42.3509	41.2215	46.9496	49.5946	48.2721	2.70388	2.85621	2.78004	2.18548	2.30861	2.24704	86.6868	91.5705	89.1287	72.4168	76.4967	74.4567
19	0.805092	0.597357	0.825382	1.52784	1.12974	1.57088	78.0339	85.1779	80.2321	56.0285	59.185	57.6067	5.68733	6.00774	5.84754	5.30691	5.60589	5.4564	40.7988	43.0974	41.9481	49.3501	52.1303	50.7402	3.02398	3.19434	3.10916	2.30902	2.4391	2.37406	86.5919	91.4703	89.0311	74.1758	78.3547	76.2653
20	1.13408	0.841461	1.16267	1.77324	1.3112	1.82319	79.2684	86.5254	81.5013	55.591	58.7229	57.1569	6.5654	6.93528	6.75034	5.81267	6.14015	5.97641	42.5377	44.9342	43.736	49.4197	52.2039	50.8118	3.11489	3.29038	3.20263	2.34275	2.47473	2.40874	88.5712	93.5611	91.0661	74.2124	78.3934	76.3029
21	0.845748	0.627523	0.867063	1.54704	1.14393	1.59061	78.8824	86.104	81.1044	58.563	61.8623	60.2127	6.23818	6.58963	6.4139	5.33286	5.63331	5.48308	41.6405	43.9864	42.8135	51.9471	54.8737	53.4104	3.18571	3.36518	3.27545	1.99093	2.1031	2.04702	87.2	92.1127	89.6564	75.19	79.4261	77.3081
22	1.0228	0.758895	1.04858	1.69589	1.254	1.74366	79.3247	86.5869	81.5592	60.3858	63.7878	62.0868	6.8445	7.23011	7.0373	5.58638	5.90111	5.74375	41.7555	44.108	42.9317	48.4404	51.1694	49.8049	3.17747	3.35648	3.26698	2.51078	2.65223	2.5815	87.3094	92.2283	89.7689	75.268	79.5085	77.3883
23	0.820081	0.608479	0.840749	1.65029	1.22028	1.69677	80.5269	87.8991	82.7953	59.8775	63.2509	61.5642	7.07222	7.47066	7.27144	5.5422	5.85443	5.69832	42.6103	45.0109	43.8106	49.0577	51.8215	50.4396	3.03218	3.20301	3.11759	2.60635	2.75318	2.67976	87.8978	92.8498	90.3738	73.6087	77.7556	75.6821
24	0.974717	0.723215	0.999282	1.87751	1.3883	1.9304	80.0369	87.3643	82.2915	61.0661	64.5065	62.7863	6.60195	6.97389	6.78792	5.71092	6.03267	5.8718	42.791	45.2018	43.9964	50.884	53.7507	52.3173	2.55497	2.69891	2.62694	2.50071	2.6416	2.57115	88.7501	93.7501	91.2501	74.9431	79.1653	77.0542
[truncated: 8 more columns]

## Sheet: Figure5B
Area under Curve calculated from average
	WT APO				KO APO				WT APO + 18,0			KO APO + 18,0			WT APO + 18,2				KO_APO+ 18.2
Area	1250	1378	1289	1349	853.5	854	903.2	871.9	655.6	833.6	690.5	875.5	687.4	715.2	1644	1494	1602	1653	1390	1448	1314	1222
%Area	100	100	100	100	100	100	100	100	100	100	100	100	100	100	100	100	100	100	100	100	100	100
Number of families	1
Number of comparisons per family	15
Alpha	0.05
Tukey's multiple comparisons test	Mean Diff,	95,00% CI of diff,	Significant?	Summary	Adjusted P Value
WT APO vs. KO APO	445.9	270,5 to 621,2	Yes	****	<0,0001	A-B
WT APO vs. WT APO +SA	589.9	400,6 to 779,3	Yes	****	<0,0001	A-C
WT APO vs. KO APO +SA	557.1	367,8 to 746,5	Yes	****	<0,0001	A-D
WT APO vs. WT APO +LA	-281.8	-457,1 to -106,4	Yes	**	0.0011	A-E
WT APO vs. KO APO +LA	-27	-202,3 to 148,3	No	ns	0.9956	A-F
KO APO vs. WT APO +SA	144.1	-45,29 to 333,5	No	ns	0.1966	B-C
KO APO vs. KO APO +SA	111.3	-78,09 to 300,7	No	ns	0.4402	B-D
KO APO vs. WT APO +LA	-727.6	-902,9 to -552,3	Yes	****	<0,0001	B-E
KO APO vs. KO APO +LA	-472.9	-648,2 to -297,5	Yes	****	<0,0001	B-F
WT APO +SA vs. KO APO +SA	-32.8	-235,3 to 169,7	No	ns	0.9944	C-D
WT APO +SA vs. WT APO +LA	-871.7	-1061 to -682,3	Yes	****	<0,0001	C-E
WT APO +SA vs. KO APO +LA	-616.9	-806,3 to -427,6	Yes	****	<0,0001	C-F
KO APO +SA vs. WT APO +LA	-838.9	-1028 to -649,5	Yes	****	<0,0001	D-E
KO APO +SA vs. KO APO +LA	-584.1	-773,5 to -394,8	Yes	****	<0,0001	D-F
WT APO +LA vs. KO APO +LA	254.8	79,42 to 430,1	Yes	**	0.0028	E-F
Test details	Mean 1	Mean 2	Mean Diff,	SE of diff,	n1	n2	q	DF
WT APO vs. KO APO	1317	870.7	445.9	54.41	4	4	11.59	16
WT APO vs. WT APO +SA	1317	726.6	589.9	58.77	4	3	14.2	16
WT APO vs. KO APO +SA	1317	759.4	557.1	58.77	4	3	13.41	16
WT APO vs. WT APO +LA	1317	1598	-281.8	54.41	4	4	7.323	16
WT APO vs. KO APO +LA	1317	1344	-27	54.41	4	4	0.7017	16
KO APO vs. WT APO +SA	870.7	726.6	144.1	58.77	4	3	3.467	16
KO APO vs. KO APO +SA	870.7	759.4	111.3	58.77	4	3	2.678	16
KO APO vs. WT APO +LA	870.7	1598	-727.6	54.41	4	4	18.91	16
KO APO vs. KO APO +LA	870.7	1344	-472.9	54.41	4	4	12.29	16
WT APO +SA vs. KO APO +SA	726.6	759.4	-32.8	62.83	3	3	0.7383	16
WT APO +SA vs. WT APO +LA	726.6	1598	-871.7	58.77	3	4	20.97	16
WT APO +SA vs. KO APO +LA	726.6	1344	-616.9	58.77	3	4	14.84	16
KO APO +SA vs. WT APO +LA	759.4	1598	-838.9	58.77	3	4	20.19	16
KO APO +SA vs. KO APO +LA	759.4	1344	-584.1	58.77	3	4	14.06	16
WT APO +LA vs. KO APO +LA	1598	1344	254.8	54.41	4	4	6.621	16

## Sheet: Figure5C
Cytochrome c release from U2OS WT and FADS2KO cells

## Sheet: Figure5D
																								Detection of STING pathway activation from MEF WT and FADS2KO cells
																																		MEF WT				MEF FADS2KO				MF BAX/BAK DKO
																																		ctrl	1Hr	2Hr	3Hr	ctrl	1Hr	2Hr	3Hr	ctrl	1Hr	2Hr	3Hr
																																	Lane	1	2	3	4	5	6	7	8	9	10	11	12
