# Supplementary material for: Lipid unsaturation promotes BAX and BAK pore activity during apoptosis
Source: Nat Commun. 2024 Jun 3;15:4700. doi: 10.1038/s41467-024-49067-6 (PMC11148036; doi:10.1038/s41467-024-49067-6)
Supplement: Supplementary file 9 — Source Data [file 41467_2024_49067_MOESM9_ESM.zip › Source data figure 6.xlsx]

## Sheet: Figure6A
FADS2 Expression in Lung and Kidney cancer cells

## Sheet: Figure6B
	Cell death Kinetics in lung cancer cells (PC9, A549, H460, H358 and H1975)
	PC9 CTRL						25 µM LA						50 µM LA						100 µM LA						150 µM LA						PC9 APO						APO +25 µM LA						APO +50 µM LA						APO +100 µM LA
Time (Hr)	EX1		EX2		EX3		EX1		EX2		EX3		EX1		EX2		EX3		EX1		EX2		EX3		EX1		EX2		EX3		EX1		EX2		EX3		EX1		EX2		EX3		EX1		EX2		EX3		EX1
0	7.30984	4.28123	10.5748	5.6128	7.72485	8.57546	3.16104	6.01935	5.40262	7.81316	9.5307	6.43908	5.51437	1.62493	12.2293	8.82746	9.43144	9.54532	3.9567	6.04165	7.72725	5.35794	6.13914	7.11086	5.84274	4.53325	7.18209	5.10917	4.86264	4.12784	6.40746	8.16341	9.77118	6.74905			5.35307	4.38904	9.13063	7.62362	8.71516	7.82901	4.95348	4.93052	5.37691	3.78066	7.95114	6.17335	9.286
2	6.0946	5.21135	5.89524	3.8259	6.55535	6.8436	5.31946	4.19722	5.50672	5.14462	6.01452	5.40823	2.60816	2.47215	17.1923	17.3727	7.09629	5.91638	3.33453	7.77893	11.4125	13.6332	4.24935	4.41639	2.93186	4.96681	3.63044	3.19791	14.7735	13.5984	5.80427	6.9058	6.14544	6.42295			4.05996	5.46417	9.61227	7.17042	5.08621	4.31324	6.87541	6.79074	4.38267	3.69487	5.40645	5.39897	6.86966
4	7.68051	6.47948	5.82369	4.57593	8.20831	6.65215	5.50732	6.55542	3.2984	4.1451	9.53696	6.22783	3.13926	3.80096	13.753	20.6592	7.74502	6.67095	4.14659	6.24004	10.6705	13.1867	3.83077	2.75212	3.6301	5.61653	4.01093	4.66152	14.7811	13.9811	11.5625	8.44595	13.57	9.94645			6.03425	7.2451	8.91572	9.01333	9.68237	6.94121	10.6563	6.85858	6.96466	7.21645	5.39443	6.98294	6.29985
6	7.50791	5.85574	5.709	4.3548	8.71847	7.03586	6.00171	3.53133	4.87084	3.20469	6.50233	7.48715	5.29568	3.19204	11.4074	17.5357	7.0496	5.86953	3.96841	5.03467	10.0961	10.4729	7.16142	6.3742	3.13181	7.83404	7.37625	4.75274	13.9997	12.6122	12.6446	10.692	31.4373	26.991			9.52279	7.71303	12.3801	14.492	22.3203	17.0017	22.8453	18.0106	8.92242	8.13523	13.3442	9.88446	10.934
8	7.30843	6.32376	5.93734	4.64545	7.37455	7.52362	6.23464	7.48228	3.84419	4.73729	8.92714	6.94281	5.18267	4.99329	11.761	15.8097	7.1655	7.00249	3.04958	6.46847	8.17395	8.48644	6.30603		4.39222	6.92978	4.46577		11.4579	11.9012	15.2861	15.6761	45.8842	41.0538			11.9308	12.2537	16.173	12.8579	39.5277	33.3593	39.4134	36.4816	12.2612	13.3948	14.0382	13.4772	14.8795
10	6.891	6.79392	4.46118	4.85069	6.63349	8.80762	5.9039	4.97812	2.7381	5.4106	8.47429	6.5598	8.88054	3.93872	9.53853	12.7536	7.07953	6.52795	3.83674	6.42027	6.38944	8.74707	5.89575		5.02886	7.30204	6.19464		10.6213	9.63318	18.9	20.8204	53.1731	49.0877			13.3347	16.649	18.9703	17.6557	47.6321	46.8076	49.1535	48.2141	17.1609	16.7105	15.1662	17.2033	13.4276
12	8.847	6.5264	5.05055	5.83071	6.29327	7.15673	5.63298	4.70331	4.05511	4.03087	8.54925	6.73997	5.60923	4.0518	10.3111	13.5858	7.34421	5.92673	5.25936	5.9923	7.43087	8.65012	5.08289	4.74689	3.92837	8.0789	6.16981	3.60016	9.81219	8.10149	27.5576	23.8253	61.0348	54.6013			17.3921	21.5416	18.5543	21.0767	53.472	53.7466	58.2065	58.6935	20.6903	21.1579	17.0583	14.9229	16.8902
14	8.63182	7.98663	5.13075	7.30976	4.53469	5.80651	6.35706	5.44641	3.87286	4.14086	6.58357	4.82264	6.30259	5.38197	8.00522	8.07069	6.73769	5.94089	4.80251	5.64005	8.27944	6.02531	5.44118	5.94153	4.24256	7.67189	5.95192	6.5221	8.77061	8.18199	29.8837	31.1188	64.5174	60.1637			22.601	27.1864	19.7666	22.2166	55.8089	58.0112	62.5067	62.2205	27.5208	26.5427	20.981	17.3145	19.8371
16	6.88219	7.62353	5.3496	5.18047	5.70543	6.01908	11.6877	7.96584	2.82285	4.17333	7.20667	4.65193	7.49034	6.16606	9.62646	10.779	5.94982	5.99517	5.46204	8.36718	5.67586	7.14344	6.04363	4.96957	4.08514	8.93579	5.55927	5.84824	9.49316	7.44787	34.3579	36.5215	69.8578	58.5829			29.1266	32.9683	24.5244	22.7617	61.5662	62.6993	68.5282	67.7905	37.4676	35.2053	23.0946	20.2507	22.52
18	7.96022	7.86776	5.1494	4.95015	5.82701	5.72297	7.79523	5.60185	2.99266	4.37916	7.28653	5.74773	5.21857	4.64527	6.64349	6.33701	6.00382	4.71574	4.46335	5.67716	3.88105	6.59518	4.42115	5.26138	4.72645	6.66913	5.60577	6.62943	8.11974	7.58059	36.9248	39.187	73.1946	60.2476			31.1734	35.9979	22.285	20.2141	64.3888	64.1549	70.1547	62.8597	36.7574	33.4973	25.3415	23.8611	21.9735
20	7.84634	8.23376	5.29316	3.4072	5.36147	4.52271	7.29671	9.70613	2.94745	5.25851	7.29121	3.9927	5.63082	6.31587	6.6724	6.60159	4.78781	6.8553	5.74617	6.95322	6.27252	6.42231	5.54053	5.12924	7.33152	9.25494	5.19534	6.0114	7.17911	7.09964	37.0727	38.4827	73.416	61.4541			31.9447	37.0796	21.6448	23.1944	64.7563	66.7562	71.7291	69.2496	39.8302	35.059	23.8859	21.2519	21.8319
22	8.87938	8.17979	4.39277	5.44628	5.57823	5.32079	8.85538	6.18119	3.80374	4.64864	5.93813	5.81754	5.91718	5.98306	8.12755	6.44106	5.89823	6.16161	4.84697	6.38533	6.97009	7.07743	5.11275	5.20853	5.75953	7.45345	5.90166	6.08457	6.85224	8.68267	37.8935	46.6414	76.0947	67.4432			32.7625	36.6607	21.5069	26.3759	68.2198	68.564	72.8426	70.7416	39.7745	35.4361	25.8961	20.3974	19.7613
24	7.75418	8.07929	6.53934	4.9289	6.73949	5.35545	7.06027	7.33864	2.58758	6.16838	6.3203	4.24449	5.65095	6.29864	7.8996	7.29319	6.42903	5.77783	6.26452	7.64633	5.97671	5.62248	5.42794	4.38964	6.01854	7.95579	5.70334	3.47209	8.50409	7.7115	44.4494	47.7934	78.2539	72.0012			36.6155	38.8337	17.7963	23.9103	70.6358	70.7251	75.9512	75.1997	39.5782	34.7919	22.8389	21.0343	15.7924
	A549 CTRL						25 µM LA						50 µM LA						100 µM LA						150 µM LA						A549 APO						APO +25 µM LA						APO +50 µM LA						APO +100 µM LA
Time (Hr)	EX1		EX2		EX3		EX1		EX2		EX3		EX1		EX2		EX3		EX1		EX2		EX3		EX1		EX2		EX3		EX1		EX2		EX3		EX1		EX2		EX3		EX1		EX2		EX3		EX1
0	6.75179	8.5983	7.83715	9.21569	8.42674	5.68416	9.06461	5.76534	4.59334	6.5975	6.57976	5.34273	6.59979	6.86622	4.13053	6.08236	6.23272	6.53651	5.16915	5.69511	3.9137	6.0173	5.91617	7.18391	4.75141	7.54339	3.93899	5.4539	4.14689	3.23998	7.2037	7.31816	7.0249	5.65077	9.13751	7.90282	5.31287	9.71779	6.61185	6.28904	5.42523	5.80808	6.43867	5.19826	6.02495	5.27685	8.42972	5.61396	6.51494
2	4.73449	6.14825	8.20489	6.80387	8.44426	8.48746	5.40308	4.80156	2.94337	4.15273	8.65241	9.42944	5.87852	5.48442	5.16439	3.30496	7.31468	8.25988	3.99926	3.493	4.15394	4.60331	8.27736	8.23478	7.68048	9.77265	4.49398	4.01331	3.98056	4.1305	7.25627	6.39176	7.81516	5.85785	11.5507	11.7468	8.24595	10.0802	5.50291	5.96183	4.14368	4.19505	8.39131	8.84351	5.9056	5.03316	3.76533	5.41678	6.14564
4	5.8635	5.26296	8.6659	6.8292	9.68921	8.19958	4.74411	5.12523	5.80876	7.20023	10.4881	9.91382	3.9437	4.10248	5.44816	6.39905	7.36413	11.2865	3.4025	2.25458	7.43815	4.98527	9.66537	10.2851	8.61715	11.2389	3.12719	3.85491	4.38382	5.13499	11.2992	9.24289	7.33491	9.46373	16.1362	13.8514	10.7064	13.0151	7.36841	6.88304	5.02193	6.535	12.2875	13.6961	8.45095	7.77436	6.48168	5.72623	12.5188
6	5.04771	5.4042	11.3412	11.8842	10.6579	9.32249	8.24788	4.76701	5.102	5.80142	9.15476	9.37316	3.34606	6.17676	6.00944	6.2022	7.94415	11.1776	3.48591	3.40057	4.72687	6.84698	8.04491	10.0424	7.15702	10.4525	3.95602	4.08936	4.05531	3.50246	19.2115	14.5866	10.8986	10.184	18.3202	15.3571	13.8155	13.9726	12.0445	13.1314	6.99629	8.11082	14.9044	12.62	15.4371	14.6526	8.63253	8.75235	22.6233
8	7.00923	5.17498	11.0258	8.43385	8.83088	9.15537	3.63401	3.62061	5.9737	5.14612	8.94352	8.52089	3.73053	3.70093	5.69039	6.18217	7.55649	9.44583	3.64835	3.3386	4.51761	4.94238	8.67398	9.04353	6.87054	10.8434	2.92728	3.34631	4.76491	4.6641	26.4642	22.2248	16.4101	15.068	19.9824	17.6417	16.4092	19.3283	20.0663	21.5508	11.3865	10.3987	18.8791	16.7511	25.9779	26.021	11.7934	10.1755	35.8629
10	5.58585	4.13028	11.3955	8.92653	9.13004	8.09744	4.47088	4.26385	5.67436	5.42401	9.94405	9.54458	3.61809	6.74566	4.56363	5.93013	7.72125	9.67372	3.45208	3.57903	4.93187	4.41481	7.5705	8.88083	6.24537	8.73395	2.87127	3.66559	5.00019	5.51087	34.0807	29.4768	18.3262	18.2373	20.7865	20.2684	19.0255	23.2816	27.005	29.9446	12.0734	14.2343	21.3043	19.4095	35.6576	35.164	12.9803	12.6939	49.0887
12	6.7778	4.72584	11.1931	9.19939	10.702	7.85431	4.19992	3.79849	7.02158	6.59849	8.64208	8.70318	4.61543	5.85457	5.73189	6.78971	6.88456	10.6338	3.52628	3.1104	5.34252	7.17245	6.94628	8.73504	6.99437	10.6009	2.78058	3.87456	4.31488	4.89522	41.6493	34.9428	21.5852	23.6726	25.3766	23.4033	20.0903	22.8248	33.3553	38.4019	18.546	17.0703	26.7717	24.2841	41.84	43.794	15.1022	17.6765	57.5472
14	6.89751	6.28565	10.6762	10.7543	8.43573	8.28944	4.53994	3.21864	6.15462	7.08485	9.67016	7.9176	4.38326	4.27335	6.25831	6.74546	7.85307	9.16105	3.33183	3.1641	5.2193	5.66062	7.71572	7.59354	6.42787	10.4671	3.25741	3.68026	3.93077	4.84513	45.0004	37.4493	26.0246	27.4813	26.6009	24.0878	25.3692	28.6996	39.4412	43.4943	21.6502	24.0188	29.4857	27.9701	49.132	51.748	19.1303	20.5568	64.4998
16	6.11255	7.1817	11.6817	10.6676	9.98825	7.61851	4.22041	4.52507	6.21199	5.70062	8.02059	8.67184	3.49315	4.28099	9.05406	6.69511	7.98134	9.44324	2.77917	2.70684	5.91279	6.1061	6.04863	8.0873	7.36857	10.5089	3.63037	3.85118	5.93201	4.60677	48.3698	41.5697	30.9666	32.6951	27.8378	30.0105	29.572	28.1285	47.6182	49.1732	25.395	29.6306	33.5048	31.5554	54.2064	57.3765	23.3082	24.4016	66.663
18	5.25971	4.2595	9.15925	10.223	11.5836	8.18966	4.55065	4.1955	7.37831	6.69921	8.2617	7.99113	4.7421	3.53671	5.80712	5.60605	7.51509	9.25919	3.23857	2.71793	5.12821	6.36728	6.81266	7.23078	7.11487	10.7474	3.08677	3.67858	3.84274	4.42915	52.2088	45.1943	33.5314	35.6145	31.343	32.6489	28.4771	33.8838	51.4196	52.831	27.1085	30.3344	36.8687	36.9813	59.4447	58.2994	25.7433	26.0286	64.9062
20	5.45137	5.14027	9.95909	10.5754	7.66339	8.64659	4.26338	4.40027	5.47688	5.47444	8.66067	7.90332	3.05214	3.59103	6.71065	6.0001	7.52887	8.41283	2.60196	3.45136	6.14095	6.72658	6.73204	8.85533	6.27714	8.59228	3.62805	3.8567	4.93775	4.70081	54.8235	44.689	37.8517	39.0686	32.6974	35.8019	31.0821	39.3751	54.814	56.327	27.7768	33.0318	41.5769	40.6137	63.503	67.009	26.6733	28.5956	74.2592
22	6.38129	6.62677	10.5988	11.1912	7.81114	6.13507	3.00271	4.46658	6.28132	5.50953	6.15058	5.54457	3.84026	4.24663	6.3245	6.81235	6.95844	6.08477	3.75839	3.18561	6.11325	6.69237	5.48731	6.76971	4.54083	6.37065	3.16205	3.90075	4.35004	4.29221	56.7326	52.3529	38.7264	40.6681	33.6304	30.619	31.8189	40.7119	61.1566	60.2452	34.1061	34.6533	41.9216	41.3982	66.7929	69.6527	29.3245	30.7101	74.968
24	5.09032	5.89044	12.4653	9.00515			4.20451	3.96227	6.37434	6.22295			4.62208	4.12745	7.53761	6.18814			3.53972	4.26977	5.87809	6.28888					3.60298	3.63837	5.08881	3.95826	59.415	54.5228	45.5547	45.9956					63.981	61.9017	36.3996	40.2353			69.3729	71.2881	35.0287	35.2618	77.0569
	H460 CTRL						25 µM LA						50 µM LA						100 µM LA						150 µM LA						H460 APO						APO +25 µM LA						APO +50 µM LA						APO +100 µM LA
Time (Hr)	EX1		EX2		EX3		EX1		EX2		EX3		EX1		EX2		EX3		EX1		EX2		EX3		EX1		EX2		EX3		EX1		EX2		EX3		EX1		EX2		EX3		EX1		EX2		EX3		EX1
0	8.50011	6.58578	10.8095	6.45599	8.11676	7.41972	6.91098	7.47555	4.07768	3.9317	6.21856	5.53067	7.5008		6.95386	6.69353	4.87724	4.04511	5.33437	5.77755	7.04024	6.37042	3.97177	6.28276	5.78649	5.09501	3.76895	4.38363	5.52281	6.64189	9.35207	7.30366	5.68333	7.04668	8.53315	10.01	5.07072	6.85663	7.1172	5.75868	5.25756	6.78805	7.71193	10.9081	4.92992	6.61658	5.59487	5.50806	3.51593
2	9.69973	7.80583	6.67525	5.42832	6.97298	6.62105	4.09418	5.15696	5.54145	4.48668	10.305	7.48118	6.88278	7.97723	4.54091	4.15192	2.61034	3.83509	5.92818	5.68134	4.47859	5.73179	5.93377	4.79379	3.5572	5.93065	4.52007	4.21876	6.30997	7.57464	11.6165	8.90311	7.32197	4.35634	4.1823	5.15348	6.89838	8.72146	5.90691	4.88525	5.39209	3.10683	5.66899	5.20233	5.01361	4.19268	5.25244	5.47674	5.69081
4	13.0652	8.73184	6.95481	4.5397	6.87283	8.889	3.69233	4.19719	4.75562	5.05618	9.79923	7.80417	8.37051	10.3182	4.21941	3.85784	5.6102	6.13239	7.37891	7.22212	4.65108	5.51556	6.08752	4.32364	3.92767	5.22288	3.8378	4.3598	7.56989	9.50372	21.3178	16.7786	13.6985	12.4785	11.1525	10.6308	15.2199	14.6925	21.5179	21.1393	6.94297	7.1516	29.0822	23.8165	5.94919	7.33968	44.9336	39.2648	11.3663
6	10.9154	8.2309	5.9636	5.30269	8.504	7.94132	4.28772	3.91299	5.53564	4.52427	9.28066	8.63358	7.76999	8.69157	2.92082	4.60084	4.39931	5.44614	6.13616	6.73317	4.71338	4.58046	5.0868	4.74788	4.55716	5.04534	3.23754	4.96298	7.25169	7.50168	48.0613	42.8387	39.9758	41.654	14.7778	14.6495	46.1151	46.5538	53.9028	57.167	11.6422	12.0743	69.5222	64.6081	7.7335	8.74199	75.1156	75.546	43.9933
8	9.16836	9.01129	6.41158	5.49459	7.22607	7.04127	3.36643	4.40034	4.96371	4.63472	8.93552	8.03207	7.39057	8.1509	3.43178	4.19264	3.95996	5.41916	7.60042	6.32695	3.9613	4.91664	5.50392	4.9997	4.49523	5.48655	3.94986	5.084	6.77283	8.73308	71.1813	71.3379	63.594	63.8262	39.3653	30.3167	72.9282	75.1694	75.7139	78.5712	24.6539	26.267	85.3155	82.753	20.3249	18.0658	87.69	86.6146	66.8791
10	9.43263	8.04723	6.14546	5.72037	8.4799	8.27632	3.49828	3.50912	5.90292	4.46619	8.54911	7.87359	6.97789	8.05494	3.84454	3.80028	4.15722	6.17259	7.54081	6.4267	4.20416	4.33764	4.93447	4.69453	3.83999	4.64474	4.0079	5.12914	7.03855	5.61249	83.3374	83.0733	79.8412	78.705	59.5365	53.3787	87.2056	87.0493	85.7248	86.4067	48.6708	51.3417	91.2537	88.6693	38.0737	37.8544	80.9725	84.2363	77.0919
12	9.62277	8.56045	5.77001	5.38218	7.88315	8.10967	3.7275	3.10017	6.2032	5.59468	7.55627	6.58523	7.37645	8.84797	4.19047	4.43491	4.87112	5.06483	6.2551	5.52766	4.34576	4.85414	4.61465	4.77719	4.38074	5.554	2.93801	5.87808	7.07929	8.28517	90.0521	89.8558	85.4579	87.7416	77.7931	73.3313	88.5524	91.844	90.422	90.6295	68.0707	70.3781	92.8024	93.3007	60.5456	61.2207	91.9234	90.926	84.2312
14	10.1994	7.25055	4.96385	4.27339	10.3655	7.44736	3.52809	4.22044	6.6157	5.80227	7.26289	7.61265	6.57623	9.09926	3.28015	3.38022	3.98238	6.18499	7.494	5.80724	4.50081	3.68261	5.13916	5.52799	4.92378	4.14507	3.5587	5.11468	6.03178	7.96388	93.8298	92.8968	90.3892	91.7368	85.8466	86.5446	92.6861	91.1986	91.6767	94.112	81.6713	80.0168	94.8891	93.1026	74.5876	75.7863	92.6954	91.7001	88.6004
16	8.60445	9.48437	5.81955	5.00923	9.28844	8.92562	3.54718	3.76857	7.89072	5.32288	6.97135	6.68722	6.85312	8.44755	4.51453	4.40827	5.74731	6.41898	5.96391	6.01671	4.12423	4.52358	7.04734	6.96893	4.16486	4.19598	4.36322	5.20624	5.37272	8.01661	94.9452	93.7461	92.7791	93.412	91.7815	91.4516	96.394	91.4571	92.4584	92.979	87.8786	86.4748	94.7998	91.9739	81.4101	85.0139	89.5297	90.1205	90.1905
18	9.39176	7.48645	5.87486	4.18159	7.74925	8.51044	3.64341	4.11682	6.05527	5.10859	7.65461	6.12977	6.43846	7.65986	4.29361	3.76628	4.96526	6.90403	6.0268	5.75035	4.62798	3.36902	6.87693	5.95342	3.48529	4.68834	4.02866	4.77331	6.74018	8.62673	95.45	96.0696	93.3062	92.763	90.2853	90.2228	93.1937	94.747	94.0654	93.1059	88.2592	85.4412	93.4154	87.6891	80.674	83.5644	83.9293	85.8736	89.0365
20	10.1063	7.47325	6.73688	5.92514	8.13004	7.51933	3.52803	4.13038	6.4067	4.72176	7.07671	6.50937	6.73426	8.17774	4.01242	3.49492	4.55918	5.52091	5.45908	6.75405	4.46996	4.55031	5.82239	5.90437	3.93172	4.37026	3.61074	5.58727	6.7833	7.11939	94.2508	94.7198	91.2154	89.978	88.8449	90.5721	92.6029	96.1651	89.1779	93.9488	87.805	83.9339	94.9989	91.9831	82.2627	84.1033	83.0882	85.6141	84.4369
22	9.45202	6.50795	5.38182	6.43578	7.6905	7.92243	3.25783	3.38644	6.80157	5.85592	5.64283	5.77858	5.73906	6.45956	3.64292	3.28635	4.70117	5.50266	4.63121	3.93141	4.17825	4.72439	6.12449	7.12868	3.54199	4.95465	3.98623	5.33804	4.91035	5.88289	88.9875	87.8843	93.7963	94.208	86.6446	89.6762	83.7536	92.0752	91.6115	92.5506	87.0127	82.5293	93.5665	90.2946	86.5033	83.1985	87.9277	86.5425	92.0128
24			5.89639	4.24307	7.84819	7.50877	3.55647	3.45573	5.25268	5.24169					4.52019	3.81759	5.35317	5.47013			3.37876	3.3537	6.56449	6.56624	3.23632	5.21435	4.28489	6.24378					95.4217	95.1491	87.5062	91.0351			91.6349	92.4688	86.566	82.8388	92.5493	89.7238	80.8389	80.5581	87.3535	85.0905	90.9326
	H358 CTRL						25 µM LA						50 µM LA						100 µM LA						150 µM LA						H358 APO						APO +25 µM LA						APO +50 µM LA						APO +100 µM LA
Time (Hr)	EX1		EX2		EX3		EX1		EX2		EX3		EX1		EX2		EX3		EX1		EX2		EX3		EX1		EX2		EX3		EX1		EX2		EX3		EX1		EX2		EX3		EX1		EX2		EX3		EX1
0	14.0855	8.87754	6.71635	5.57971	7.32344	7.73423	6.17428	4.4934	3.42857	6.52242	5.5874	7.50265	5.69064	3.65574	7.61395	37.2041	5.19866	4.20854	8.7472	6.02923	12.5	9.04769	6.52545	5.83687	6.93602	5.70804	6.8592	7.9718	5.72197	5.31663	6.30947	8.2372	9.3322	10.2551			5.91097	5.31419	8.12686	7.14806			5.47979	7.11811	5.68429	5.17386			2.61064
2	15.3991	11.814	5.3751	7.23092	7.96035	7.32033	4.07166	5.09336	14.3863	10.255	6.69075	7.12525	4.74397	3.61258	6.75636	7.13436	3.60297	6.05652	7.47238	9.30766	6.06112	8.00073	1.8812	4.30725	10.3735	6.36539	8.42548	9.58469	3.0155	5.82374	17.8377	17.2648	14.9373	14.5454			7.52821	11.6897	9.84188	9.1459			11.8147	14.0064	9.58908	10.8952			5.17207
4	16.7327	9.64276	7.09071	7.9851	8.35157	8.5665	5.82365	6.94543	11.9343	9.48207	6.50898	8.13897	7.63095	5.70193	7.29808	5.07437	5.82899	4.23107	8.07828	7.89782	3.9058	7.18657	3.06129	2.91819	12.5329	8.42063	6.85766	8.96966	6.38386	8.05409	37.0788	36.9447	30.5569	26.1891			23.3265	25.1369	20.5978	27.0803			19.1746	37.8057	33.3084	27.4204			19.4448
6	13.4546	7.14281	8.52817	10.3381	6.97184	6.40114	6.40012	6.60958	10.3073	8.66933	6.57571	5.85051	8.73455	3.84619	6.8109	6.61334	4.95458	4.19628	7.26838	6.12477	5.56598	6.97652	3.8744	5.60318	12.2553	5.67577	6.45613	8.00314	5.07667	5.83365	50.9723	45.2517	43.872	46.048			34.6513	37.4845	46.875	43.8595			47.5317	54.2577	46.2582	38.0255			31.5907
8	13.6258	7.71856	7.64166	8.07027	5.65471	5.59441	4.9223	5.68484	9.1994	8.52709	7.06165	5.79564	5.9747	7.41748	6.57336	4.81893	5.24134	5.94277	5.17607	6.55874	4.70859	7.11651	4.47876	3.55031	11.5192	6.24917	5.78289	7.92254	7.56119	6.36484	54.296	55.6913	55.3456	53.5254			47.7136	44.906	48.1007	52.3176			59.0628	64.6589	55.6749	48.4129			45.6156
10	13.2034	8.88245	6.96751	6.5055	8.40805	6.55963	6.65558	6.10431	9.74952	7.02687	5.79852	5.83453	5.06122	7.79441	4.78363	5.50997	6.52964	6.04949	5.16659	6.32945	4.29745	5.70391	4.59556	4.41665	9.06422	5.46448	4.68439	8.35916	5.77739	7.62055	61.4889	62.8164	61.5297	62.9476			57.722	54.4025	54.9978	60.1437			61.3098	65.2189	60.4958	54.5047			54.3237
12	12.865	8.04256	8.41987	7.36104	7.67061	7.23874	5.19612	5.58704	10.2781	8.06206	7.51486	8.80272	7.35801	6.66667	3.87575	5.78236	5.38742	5.0771	6.41974	8.18242	5.38023	6.73178	3.78018	4.97811	9.88289	3.85252	5.63502	7.29615	8.08686	8.71968	68.6809	63.7344	69.3106	72.9983			65.9378	58.4184	57.7083	65.6639			64.4431	56.8544	64.3775	62.8252			58.5
14	13.0683	8.2618	10.1454	7.80931	8.10762	8.12805	5.62453	5.65917	10.3272	8.25744	6.68263	5.6268	7.62096	5.36223	6.76373	3.93259	6.04877	6.47701	4.97118	8.58575	5.6747	7.17696	5.52721	5.04618	9.37414	5.66799	5.22675	6.67939	7.744	8.3202	73.3868	70.578	65.2879	71.8596			65.2858	65.1876	56.267	65.6125			59.9411	58.5601	65.4111	67.1129			61.1894
16	12.9757	9.28704	8.58849	8.82431	8.82832	5.9531	4.83369	4.7009	8.46831	7.28156	4.98067	7.0733	5.97937	4.30379	5.26275	5.225	7.41613	6.50157	5.20624	6.76124	5.71365	6.48895	7.35533	5.36924	8.73866	5.67115	7.39498	6.87204	7.14438	11.177	77.4988	74.2075	62.3856	66.1883			71.681	74.5668	58.3116	57.604			44.3383	53.8004	67.65	70.1401			65.9972
18	12.8026	8.33057	7.73815	9.00222	7.8654	5.62849	5.68468	5.73801	8.1841	6.78624	6.096	7.36038	5.3572	3.80395	4.83989	4.1586	5.19886	6.59537	7.99496	6.26904	4.98101	5.55715	5.13917	4.9692	9.17037	5.50138	4.7855	7.09399	10.278	9.97278	76.9322	76.682	56.9472	60.2146			63.6553	68.6347	58.4922	55.229			44.1013	45.1062	67.0612	56.1785			58.672
20	7.244	6.37251	8.31204	8.38146	8.31824	7.11052	5.9693	7.08587	6.50274	5.34525	7.19184	6.02195	6.60032	4.18565	4.74797	3.43616	5.30911	5.75506	5.90339	8.138	5.03175	6.12656	5.14321	6.30648	7.92448	4.57704	6.14764	6.316	8.27544	8.81621	75.513	76.8673	54.3643	33.6789			70.6402	71.1806	46.7789	49.9285			48.2143	37.3459	64.3076	59.6701			61.636
22	9.93744	9.86642	6.50028	9.73368	6.41827	4.96277	4.19752	4.07525	8.15419	5.52039	7.07707	5.68947	4.44572	3.31708	5.80367	4.21843	6.30524	5.61401	4.40199	5.30302	6.92568	6.78068	4.35946	5.74112	5.54197	3.21677	5.83493	6.96371	7.0897	7.2842	79.0728	78.7961	57.0191	48.5711			72.7652	71.1921	45.7961	45.0027			42.2222	32.6054	73.3675	66.6323			58.477
24	10.7692	7.06203	8.28727	8.42611					8.00877	5.54413	7.522	7.56447			5.67108	4.63298	5.58247	4.95493			5.15948	5.0952	5.29926	5.28764			6.4154	6.13184	7.57467	8.11938	78.8308	80.8467	54.2312	52.1243			75.6681	77.854	41.9061	43.9235			36.5925	34.7355	57.5164	62.474			55.1082
	H1975 CTRL						25 µM LA						50 µM LA						100 µM LA						150 µM LA						H1975 APO						APO +25 µM LA						APO +50 µM LA						APO +100 µM LA
Time (Hr)	EX1		EX2		EX3		EX1		EX2		EX3		EX1		EX2		EX3		EX1		EX2		EX3		EX1		EX2		EX3		EX1		EX2		EX3		EX1		EX2		EX3		EX1		EX2		EX3		EX1
0	7.37054	9.14978	8.44783	8.54705	7.50376	6.00105	7.85177	9.59036	3.16319	5.39938	5.52981	5.03763	10.378	10.5334	5.01606	6.09043	4.69514	4.89418	4.93805	4.32038		10.2525	5.87031	3.89581	8.11465	8.10623	3.83113	3.62166	6.84812	7.18177	10.4049	8.34315	9.21471	8.37537	5.79499	6.24087	7.40801	6.66311	10.6581	9.16715	5.12946	6.03296	11.5717	8.50285	4.44196	5.02929	8.2813	8.3887
2	7.96176	11.1726	7.14144	6.91468	6.02023	5.41236	5.53317	6.95868	3.46213	4.5252	6.33979	5.77556	8.24447	8.95934	6.76342	3.97272	3.1261	4.60252	4.28875	3.94824	6.90533	11.2565	5.10784	5.68562	7.77414	6.48588	5.22558	3.75642	7.56272	7.02533	10.5029	12.1803	9.43781	9.47333	5.94134	5.4786	9.3345	9.78365	9.38684	8.66678	5.67436	4.853	8.66776	10.3097	4.67049	4.44354	10.2543	8.78406	9.23059
4	9.0049	10.8066	6.58738	7.87512	6.34682	7.3232	5.8146	7.97335	4.5915	4.8611	7.58161	6.3582	8.81729	7.56213	6.22948	6.13279	5.8041	5.28119	4.30956	5.15394	7.1611	10.2228	6.49918	9.18711	8.06211	5.26461	4.03829	4.80485	9.77972	6.90523	19.0038	16.744	15.5172	15.4917	11.4834	9.86783	14.6538	13.6429	16.0748	14.663	7.16186	7.8332	14.1126	15.1236	6.50055	6.35011	15.8633	16.8631	13.3299
6	9.30239	11.3614	8.15281	6.75282	6.87042	6.38568	4.99794	6.54997	5.20407	3.87434	5.72507	5.43451	7.79757	7.20971	5.21949	4.33922	6.06202	4.18813	4.753	4.70395	7.4454	9.77552	4.15387	5.48181	7.23366	6.41428	4.60278	5.00328	6.59617	4.91087	27.9737	28.2258	32.9638	31.8067	18.8913	20.3952	25.188	25.0708	32.3038	32.7989	13.5019	15.121	27.8948	28.8448	13.3582	12.8476	27.6749	28.2236	27.4698
8	8.09441	9.39985	7.02974	6.66859	6.05954	6.21297	4.9254	6.25019	4.90532	4.75447	5.93778	6.3546	7.1843	7.36102	5.43126	4.236	3.34148	4.28695	4.37031	5.00161	6.69237	10.0756	4.08373	6.84454	7.36169	6.76821	4.97096	4.26755	7.38555	5.58383	42.4666	41.5432	44.7446	44.2771	24.5692	27.8988	37.1136	38.5431	48.0834	47.8727	21.0822	21.907	46.1865	42.8223	22.4714	19.7566	38.8383	35.972	43.6408
10	8.89851	9.74908	7.59205	7.01856	6.35985	6.18609	6.22296	6.71041	3.96132	3.90474	5.45136	5.36004	6.6326	8.10802	6.60788	6.39522	3.64032	3.64674	4.51236	4.92495	8.38796	9.77214	8.68542	5.01402	6.0023	6.18555	4.0678	3.52871	5.19399	5.80149	52.1607	52.1112	54.8177	57.4435	32.0277	33.8139	47.0516	43.6668	55.8208	55.0215	27.5344	28.1946	57.6026	52.6715	27.3257	25.5689	49.6631	48.0605	51.9624
12	7.66319	10.9164	6.31028	7.63192	5.34219	6.52551	5.51652	6.83378	4.69634	3.21951	6.65041	6.42508	7.68652	6.84688	5.48599	5.35212	4.36569	4.71742	4.08694	4.54089	8.60448	9.31113	6.2668	5.59652	7.65974	5.85447	5.34524	3.94912	6.14043	4.44579	58.4861	58.2602	61.0534	65.5566	36.3338	37.7926	53.931	51.5321	60.1699	63.248	29.5584	30.5083	64.3077	60.5709	30.4445	27.7996	51.884	47.1293	58.0151
14	7.89995	8.58336	5.49463	6.68947	7.06152	6.43442	6.41454	5.46949	4.84792	4.74559	7.09939	6.05311	7.36797	6.42891	4.96663	5.5234	5.60083	4.11533	4.86866	8.94118	6.4447	9.17431	6.50536	5.09768	7.89349	5.27493	4.30373		5.56147	5.26226	60.4493	64.9731	64.7639	67.4763	36.9462	38.8829	58.4177	56.2329	64.9603	67.4245	30.5447	29.5198	67.6683	63.8324	31.645	27.924	56.7386	53.0302	64.8525
16	8.18173	11.1647	6.40777	6.4191	8.41415	7.71534	4.46046	6.64051	4.74587	5.88809	6.19076	5.49955	6.51844	7.05362	6.22078	4.08572	6.80291	4.93027	4.51401	5.57785	6.39588	9.03842	7.07209	4.84154	6.62334	8.0693	6.51522	5.97161	6.34503	4.58861	63.7252	66.1736	67.5491	68.7935	43.2332	45.0821	56.3098	51.8621	68.208	68.2262	37.3979	29.5968	71.389	67.4537	36.7688	31.4824	49.6604	41.011	67.3983
18	8.79605	6.76136	7.19018	7.02149	6.56753	6.423	5.04614	5.82325	4.26366	4.1276	6.07277	7.28932	6.28399	6.18595	6.27708	4.84434	5.11729	4.97002	5.64077	5.01561	6.34833	7.04674	4.56492	6.37248	4.89047	5.74751	5.83512	4.94751	6.80184	8.03809	66.0772	62.7273	67.5971	68.35	45.13	44.584	56.2745	52.5224	67.1535	68.822	34.9578	39.6275	61.2595	59.4915	35.1029	31.4299	59.2595	47.3885	62.3865
20	9.24456	8.77346	6.26304	8.76432	6.52239	7.60828	5.46834	5.43475	4.71436	5.52924	5.03099	5.11231	6.48826	5.95088	4.50395	4.24373	4.53758	4.32531	4.43666	33.3333	6.62335	8.40444	5.63407	5.16618	7.00796	7.22942	6.66666		4.98853	5.37743	66.2437	66.031	67.8743	71.5651	46.4641	48.6742	54.5548	44.3803	59.8299	47.0633	40.0894	38.3037	72.5389	68.5725	38.0362	36.9161	43.8995	53.919	74.7935
22	7.79878	7.64417	8.38148	8.69101	6.55896	8.08047	5.65658	7.54965	4.99285	4.87902	5.17973	5.75986	6.22129	7.89737	3.26335	4.68776	4.904	5.1272	5.16796	5.2165	7.41317	9.12241	5.21223	3.07667	7.80661	6.99698	3.99661	4.19463	3.43065	4.70169	63.6662	61.3795	73.2997	75.0185	52.8343	52.9212	52.1542	45.6624	73.2074	73.7585	44.7121	44.4789	76.9148	71.3798	46.1709	38.7892	36.1229	33.3537	75.6894
24			7.31117	8.60132	6.27554	6.98033	7.14219	8.26768	4.20894	6.0236			8.01922	8.15052			5.69907	5.20001	4.48553	5.55363	8.01431	9.05519			8.46371	8.7784	4.78502	4.17805					75.6416	77.2737	59.053	59.0345			74.3998	75.2138	48.2926	44.0103	76.4842	73.177	49.7341	41.5377			79.6692
Time (Hr)	HK2 CTRL						+25 µM 18.2						+50 µM 18.2						+100 µM 18.2						+150 µM 18.2						HK2 APO						APO +25 µM 18.2						APO +50 µM 18.2						APO +100 µM 18.2
	EX1		EX2		EX3		EX1		EX2		EX3		EX1		EX2		EX3		EX1		EX2		EX3		EX1		EX2		EX3		EX1		EX2		EX3		EX1		EX2		EX3		EX1		EX2		EX3		EX1
0	4.92789	6.55201	5.84424	7.365	3.75504	8.53908	7.34528	6.98024	7.45753	5.92822	4.12294	4.46326	7.67912	5.41473	8.68862	7.90554	4.41585	3.62384	5.74092	6.84191	7.56237	8.03219	5.91201	4.48389	5.38325	4.80937	5.66762	4.08201	4.54208	5.33121	6.09939	7.18131	9.40716	9.08152	5.0485	5.61504	7.08826	6.14612	7.96612	8.18914	3.96699	4.96423	7.46091	6.5021	11.3624	9.54819	5.82498	4.76746	6.31195
2	6.31467	7.29741	4.72534	5.93471	4.76024	7.57926	7.52039	6.35432	5.28933	5.03831	4.04704	4.39006	6.07781	6.54558	6.75783	5.9281	5.44251	4.04675	6.04122	5.15454	5.38308	6.31697	5.62225	4.23049	3.85304	4.77282	5.42077	4.18882	4.3427	4.45508	8.50962	9.16859	10.6832	11.7183	4.78243	5.63311	7.85195	8.1289	10.4438	10.3047	6.0089	5.48041	10.1782	9.63396	12.3776	9.62436	6.3582	5.11312	8.52234
4	5.91641	6.99744	4.26737	5.80122	2.76926	5.58887	6.67983	6.80466	5.00708	3.73646	4.24332	6.24329	7.23576	6.33252	5.24417	4.96303	4.04511	5.30958	5.7543	5.47407	4.20854	4.44772	7.4064	4.36988	4.50443	5.87117	6.32965	4.43002	3.52022	4.71926	13.934	16.003	23.8478	23.9721	4.99549	7.67672	16.7769	17.3572	24.4921	26.2482	7.71621	5.20859	17.1202	14.7775	27.8069	25.2118	6.97928	6.37606	23.2109
6	6.20228	6.94149	4.83725	5.94341	4.3672	7.05959	6.49698	6.08787	4.98841	4.28449	5.32948	5.89193	6.88209	6.58683	5.1677	3.70325	5.52358	4.61618	6.44876	5.45336	4.42595	3.93211	6.81667	4.90306	4.99683	6.90275	9.69742	4.92655	4.46009	4.54676	22.9513	25.5101	42.5404	41.0954	4.49481	8.43459	34.8228	32.9708	49.7373	47.7407	9.74629	8.36549	38.7697	33.4179	51.7102	51.257	11.4204	9.58707	47.8554
8	6.57317	7.60636	4.23131	5.50831	5.15247	5.19352	5.91221	6.45253	4.78088	4.14618	4.599	5.30376	6.8416	5.92346	4.76864	3.74672	4.98001	4.85437	6.08208	5.11673	4.30229	3.79802	5.92819	5.10158	5.43882	8.05796	11.3266	4.45326	5.02306	5.61413	32.3448	36.4054	52.5061	53.1494	7.16486	9.58601	52.4995	50.6505	61.4084	59.0901	13.4165	11.5496	55.2492	54.4567	64.7101	62.2036	18.3644	15.1229	63.3857
10	6.26207	6.5208	4.87436	4.9878	3.08468	5.41207	5.66055	6.07514	5.07304	3.36467	4.73898	3.80796	5.57535	4.47778	4.87815	4.39703	5.32174	4.7379	5.69202	5.32363	3.918	4.28513	5.15336	4.30852	9.35328	11.3442	15.2556	4.72546	3.77897	4.58498	35.2758	36.1902	57.0578	60.1604	15.8134	17.5414	60.6689	60.8566	64.9564	66.829	19.2423	19.5063	64.284	62.3595	71.1665	66.9903	26.8428	21.1484	69.7416
12	5.48013	6.2009	5.68407	5.05409	5.41113	5.57203	6.54779	6.61724	4.58438	3.30137	5.43784	6.20463	6.03444	6.18321	3.78019	4.10962	5.7605	5.64012	5.67797	5.17123	3.08675	4.5117	4.80068	3.84493	8.87197	10.6097	20.7906	5.09026	3.77205	5.01747	37.0537	38.7875	59.3478	63.4898	23.3718	24.6543	62.9835	60.9389	69.4882	67.9917	32.2361	29.5307	67.1993	62.8184	71.0935	69.5334	34.5985	29.6184	75.5894
14	6.02586	9.36852	4.81236	5.06244	3.42238	7.38692	5.94133	5.0038	3.56175	3.01535	5.05494	5.32519	5.25653	6.10864	4.53968	3.72321	4.09409	4.44093	5.0699	5.63921	3.4634	3.71707	5.1013	4.05076	9.07262	11.4425	23.9386	5.2944	4.67733	4.44017	40.8507	41.8963	60.0722	64.4015	25.5586	34.2513	64.2429	61.0866	68.407	68.6379	35.3829	36.6884	67.7346	62.9359	71.6924	70.9202	44.8103	32.8758	70.1934
16	5.99644	8.1222	4.09554	5.46445	5.24242	5.91534	5.46561	6.43482	3.45521	3.35143	4.74921	4.55327	5.31446	5.19241	3.51759	3.80582	6.0526	6.14287	5.13654	5.18023	2.86384	3.09568	5.64756	4.37991	9.01939	13.3687	26.2511	5.51752	4.63061	4.49304	42.5578	44.3105	62.327	64.2397	37.0066	38.1038	64.0617	61.4385	69.2605	69.8232	30.5207	43.6865	69.5289	65.631	72.0685	72.9229	48.9547	30.8688	74.5508
18	6.16017	7.1976	2.5271	3.54398	6.3538	6.2278	6.39628	5.94299	2.79568	3.00058	5.90842	4.65239	5.53837	5.64393	2.89766	3.36623	4.02698	4.54346	5.35601	4.6699	1.997	2.64985	4.65459	4.1093	9.48066	13.859	26.4286	5.06151	4.04809	4.39438	43.9841	45.4075	58.9139	64.3358	39.2665	43.3832	65.4791	62.0107	68.6684	67.9239	41.8492	46.5971	67.9714	64.5564	70.5017	71.1049	55.0037	36.9716	75.5511
20	8.38283	7.70226	2.18988	3.57574	6.6795	5.69998	6.37417	6.44109	2.47934	2.50762	4.57693	4.26827	6.06076	5.26378	2.32261	2.30327	4.23885	4.99452	5.41523	5.20712	2.27227	2.60487	5.29579	4.63895	9.292	14.2844	26.9739	5.91758	3.47449	5.35619	39.6735	44.3681	58.291	64.0443	47.4594	55.024	64.6481	61.9526	71.3155	67.18	48.7064	51.5575	67.0148	64.1631	70.2223	70.4466	40.2353	50.7276	78.5221
22	6.00067	9.2541	2.52618	2.76281	9.042	5.75254	5.40813	4.9352	2.73592	1.60877	5.70387	4.86247	4.4823	4.82858	2.10548	2.20354	5.28148	5.29382	4.83506	3.70632	2.72541	2.54823	5.23002	4.31605	8.54171	13.1281	29.8378	5.79611	4.58276	4.61636	39.6575	39.9292	55.7368	64.8121	51.9972	53.0291	63.6648	58.135	70.682	68.8854	54.1816	50.9941	66.8244	62.5587	72.1981	72.7186	63.2333	51.4528	76.2595
24	5.86072	6.82229	1.92949	2.58239	7.30994	6.66661	4.84213	4.86475	2.48918	2.14455	5.54729	5.45838	4.86518	5.42331	2.17708	2.03183	4.24654	5.29898	4.75053	4.16624	2.49559	1.93898	6.39345	4.37558	9.10066	12.4276	28.7726	6.01612	5.0515	4.38302	39.4403	37.3985	55.9256	64.9759	61.5484	60.0044	62.5765	57.6828	67.7534	69.5534	57.6974	56.6541	63.8549	62.9352	73.1113	73.849	63.75	53.8884	76.9391
	786-O CTRL						+25 µM 18.2						+50 µM 18.2						+100 µM 18.2						+150 µM 18.2						786-O APO						APO +25 µM 18.2						APO +50 µM 18.2						APO +100 µM 18.2
Time (Hr)	EX1		EX2		EX3		EX1		EX2		EX3		EX1		EX2		EX3		EX1		EX2		EX3		EX1		EX2		EX3		EX1		EX2		EX3		EX1		EX2		EX3		EX1		EX2		EX3		EX1
0	6.20348	8.76421	7.59368	4.69797	5.00582	6.21969	9.30724	7.31569	5.00763	6.36631	5.55032	7.28452	8.05036	7.97027	8.45219	6.82453	6.45399	5.27218	5.96375	10.4188	4.71213	5.60813	6.68444	5.68093	4.08624	4.61733	5.09591	5.83969	5.60731	5.57812	8.5573	8.43132	6.78141	6.99487	7.30599	6.11112	9.02271	6.32843	10.9327	7.66608	6.78789	6.575	6.70438	7.11433	9.23507	13.779	5.84026	5.31802	8.1244
2	6.11845	6.87146	4.05485	4.34638	5.94991	5.48484	9.11336	6.83222	3.209	3.34218	5.37532	6.31113	8.55513	9.48039	5.27984	4.68607	5.07278	4.47253	8.09762	7.56118	4.44477	4.14962	5.54859	6.77635	4.22382	3.60705	6.1069	6.57244	4.52806	5.94698	10.7823	9.72877	10.5409	7.60363	5.58146	5.80527	13.103	8.67067	10.2223	10.6423	7.31028	6.84434	9.84813	10.955	9.97234	10.1006	8.9535	6.86065	13.6739
4	7.27696	6.29859	4.22977	2.74253	7.32831	4.1699	8.24249	5.45826	3.92712	3.33222	4.33597	5.79509	7.45653	8.53876	4.35926	3.85854	6.2863	5.70138	10.2133	6.54007	3.80144	3.57914	6.77275	5.94125	6.02895	4.81998	19.1722	6.73207	4.88423	6.06233	23.255	23.4534	26.0329	24.8873	11.0974	10.9243	29.7755	26.4459	26.35	26.7757	8.04814	7.74998	30.293	30.6432	31.1972	33.0996	9.86722	9.97747	50.6503
6	7.60516	6.99279	4.30185	3.8503	6.45179	4.94605	7.09289	6.10451	2.14651	3.29615	3.98087	6.3162	7.29033	8.53935	2.77173	3.57096	4.87435	5.2439	7.81115	7.1974	2.64505	3.33514	5.20524	6.88076	9.63903	8.51128	39.8598	5.45277	3.79466	6.80846	38.3729	34.972	51.4788	49.7004	36.6348	40.1603	55.7634	62.188	48.7589	49.4966	30.8842	24.2649	67.8574	63.2209	53.5753	56.1731	25.6448	24.0043	81.2642
8	8.48261	7.56438	3.67268	3.52857	5.94015	4.87874	7.13568	6.62042	2.89165	3.21579	4.96106	7.13363	6.41424	7.30257	3.03941	4.18058	4.64575	4.76826	8.24935	8.35465	3.56726	3.71044	6.77034	6.31028	12.7481	10.9455	55.3139	5.08457	4.63087	5.57998	45.9325	42.0457	62.5946	59.9776	53.2094	54.8282	71.9051	77.2649	61.8515	69.3842	47.5108	40.8368	82.2907	78.8172	69.5833	68.253	45.7535	41.5221	84.1556
10	8.65602	6.68015	4.50282	3.30055	5.79802	5.4137	7.47721	6.4295	3.76587	3.54733	5.9082	5.08903	6.36234	8.46906	2.47789	3.08398	5.80269	4.59604	7.00748	8.36694	3.28786	3.2599	5.86166	5.95258	17.5144	11.9954	61.8518	5.58434	4.27597	5.64787	46.6744	51.747	69.4025	71.1426	59.2162	61.4672	80.5165	81.0965	75.4457	77.9028	55.8986	53.8849	88.151	83.793	77.6302	78.6881	59.3446	50.7421	88.9808
12	6.40433	6.05027	3.05932	3.60849	5.48028	3.9375	6.65214	5.33154	2.64055	4.39339	5.92599	5.40897	7.04643	6.99923	2.69943	3.91757	5.172	5.03	7.0266	6.98845	3.15239	3.42695	5.35731	6.37976	17.0121	13.8236	72.6591	6.31721	4.98525	5.80017	54.682	57.5028	76.0572	75.5581	61.908	65.5761	78.8262	80.902	78.8248	78.3322	57.8154	58.4636	85.5267	84.5513	78.4789	81.4046	59.559	59.5966	92.3945
14	7.23363	7.44703	4.11617	3.02532	6.02612	5.91825	6.64468	6.77513	2.29613	3.09735	5.73833	6.28265	5.31109	6.17287	3.2262	3.28173	5.59926	6.61606	6.44078	7.18465	2.9571	3.09707	3.96823	5.25425	18.7495	14.938	80.3417	6.32558	5.46263	6.01947	53.4761	44.5858	76.5247	77.0466	66.4286	68.0399	79.982	81.311	80.4686	79.618	63.3187	64.8945	84.8777	84.267	80.4019	81.7274	61.5538	61.5191	93.0611
16	7.49159	6.77699	4.47891	3.45837	5.761	5.02025	6.60969	6.6767	2.91139	3.75432	6.38112	7.08951	6.39831	6.08749	3.58993	3.51101	5.05719	7.01488	6.93299	6.43156	2.9921	3.1997	5.59072	6.20451	19.6632	15.8106	81.8622	5.21378	5.82331	5.58862	49.1275	41.903	77.1984	82.3805	67.5329	69.4042	78.9064	80.0865	79.5699	80.9609	65.035	64.4903	83.4455	87.213	81.7135	79.3432	62.9756	59.3433	93.6724
18	8.91971	6.66373	2.96712	3.54939	5.93522	6.51576	6.99458	5.81778	2.13886	4.05448	4.89261	6.9685	6.87032	7.62038	2.91584	2.65034	5.48075	4.84638	8.07556	6.3657	2.30381	2.56434	5.23327	5.31583	20.7021	18.0464	80.7414	5.24545	4.55822	5.7546	51.2093	41.063	75.6056	79.1122	70.1597	70.1207	78.1285	80.9635	80.8976	81.1358	65.0232	67.1698	83.7043	85.3866	81.6829	81.7277	62.7171	69.88	93.1645
20	8.31588	8.65645	3.92597	4.35447	5.96491	5.33417	5.99553	5.81432	2.88288	3.00789	6.35982	5.17612	5.64863	6.74195	2.32056	2.10521	6.67327	5.92235	6.3455	6.48361	1.57018	2.64011	5.53333	5.10994	22.1149	19.5953	78.0629	5.40049	5.33338	5.43952	47.7153	37.8016	73.2046	78.7665	67.5065	70.8011	78.4126	80.3652	80.3459	78.081	66.5453	67.9651	85.2953	83.6243	79.2903	81.1639	71.4475	67.9306	93.2176
22	7.07579	7.68852	4.19585	2.79958	5.7302	6.15748	5.76816	6.03266	1.86967	1.76213	6.56745	6.4207	4.70981	5.77704	3.0513	2.5318	4.6176	5.71133	7.22843	5.06952	2.14525	2.6452	4.42856	5.56138	18.6192	18.9932	82.0727	5.33265	5.55444	5.43684	54.3075	42.9124	73.7091	80.0373	65.3699	68.8286	77.8756	82.3148	80.2683	80.3435	69.2615	75.0634	83.4856	81.3222	81.1222	78.8128	51.2592	59.5416	92.1906
24	6.77958	7.99562	3.23504	4.1222	6.0219	6.60943	5.67041	4.35913	1.82655	2.40435	4.39738	4.97537	4.77626	5.18906	2.09171	1.3505	5.17691	4.4014	5.67902	5.56923	2.45933	1.49912	5.59224	5.5024	20.9887	20.2908	87.7007	5.81156	4.60212	5.736	57.4787	48.6529	73.0414	79.4063	64.4596	70.1211	80.1542	79.2511	79.9008	79.0147	65.0718	73.9675	83.6952	82.4836	80.0481	82.1599	67.7249	73.5832	92.8154
	OS-RC2 CTRL						+25 µM 18.2						+50 µM 18.2						+100 µM 18.2						+150 µM 18.2						OS-RC2 APO						APO +25 µM 18.2						APO +50 µM 18.2						APO +100 µM 18.2
Time (Hr)	EX1		EX2				EX1		EX2				EX1		EX2				EX1		EX2				EX1		EX2				EX1		EX2				EX1		EX2				EX1		EX2				EX1
0	4.9868	4.12988	7.11245	6.252			4.84631	5.63889	6.24117	4.47776			5.68428	5.83315	4.98372	7.40281			3.30006	5.69143	4.68318	7.77874			4.99643	4.93102	6.73529	5.31572			8.06786	6.90785	7.04402	6.88777			6.11553	7.7236	7.0015	7.20108			8.58674	5.46754	8.37513	10.9497			4.8023
2	3.86514	5.86879	3.98328	3.80945			5.43549	6.83403	3.29396	3.57667			6.63952	6.06729	3.76114	3.74893			5.39858	5.4713	4.18275	5.81458			5.04417	5.16895	3.33509	10.902			13.558	11.4444	8.48897	7.48162			9.39429	7.74886	7.82628	5.54355			11.4314	12.606	9.65181	8.08455			42.8866
4	5.4015	6.05414	3.33768	4.13382			6.62433	5.70291	3.49106	2.56207			6.40783	6.47969	2.62921	3.80993			5.57432	5.28045	3.48346	4.33815			15.9505	19.2599	3.79775	14.2531			50.2996	49.5135	13.5804	11.5749			55.7894	64.7875	11.8795	13.7503			67.6316	63.96	17.5031	16.3574			77.9704
6	5.3995	6.02972	3.17718	3.88495			6.6085	6.37058	2.3745	2.38971			7.16493	7.39982	2.87048	3.58785			5.32151	5.23186	3.19671	3.43181			41.6447	39.2814	4.4464	24.2249			66.5446	58.7455	29.5492	32.6184			73.6821	76.3526	24.2385	26.4992			79.7348	78.1308	28.1649	25.1617			84.1802
8	6.58869	6.4793	2.74906	3.74607			6.86406	6.42868	3.13515	2.82393			5.36755	6.9815	2.77099	3.45666			4.91141	4.39514	3.09465	4.88303			55.9353	55.0879	5.34039	42.7874			70.4095	70.3373	62.5872	65.4404			86.2047	86.6497	44.3558	43.5941			82.5242	81.3374	40.77	36.3008			87.3559
10	5.86405	6.62173	3.45282	3.30746			7.20189	6.16622	3.00278	1.76578			6.33018	6.7054	3.29499	3.05327			5.91017	4.89759	3.8314	5.82428			52.518	63.5916	5.16148	52.2051			74.8321	74.9096	86.0731	84.0019			91.0412	92.4506	66.9379	70.6006			87.1016	88.3341	53.6915	49.251			88.9599
12	6.60073	6.8819	2.29213	2.64573			6.76155	6.30204	3.96531	2.84923			5.18739	6.70213	2.57558	3.53369			5.15235	5.01484	2.96921	4.19549			54.5563	59.4301	5.26504	52.3866			77.0499	75.0946	92.2082	92.7258			94.0976	94.2142	81.4705	82.907			89.729	90.1531	63.2936	59.074			91.5729
14	6.60781	5.47775	3.08888	2.52233			7.11388	5.89699	2.68471	2.14875			5.93259	8.10919	2.07795	2.77424			4.65397	5.85419	2.89254	5.73494			60.8781	58.4561	5.11795	51.4043			79.1178	65.3719	94.216	94.5056			92.9096	94.9471	88.7152	88.8104			93.2915	93.1838	71.0129	65.2584			91.0974
16	6.69359	6.9783	3.50403	3.05149			7.26642	6.23162	3.3401	1.90721			6.78753	7.89889	2.67713	2.63183			5.3438	7.00331	2.92705	3.84708			59.7548	59.6222	5.22841	51.0054			73.4544	62.1565	95.0631	94.4399			91.7505	92.9859	91.9567	91.5905			93.8067	94.8383	76.57	70.5561			96.0295
18	6.09998	8.688	2.42643	2.5996			8.68863	7.16864	2.68071	1.93283			6.83463	9.27437	1.91403	2.26664			5.62019	6.02907	2.19714	3.06744			62.3295	62.226	4.65547	43.8869			67.5505	59.1989	94.9001	94.8557			90.2519	91.9223	91.8825	90.4534			93.6719	94.8654	72.9599	68.1956			96.1008
20	6.25818	9.23706	2.29976	2.5799			10.1094	6.56642	2.04241	1.71409			8.34481	8.45394	2.23737	1.8449			6.42924	6.58523	2.06255	2.70839			64.3056	63.7334	3.73387	35.5848			75.8355	60.7589	93.0207	94.2566			88.9495	92.1292	93.4772	92.7603			94.6133	94.0746	75.8685	70.4268			95.6419
22	6.06704	9.30247	1.79232	2.77758			8.25236	7.65613	2.1433	1.97658			6.42012	7.83364	2.20383	2.26318			5.38481	6.01248	1.46313	3.19563			54.8683	57.0845	3.84313	34.6476			75.2693	60.8793	92.8979	93.1967			89.1558	90.7672	92.479	94.2035			94.3262	95.3067	75.2936	74.0809			96.0645
24	7.02957	9.60203	2.18527	2.38768			9.60146	6.1731	2.04223	1.26503			7.38449	8.64942	1.50995	2.29308			5.65168	4.81555	1.56822	3.35826			57.5865	54.3801	3.37797	28.7274			80.11	66.0489	91.968	93.9995			89.1817	89.1019	92.3814	93.1418			94.6659	95.3995	79.9816	76.305			94.863
[truncated: 11 more columns]

## Sheet: Figure6c
	Cell death Kinetics in HK2, 786-O and OS-RC2 cells
						HK2				HK2				HK2				HK2								HK2				HK2				HK2				HK2								786-O
	Time (Hr)		HK2 CTRL			+25 µM 18,2				+50 µM 18,2				+100 µM 18,2				+150 µM 18,2				HK2 APO				APO +25 µM 18,2				APO +50 µM 18,2				APO +100 µM 18,2				APO +150 µM 18,2				786-O CTRL				+25 µM 18,2
Exp		1		2		1		2		1		2		1		2		1		2		1		2		1		2		1		2		1		2		1		2		1		2		1		2
	0	4.92789	6.55201	5.84424	7.365	7.34528	6.98024	7.45753	5.92822	7.67912	5.41473	8.68862	7.90554	5.74092	6.84191	7.56237	8.03219	5.38325	4.80937	5.66762	6.671	6.09939	7.18131	9.40716	9.08152	7.08826	6.14612	7.96612	8.18914	7.46091	6.5021	11.3624	9.54819	6.31195	5.36325	10.7154	11.9694	5.95076	5.82216	11.0257	11.9318	6.20348	8.76421	7.59368	4.69797	9.30724	7.31569	5.00763	6.36631
	2	6.31467	7.29741	4.72534	5.93471	7.52039	6.35432	5.28933	5.03831	6.07781	6.54558	6.75783	5.9281	6.04122	5.15454	5.38308	6.31697	3.85304	4.77282	5.42077	7.33827	8.50962	9.16859	10.6832	11.7183	7.85195	8.1289	10.4438	10.3047	10.1782	9.63396	12.3776	9.62436	8.52234	8.35561	12.3354	16.7068	74.43	79.4653	78.6535	81.3743	6.11845	6.87146	4.05485	4.34638	9.11336	6.83222	3.209	3.34218
	4	5.91641	6.99744	4.26737	5.80122	6.67983	6.80466	5.00708	3.73646	7.23576	6.33252	5.24417	4.96303	5.7543	5.47407	4.20854	4.44772	4.50443	5.87117	6.32965	8.03929	13.934	16.003	23.8478	23.9721	16.7769	17.3572	24.4921	26.2482	17.1202	14.7775	27.8069	25.2118	23.2109	19.8745	38.5307	42.6247	82.8104	86.0847	82.4141	83.2478	7.27696	6.29859	4.22977	2.74253	8.24249	5.45826	3.92712	3.33222
	6	6.20228	6.94149	4.83725	5.94341	6.49698	6.08787	4.98841	4.28449	6.88209	6.58683	5.1677	3.70325	6.44876	5.45336	4.42595	3.93211	4.99683	6.90275	9.69742	12.5767	22.9513	25.5101	42.5404	41.0954	34.8228	32.9708	49.7373	47.7407	38.7697	33.4179	51.7102	51.257	47.8554	44.6964	63.957	65.9449	86.9631	90.2873	83.4437	81.1247	7.60516	6.99279	4.30185	3.8503	7.09289	6.10451	2.14651	3.29615
	8	6.57317	7.60636	4.23131	5.50831	5.91221	6.45253	4.78088	4.14618	6.8416	5.92346	4.76864	3.74672	6.08208	5.11673	4.30229	3.79802	5.43882	8.05796	11.3266	19.7994	32.3448	36.4054	52.5061	53.1494	52.4995	50.6505	61.4084	59.0901	55.2492	54.4567	64.7101	62.2036	63.3857	63.8018	75.6278	74.0113	86.7755	92.3846	87.5297	88.8737	8.48261	7.56438	3.67268	3.52857	7.13568	6.62042	2.89165	3.21579
	10	6.26207	6.5208	4.87436	4.9878	5.66055	6.07514	5.07304	3.36467	5.57535	4.47778	4.87815	4.39703	5.69202	5.32363	3.918	4.28513	9.35328	11.3442	15.2556	21.5355	35.2758	36.1902	57.0578	60.1604	60.6689	60.8566	64.9564	66.829	64.284	62.3595	71.1665	66.9903	69.7416	70.9085	79.0306	78.3803	91.8431	95.3514	88.2525	90.6404	8.65602	6.68015	4.50282	3.30055	7.47721	6.4295	3.76587	3.54733
	12	5.48013	6.2009	5.68407	5.05409	6.54779	6.61724	4.58438	3.30137	6.03444	6.18321	3.78019	4.10962	5.67797	5.17123	3.08675	4.5117	8.87197	10.6097	20.7906	28.3274	37.0537	38.7875	59.3478	63.4898	62.9835	60.9389	69.4882	67.9917	67.1993	62.8184	71.0935	69.5334	75.5894	74.1417	80.5717	78.0593	94.2814	96.162	91.7404	89.5823	6.40433	6.05027	3.05932	3.60849	6.65214	5.33154	2.64055	4.39339
	14	6.02586	9.36852	4.81236	5.06244	5.94133	5.0038	3.56175	3.01535	5.25653	6.10864	4.53968	3.72321	5.0699	5.63921	3.4634	3.71707	9.07262	11.4425	23.9386	31.4944	40.8507	41.8963	60.0722	64.4015	64.2429	61.0866	68.407	68.6379	67.7346	62.9359	71.6924	70.9202	70.1934	73.3282	82.7102	81.4335	94.7797	94.4036	92.8973	97.4545	7.23363	7.44703	4.11617	3.02532	6.64468	6.77513	2.29613	3.09735
	16	5.99644	8.1222	4.09554	5.46445	5.46561	6.43482	3.45521	3.35143	5.31446	5.19241	3.51759	3.80582	5.13654	5.18023	2.86384	3.09568	9.01939	13.3687	26.2511	32.9727	42.5578	44.3105	62.327	64.2397	64.0617	61.4385	69.2605	69.8232	69.5289	65.631	72.0685	72.9229	74.5508	76.352	84.2378	83.8234	95.4099	95.7912	92.9416	92.6584	7.49159	6.77699	4.47891	3.45837	6.60969	6.6767	2.91139	3.75432
	18	6.16017	7.1976	2.5271	3.54398	6.39628	5.94299	2.79568	3.00058	5.53837	5.64393	2.89766	3.36623	5.35601	4.6699	1.997	2.64985	9.48066	13.859	26.4286	34.2751	43.9841	45.4075	58.9139	64.3358	65.4791	62.0107	68.6684	67.9239	67.9714	64.5564	70.5017	71.1049	75.5511	77.3681	83.7685	82.7033	95.2691	95.8188	93.0228	97.3619	8.91971	6.66373	2.96712	3.54939	6.99458	5.81778	2.13886	4.05448
	20	8.38283	7.70226	2.18988	3.57574	6.37417	6.44109	2.47934	2.50762	6.06076	5.26378	2.32261	2.30327	5.41523	5.20712	2.27227	2.60487	9.292	14.2844	26.9739	35.9173	39.6735	44.3681	58.291	64.0443	64.6481	61.9526	71.3155	67.18	67.0148	64.1631	70.2223	70.4466	78.5221	78.309	86.2284	82.9692	95.4869	97.2716	91.3757	91.5932	8.31588	8.65645	3.92597	4.35447	5.99553	5.81432	2.88288	3.00789
	22	6.00067	9.2541	2.52618	2.76281	5.40813	4.9352	2.73592	1.60877	4.4823	4.82858	2.10548	2.20354	4.83506	3.70632	2.72541	2.54823	8.54171	13.1281	29.8378	36.7621	39.6575	39.9292	55.7368	64.8121	63.6648	58.135	70.682	68.8854	66.8244	62.5587	72.1981	72.7186	76.2595	77.9387	85.0236	83.6818	96.3469	96.3673	92.7646	96.8007	7.07579	7.68852	4.19585	2.79958	5.76816	6.03266	1.86967	1.76213
	24	5.86072	6.82229	1.92949	2.58239	4.84213	4.86475	2.48918	2.14455	4.86518	5.42331	2.17708	2.03183	4.75053	4.16624	2.49559	1.93898	9.10066	12.4276	28.7726	37.9	39.4403	37.3985	55.9256	64.9759	62.5765	57.6828	67.7534	69.5534	63.8549	62.9352	73.1113	73.849	76.9391	76.2065	78.0059	84.8459	95.1568	97.4998	92.5784	97.811	6.77958	7.99562	3.23504	4.1222	5.67041	4.35913	1.82655	2.40435
[truncated: 72 more columns]
