# Supplementary material for: Lipid unsaturation promotes BAX and BAK pore activity during apoptosis
Source: Nat Commun. 2024 Jun 3;15:4700. doi: 10.1038/s41467-024-49067-6 (PMC11148036; doi:10.1038/s41467-024-49067-6)
Supplement: Supplementary file 9 — Source Data [file 41467_2024_49067_MOESM9_ESM.zip › Source data Supplementary figure 1.xlsx]

## Sheet: Supplementary Figure 1A
	CTRL			APO			CTRL+SMA			APO+SMA
PC species	Exp1	Exp2	Exp3	Exp1	Exp2	Exp3	Exp1	Exp2	Exp3	Exp1	Exp2	Exp3
30:0	13.3403	15.7522	9.16966	9.82731	9.995	11.8867	3.44925	2.86103	3.12763	3.8679	2.48224	3.52097
32:0	8.36464	11.8678	5.90944	7.45514	7.12788	7.35742	0.887172	0.921916	1.00832	1.06593	0.926077	0.680184
32:1	29.0903	38.4574	19.8283	23.1452	26.6012	31.929	15.421	10.8191	12.5502	17.7021	12.7092	15.7779
32:2	5.25653	6.04112	3.32267	4.06761	4.43678	5.63491	3.28628	2.12295	2.35279	3.83922	2.40123	2.89543
32:3	0.398332	0.499713	0.239211	0.286363	0.30924	0.398346	0.251902	0.164224	0.194898	0.31016	0.156791	0.211615
34:1	49.4591	70.9151	37.9185	43.4572	52.3206	62.7803	24.1175	21.3436	24.0299	28.4332	26.6527	29.2485
34:2	16.3562	21.5881	11.317	13.0528	14.6168	18.8138	8.92785	7.73136	7.24006	10.9996	9.08299	10.0204
34:3	1.94153	2.39919	1.14112	1.50812	1.63036	2.38107	1.20809	0.901288	0.855497	1.43882	0.993906	1.09381
36:0	0.316672	0.455853	0.222568	0.268996	0.365874	0.420705	0.188638	0.18906	0.150351	0.261659	0.215182	0.199043
36:1	0.295259	0.430616	0.221167	0.240855	0.243352	0.310515	0.1525	0.113776	0.138723	0.149508	0.139094	0.131769
36:2	2.16487	3.5792	1.74305	2.13276	2.55235	3.48636	0.886411	1.06264	0.846543	1.07883	1.04152	1.30049
36:3	16.6112	24.0963	11.6595	14.0308	16.7886	22.0931	9.16406	8.41431	9.1075	11.2003	9.60182	10.6091
38:2	4.93521	6.2377	3.3427	4.11841	5.58618	6.63021	2.80798	2.64956	2.29842	3.53531	2.40741	3.11072
38:3	2.53693	3.94224	1.90548	2.35259	3.2698	3.74983	1.39871	1.6888	1.28104	1.96169	2.00626	1.83891
40:3	1.14301	1.65583	0.838106	0.986953	1.3085	1.73897	0.6382	0.709186	0.704329	0.890703	0.826471	0.83034
O-32:0	0.19358	0.300642	0.138774	0.16627	0.226039	0.303784	0.183464	0.198794	0.11523	0.234906	0.225977	0.162072
O-32:1/P-32:0	0.535558	0.798309	0.322669	0.369692	0.579663	0.75007	0.383111	0.364475	0.364206	0.493427	0.373462	0.448441
O-32:2/P-32:1	1.21726	1.82946	0.948936	0.978688	1.21063	1.61059	0.818208	0.67816	0.599045	0.894429	0.83149	0.835544
O-34:0	1.44231	2.13077	1.1492	1.43142	2.06279	2.77606	0.860605	0.920878	0.943512	1.12473	1.31184	1.0676
O-34:1/P-34:0	2.36565	3.69027	1.97259	2.1362	2.88631	4.34947	1.29451	1.65094	0.994234	1.78398	2.27246	1.68805
O-34:2/P-34:1	1.29147	1.90752	0.972687	1.06097	1.41392	1.9098	0.740047	0.816431	0.663492	0.940937	1.05307	0.792436
O-36:1/P-36:0	0.272864	0.787678	0.357628	0.395709	0.451745	0.565557	0.15059	0.188584	0.133863	0.240781	0.245009	0.195727
O-36:2/P-36:1	0.0712517	0.0273437	0.0430959	0.0594027	0.0469628	0.0420386	0.0397138	0.0405378		0.0758376	0.0736759	0.0763529
34:4	0.193027	0.317904	0.127402	0.158588	0.188611	0.253608	0.134611	0.0978176		0.148256	0.11543	0.143
36:4	0.322243	0.493066	0.21552	0.275572	0.36153	0.505495	0.147426	0.19098	0.167592	0.199892	0.223774	0.194354
36:5	0.812777	0.850189	0.606457	0.60099	0.980249	1.21558	0.454737	0.381346	0.345216	0.629096	0.688992	0.450944
36:6	0.587134	0.864643	0.434823	0.566961	0.64988	0.862362	0.298625	0.310815	0.323097	0.409819	0.432373	0.401191
38:4	0.179245	0.166125	0.115457	0.147511	0.159727	0.218484	0.0759849	0.0723626	0.126948	0.0978925	0.124637	0.0894956
38:5	7.55812	6.79768	3.97553	4.38656	4.11027	4.43085	0.888638	0.863207	0.915829	0.849752	0.863098	0.783402
38:6	6.31951	9.05764	4.96381	5.35911	5.86408	6.97033	2.50896	2.18086	2.44674	2.99939	2.30909	2.8252
38:7	1.2848	1.62218	0.917621	1.04438	1.09931	1.44008	0.569542	0.467232	0.593322	0.694875	0.470489	0.617592
40:4	1.13441	1.67173	0.965744	1.01753	0.940902	1.2087	0.108166	0.19749	0.168903	0.14754	0.189213	0.108151
40:5	9.34257	12.9111	7.87544	8.36847	9.28035	11.8478	3.89166	3.89745	3.66496	4.80664	4.4597	4.07266
40:6	2.99864	4.02705	2.19827	2.6938	2.95972	3.91257	1.48356	1.28702	1.34476	1.78648	1.52067	1.51897
40:7	1.67313	2.7383	1.33876	1.42683	1.68899	2.41815	0.66291	0.767165	0.764198	0.7595	0.743232	0.780966
40:8	2.71741	4.20161	1.96961	2.39439	2.9769	3.90092	1.49296	1.42559	1.28773	1.78468	1.6207	1.65186
O-36:3/P-36:2	1.07948	2.54586	0.786551	0.999311	1.29956	2.42026	0.660316	0.511406	0.642832	0.807643	0.63064	0.667367
O-36:4/P-36:3	1.5423	1.85537	1.06402	1.45855	1.67376	2.27445	0.879742	0.944361	0.696385	1.0481	1.20725	0.946783

## Sheet: Supplementary Figure 1B
	CTRL			APO			CTRL+SMA			APO+SMA
PE species	Exp1	Exp2	Exp3	Exp1	Exp2	Exp3	Exp1	Exp2	Exp3	Exp1	Exp2	Exp3
32:0	0.677765	0.806275	0.520102	0.452493	0.456544	0.642408	0.116669	0.103299		0.163778	0.126405	0.276748
32:1	2.98231	3.22414	1.93992	2.28782	2.4274	3.6876	1.1729	1.10469	0.758247	1.49209	1.31966	1.63909
32:2	0.615226	0.546056	0.312132	0.42699	0.473285	0.640188	0.314517	0.212225	0.0663448	0.344385	0.231883	0.245388
32:3	0.0559218	0.0570897	0.021232	0.0514266	0.0487986	0.0693514	0.0148685	0.0220057		0.0334148		0.0071767
34:1	12.267	15.2195	7.56799	9.14168	10.3786	15.107	3.70916	3.63146	3.28063	4.60573	5.09779	5.3735
34:2	4.97608	6.19656	3.16829	3.56812	4.24854	5.33285	1.98269	1.86187	1.48646	2.45159	2.43122	2.77052
34:3	0.461871	0.499014	0.308545	0.334136	0.400717	0.526938	0.215818	0.16504		0.268767	0.243244	0.331069
36:1	0.179228	0.23653	0.0959316	0.159813	0.185856	0.194527	0.061992	0.0827165		0.0813173	0.249364	0.127415
36:2	7.24759	9.35868	4.92769	5.29554	7.24395	9.90026	1.88173	2.19405	2.46106	2.49385	2.29091	3.57205
36:3	11.4758	14.9475	7.8472	8.28983	11.0355	16.3461	3.96954	4.14102	3.92726	4.72806	5.16831	6.77469
38:0	2.28687	2.66837	1.42631	1.65153	2.05186	2.94894	0.829425	0.881053	0.0582837	1.0747	0.982431	1.2096
38:1	2.41916	2.93081	1.52779	1.77694	2.38431	3.23751	0.969271	1.03551	0.564726	1.19051	1.79134	1.58571
38:2	0.932983	1.09886	0.596186	0.739941	0.871187	1.19955	0.420096	0.39668	0.481819	0.493246	0.543817	0.510408
38:3	0.141351	0.165079	0.0700187	0.0951314	0.100263	0.130837	0.0667592	0.0620655		0.0700916	0.113534	0.158828
40:3	0.465796	0.462032	0.367506	0.455159	0.562066	0.629667	0.318484	0.371829	0.774699	0.347139	0.568692	0.569884
O-34:1/P-34:0	0.287373	0.350608	0.166316	0.189206	0.278832	0.420632	0.0650477	0.100792	0.20542	0.0825161	0.129305	0.17169
O-34:2/P-34:1	0.815016	0.950222	0.574229	0.640717	0.728886	1.09947	0.211761	0.256165	0.440935	0.288001	0.259447	0.444828
O-36:1/P-36:0	3.14738	3.86352	2.20299	2.30434	3.14593	4.07511	0.951404	1.09095	0.635916	1.14449	1.67224	1.76323
O-36:2/P-36:1	8.10299	9.59715	5.18203	5.79626	7.22382	10.6291	2.6705	3.12921	2.48241	3.76673	4.60897	4.35999
34:4	4.67885	6.04736	3.18974	3.64385	4.68454	6.74252	1.86207	2.25151	1.397	2.56816	3.13772	3.00845
36:4	1.45843	1.35454	0.828105	1.05974	1.23681	1.96752	0.529306	0.588007	0.709249	0.675827	0.626916	0.768822
36:5	0.256983	0.319969	0.15267	0.165001	0.287877	0.42239	0.108068	0.110908		0.143058	0.28136	0.210129
36:6	0.264508	0.426155	0.22706	0.241026	0.343227	0.466117	0.101749	0.072635	0.0716164	0.109019	0.0202416	0.16911
38:4	0.442057	0.644463	0.363118	0.368484	0.449669	0.699314	0.181715	0.184369		0.19809	0.180008	0.405852
38:5	0.97549	1.15146	0.625381	0.737547	0.924576	1.31799	0.339432	0.381055	0.55046	0.417445	0.393035	0.419082
38:6	1.39176	1.80059	0.938253	1.13904	1.33528	2.26021	0.483801	0.54971	0.357871	0.644987	0.866715	0.816045
38:7	0.905143	1.35632	0.603516	0.709484	1.01702	1.531	0.386426	0.430622	0.202101	0.480149	0.77847	0.793038
40:4	0.253284	0.372118	0.230094	0.227682	0.397125	0.521728	0.126671	0.171951	0.270709	0.165901	0.43675	0.269959
40:5	0.149727	0.107706	0.086984	0.0923845	0.142336	0.179084	0.0627632	0.0605552		0.0585045	0.187415	0.104036
40:6	0.827102	0.973057	0.557966	0.599063	0.718361	1.122	0.309356	0.342316	0.334997	0.34271	0.444494	0.399199
40:7	0.56669	0.695908	0.425417	0.443497	0.583284	0.827606	0.166497	0.171303	0.0686075	0.181624	0.283181	0.291966
40:8	0.11188	0.114562	0.0847041	0.0914242	0.131201	0.162434	0.0373602	0.0244252		0.0386163	0.019162	0.0554633
40:9	1.04095	1.25125	0.727679	0.675365	0.989186	1.44625	0.283544	0.309272	0.244723	0.388769	0.525496	0.434511
O-34:3/P-34:2	0.914655	1.17478	0.604817	0.631496	0.810886	1.34003	0.29195	0.328649	0.0674019	0.418633	0.479843	0.455205
O-36:3/P-36:2	0.347991	0.357103	0.214984	0.20844	0.321118	0.43126	0.108379	0.105111	0.227093	0.141074	0.178971	0.17622
O-36:4/P-36:3	0.302478	0.349041	0.172198	0.180783	0.232986	0.320024	0.0856239	0.0784044		0.099467	0.228339	0.176979
O-36:5/P-36:4	0.650071	0.997419	0.539127	0.541363	0.766445	0.812704	0.159695	0.257301	0.693903	0.258967	0.654645	0.603945
O-36:6/P-36:5	0.209313	0.235783	0.111378	0.135805	0.178898	0.248019	0.0683368	0.0522999		0.0810393	0.0429999	0.101204
O-38:5/P-38:4	0.763924	0.772642	0.569092	0.56274	0.680147	0.934185	0.214902	0.271229	0.253817	0.322824	0.405991	0.363378
O-38:6/P-38:5	0.834676	0.921298	0.552534	0.631358	0.805762	1.03392	0.213232	0.288039	0.143429	0.279466	0.419478	0.478377
O-40:3/P-40:2	0.275475	0.337731	0.189932	0.190143	0.255013	0.383848	0.0733934	0.101325	0.222106	0.0962679	0.194759	0.159372
O-40:4/P-40:3	0.314893	0.32294	0.169298	0.198459	0.266026	0.360372	0.0997891	0.110145		0.118492	0.067189	0.143407
O-40:5/P-40:4	0.251105	0.347582	0.173964	0.204964	0.267502	0.3699	0.0547796	0.124555		0.118083	0.220195	0.151447
O-40:6/P-40:5	0.304871	0.34066	0.158928	0.25948	0.260839	0.455388	0.0755897	0.0994455		0.101662	0.120141	0.0962041

## Sheet: Supplementary Figure 1C
	CTRL			APO			CTRL+SMA			APO+SMA
PI species	Exp1	Exp2	Exp3	Exp1	Exp2	Exp3	Exp1	Exp2	Exp3	Exp1	Exp2	Exp3
32:0	0.128369		0.304106	0.158203	0.441646	0.0602496	0.137996	0.155379	8.73565	0.167298	1.94224	1.37578
32:1	0.432262	0.622531	0.281921	0.279049	0.694293	0.669885	0.372159	0.181784	6.2861	0.235496	1.80918	1.65034
32:2	0.127239	0.0768909	0.18511	0.118709	0.298545	0.341784	0.152368	0.0973469	4.09323	0.0941202	1.53245	1.32248
32:3	0.0728587	0.0349891	0.0552429	0.00662196	0.188782	0.174426	0.0511001	0.0343874	3.6682	0.0363501	0.35674	0.528046
34:1	1.51717	2.77281	0.982932	1.16479	1.54667	2.20837	0.64532	0.482092		0.794699	0.697447	0.928678
34:2	1.27424	2.10931	0.734897	0.906606	1.24968	1.76889	0.763764	0.501262	0.556291	0.752291	0.544999	0.656019
34:3	0.175313	0.213448	0.10137	0.0976584	0.123246	0.164728	0.130552	0.0827346		0.113074	0.397595	0.305092
34:4	0.06815	0.0287368	0.0605218	0.0405646	0.0573351	0.140595	0.0832777	0.0499864	0.319108	0.0550115	0.371626	0.21796
36:1	1.38694	2.57036	1.06922	1.07618	1.60906	2.39824	0.544025	0.528881		0.644542		0.459521
36:2	2.82852	3.91214	1.95053	1.95953	3.21301	4.27803	1.29347	1.12231	1.8518	1.48489	1.82435	1.48355
36:3	1.16208	1.86426	0.797238	0.853351	1.11258	1.73941	0.636076	0.363367		0.706322	0.525657	0.631422
36:4	0.990743	1.53652	0.679083	0.583854	1.02272	1.25294	0.379856	0.506274	1.40384	0.550678	1.13335	1.13953
36:5	0.178122	0.304971	0.109122	0.13053	0.216024	0.222862	0.0705212	0.0405235		0.0718965	0.235225	0.240964
38:1	0.0550334		0.0636834	0.0347152	0.097835	0.121203	0.0925046	0.0210999		0.0291798	0.329374	0.162041
38:2	0.947811	1.68218	0.775806	0.79547	0.858379	1.46996	0.538148	0.294707	0.856297	0.53488	0.785414	0.796121
38:3	5.76359	8.0254	3.37541	3.74813	4.97499	7.64367	2.63802	1.84499	3.52719	2.68274	2.10422	2.4895
38:4	5.98824	8.65502	4.02392	3.86527	5.80659	9.23326	2.333	2.54818	3.12544	2.62741	2.83773	2.82335
38:5	1.7407	2.58227	1.21994	1.30506	1.77043	2.93158	0.743297	0.78095	0.346186	0.934525	0.956643	0.884807
38:6	0.232877	0.383736	0.111736	0.1565	0.173612	0.343228	0.12893	0.0877493		0.128902	0.0752066	0.159589
40:3	0.327223	0.522763	0.177744	0.212166	0.323414	0.466022	0.126716	0.0930578		0.129736	0.133794	0.179004
40:4	0.421421	0.587844	0.277515	0.275896	0.390325	0.480851	0.193529	0.109609		0.191468	0.115591	0.329691
40:5	0.532157	0.870158	0.314875	0.406544	0.543938	0.725335	0.319739	0.235963		0.325298	0.466834	0.448892
40:6	0.545965	0.827155	0.364683	0.36716	0.570533	0.98002	0.313206	0.240761		0.329782	0.204699	0.457829
	CTRL			APO			CTRL+SMA			APO+SMA
PS species	Exp1	Exp2	Exp3	Exp1	Exp2	Exp3	Exp1	Exp2	Exp3	Exp1	Exp2	Exp3
32:2	0.154192	0.240815	0.102564	0.158932	0.173216	0.232505	0.0578411	0.0619707		0.0714061	0.579598	0.218424
32:3	0.0727131	0.147808	0.0554931	0.0889791	0.195434	0.205696	0.0359732	0.0509661		0.023778	0.47838	0.243665
34:2	1.41126	2.40268	0.987985	1.04142	1.26828	1.81485	0.262399	0.256147	5.44902	0.282695	0.665159	0.497869
34:3	0.133968	0.292731	0.119994	0.143764	0.128306	0.278664	0.0415651	0.0477716		0.032795	0.0907959	0.245477
34:4	0.212829	0.285954	0.113071	0.135432	0.254149	0.422808	0.0767996	0.0685786		0.0475297	0.474087	0.214936
36:1	15.1235	23.0331	10.5898	10.3244	14.6907	20.9999	1.53417	1.95568	15.6095	1.85323	2.558	2.76947
36:3	0.612764	0.947551	0.479857	0.467125	0.684492	0.963805	0.121093	0.139715	6.88234	0.151482	0.302256	0.341759
36:4	0.490307	0.847024	0.419656	0.384868	0.7954	0.905142	0.13895	0.144748		0.0977486	0.966948	0.491919
36:5	0.165378	0.196938	0.0963532	0.136246	0.265715	0.159503	0.0350598	0.0654475		0.0425568	0.25293	0.104537
36:6	0.0506499	0.0307544	0.00738966	0.0571198	0.0300682	0.0224867		0.0225239		0.00918591	0.145746	0.0807818
38:1	0.316305	0.415017	0.159049	0.232446	0.50145	0.533925	0.0758925	0.0865683	16.6716	0.0565839	0.36183	0.148273
38:2	0.313264	0.158387	0.252141	0.199169			0.113639	0.112149		0.151608		0.0727825
38:3	0.925762	0.893875	0.909091	0.715532	0.590996	0.949836	0.203569	0.333332		0.327136		0.31606
38:7	0.0682856	0.137404	0.0666808	0.0751143	0.0583383	0.142222	0.0236949	0.031657		0.0243135	0.0328212	0.026433
40:1	0.408888	0.588589	0.21431	0.258237	0.33809	0.415676	0.0587067	0.0886285		0.0746159	0.0882409	0.168176
40:2	0.362226	0.537749	0.203348	0.262172	0.352888	0.532338	0.086835	0.0821482		0.100923	0.140665	0.165159
40:3	0.300502	0.327636	0.267211	0.16949	0.147137	0.411799	0.0485155	0.0911958		0.076322		0.0989585
40:4	0.409638	0.558284	0.233962	0.272421	0.162497	0.283777	0.080808	0.0900294		0.0775525		0.140756
40:5	1.29856	2.44273	0.927314	0.873888	1.41136	1.91331	0.258689	0.292788	4.06589	0.273116	0.301247	0.35138
40:6	1.26493	2.16776	0.934553	0.805119	1.15624	1.7746	0.210969	0.222072		0.217614		0.482737
40:7	0.194614	0.464525	0.106524	0.172053	0.235213	0.363638	0.0559404	0.0604785		0.0579917	0.217045	0.214401
40:8	0.229206	0.243043	0.185813	0.277861	0.335426	0.448343	0.117174	0.140895	48.6149	0.059976	1.37516	0.655918
40:9	0.0407903		0.00882499	0.00333978	0.00395952		0.0270421	0.0249666		0.0203325	0.118456	0.0880129

## Sheet: Supplementary Figure 1D
	CTRL			APO			CTRL+SMA			APO+SMA
PG species	Exp1	Exp2	Exp3	Exp1	Exp2	Exp3	Exp1	Exp2	Exp3	Exp1	Exp2	Exp3
32:0	3.64993	9.22793	3.7647	3.31867	3.95515	4.25382	0.0495806	0.0980109	0.447698	0.0761411	0.234474	0.221328
32:1	0.200064	0.388856	0.172756	0.171804	0.22048	0.257127	0.0562634	0.056237		0.0563909	0.0422646	0.0976118
32:2	0.0493249	0.0388102	0.0419963	0.0319415	0.0175503	0.0202589	0.0244139	0.0257692		0.0217887	0.0696576
32:3	0.0295994			0.0217262	0.0453967	0.0429484	0.00879654	0.0137622		0.0184898	0.0557985	0.0500384
34:1	3.76673	8.44452	3.97033	3.50236	4.67015	5.1091	0.446078	0.46942	0.637931	0.50588	0.446614	0.650809
34:2	0.19492	0.386437	0.144545	0.161838	0.241482	0.278463	0.0701698	0.0769982		0.0761286	0.0777943	0.0688203
34:3	0.0125453	0.0227007	0.0133705	0.0146419	0.028301	0.0329143	0.0106502	0.0141623		0.0126092	0.0140507	0.0181418
36:0	0.137902	0.281849	0.148849	0.172715	0.335427	0.394745	0.055329	0.0592236		0.026355	0.184025	0.135063
36:1	1.81383	4.12336	1.70832	1.73927	2.02585	2.39265	0.0824388	0.0983891	0.125724	0.149021		0.178443
36:2	0.649871	1.32229	0.589836	0.586005	0.734036	0.846187	0.0480033	0.0766328		0.083303	0.0896131	0.0980035
36:3	0.0809572	0.11132	0.0634785	0.0739851	0.0519951	0.113559	0.0165451	0.0154189		0.0330278		0.0232294
38:2	0.0631031	0.091769	0.0593247	0.0727113	0.164635	0.0539012	0.0213476	0.0679858		0.0784226	0.0790208	0.14094
38:3	0.0506768	0.0339341	0.0569541	0.0791683	0.0581921	0.107638	0.0103838	0.0207747		0.0417564		0.00854579
40:3	0.0958458	0.077143	0.0510837	0.0792311	0.073521	0.11895	0.000426315	0.0333128		0.0243254		0.0201728
36:4	0.0387734	0.0429401	0.0335572	0.0341243	0.0327466	0.0675025	0.0040199	0.0245782		0.0187606		0.01376
38:5	0.0237869	0.0057465	0.00434526	0.0281267	0.0364398	0.0525754	0.00131602	0.00962202		0.00741125	0.0366987
40:9	0.0168523	0.0837633	0.00546907	0.0239946	0.0430559	0.0458624	0.00802602	0.0128596		0.0188361	0.0432622	0.125228

## Sheet: Supplementary Figure 1E 
	CTRL				APO				CTRL+SMA				APO+SMA
CL species	Exp1	Exp2	Exp3	Exp4	Exp1	Exp2	Exp3	Exp4	Exp1	Exp2	Exp3	Exp4	Exp1	Exp2	Exp3	Exp4
CL 68:4	0.12176	0.01075	0.1303	0.12185	0.10829	0.179	0.13976	0.27047	0.0302	0.04136	0.04387	0.04119	0.06576	0.03428	0.05763	0.06307
CL 70:4	0.05954	0.00466	0.059	0.0513	0.05039	0.07864	0.08494	0.14004	0.01138	0.01925	0.01537	0.0187	0.02042	0.01634	0.02516	0.02134
CL 72:4	0.02933	0.00291	0.0305	0.0248	0.02222	0.03773	0.03919	0.08151	0.00936	0.01075	0.00822	0.00954	0.01376	0.01145	0.01269	0.01647
	CTRL				APO				CTRL+SMA				APO+SMA
SM species	Exp1	Exp2	Exp3	Exp4	Exp1	Exp2	Exp3	Exp4	Exp1	Exp2	Exp3	Exp4	Exp1	Exp2	Exp3	Exp4
SM14_0	1.9924	0.4362	2.888	3.1556	2.2194	4.3552	1.7216	1.341	0.2584	0.4241	0.3684	0.3955	0.3565	0.3865	0.4134	0.4193
SM16_0	23.0418	5.1127	31.3572	38.3393	26.4392	50.0674	20.8427	15.7175	2.8519	4.8095	4.5628	4.3857	3.9209	4.3488	4.463	4.2328
SM16_1	2.8065	0.5834	4.4678	4.7488	3.3458	5.9186	2.4171	1.7859	0.3572	0.6538	0.6763	0.6049	0.5308	0.6293	0.6939	0.623
SM18_0	0.8199	0.2134	1.0667	1.3544	1.0139	2.1665	0.8659	0.6902	0.2992	0.3801	0.3431	0.3638	0.3416	0.3394	0.3509	0.3315
SM18_1	0.3223	0.0688	0.482	0.5203	0.3902	0.7408	0.3005	0.214	0.052	0.1005	0.074	0.0907	0.0694	0.0804	0.0691	0.0817
SM20_0	0.2448	0.0525	0.4047	0.3639	0.2822	0.565	0.3215	0.1809	0.0362	0.0582	0.0577	0.0836	0.0473	0.0554	0.0947	0.0757
SM22_0	0.9612	0.1867	1.2922	1.3534	0.946	2.9966	1.1998	0.7632	0.1242	0.1772	0.217	0.3269	0.1931	0.1953	0.2741	0.2143
SM22_1	0.5627	0.1135	0.7971	0.9089	0.6019	1.3526	0.5404	0.3581	0.0808	0.1551	0.1371	0.1625	0.122	0.1482	0.1619	0.147
SM24_0	2.3123	0.4267	2.9956	3.4449	2.2332	5.7518	2.607	1.7099	0.1628	0.3426	0.4175	0.5491	0.289	0.4203	0.4545	0.3655
SM24_1	5.0153	1.0348	6.7294	8.1539	5.7635	11.1723	4.5227	3.2537	0.5726	1.0871	1.1144	1.1185	0.8305	1.1741	1.1376	1.0539
SM26_0	0.1059	0.0204	0.1425	0.1466	0.1104	0.291	0.1368	0.0786	0.0167	0.0216	0.0303	0.0386	0.0274	0.027	0.0373	0.0285
SM26_1	0.1941	0.0367	0.2441	0.2953	0.2365	0.5239	0.1918	0.1317	0.0248	0.039	0.0467	0.049	0.0395	0.0454	0.0547	0.0478
	CTRL				APO				CTRL+SMA				APO+SMA
Ceramide species	Exp1	Exp2	Exp3	Exp4	Exp1	Exp2	Exp3	Exp4	Exp1	Exp2	Exp3	Exp4	Exp1	Exp2	Exp3	Exp4
Cer14_0	0.0311	0.0077	0.159	0.073	0.2074	0.6768	0.2077	0.3245	0.0772	0.1046	0.0772	0.0451	0.1262	0.096	0.0797	0.1209
Cer16_0	0.4334	0.0515	0.9576	0.8964	1.1931	1.8315	1.7464	2.8485	0.3279	0.2639	0.2808	0.2504	0.4927	0.2241	0.3126	0.3954
Cer16_1	0.0781	0.0232	0.1176	0.1631	0.2298	0.4836	0.2129	0.2834	0.1329	0.1655	0.1765	0.1386	0.1645	0.1279	0.1378	0.1643
Cer18_0	0.0413	0.0088	0.0646	0.0822	0.0854	0.1421	0.0625	0.0585	0.0424	0.0528	0.048	0.0429	0.055	0.0404	0.0421	0.0464
Cer18_1	0.0121	0.0049	0.0518	0.0382	0.0796	0.1923	0.0957	0.1491	0.0135	0.0144	0.0192	0.0128	0.0189	0.0135	0.0194	0.0393
Cer20_0	0.0103	0.0037	0.0367	0.0272	0.0266	0.1087	0.0732	0.1078	0.0124	0.0146	0.0221	0.0132	0.0197	0.0142	0.0232	0.0243
Cer22_0	0.0243	0.0029	0.0439	0.0509	0.0534	0.0866	0.0621	0.0699	0.0205	0.0256	0.0212	0.0196	0.0347	0.0226	0.0258	0.0314
Cer22_1	0.0053	0.0012	0.0093	0.0112	0.0149	0.0173	0.0086	0.008	0.006	0.0056	0.0056	0.0053	0.0101	0.0064	0.0063	0.0082
Cer24_0	0.2088	0.0132	0.3814	0.4412	0.2911	0.4507	0.2841	0.1391	0.1512	0.1978	0.2098	0.1835	0.2848	0.1612	0.2197	0.2474
Cer24_1	0.1986	0.0238	0.3806	0.4301	0.315	0.4041	0.2188	0.1377	0.1527	0.1531	0.1551	0.1401	0.2777	0.1464	0.1803	0.2149
Cer26_0	0.0143	0.0071	0.0287	0.0342	0.0606	0.045	0.0266	0.0196	0.0198	0.0387	0.0321	0.0224	0.0306	0.0262	0.0274	0.0263
Cer26_1	0.0215	0.0024	0.041	0.0451	0.0521	0.0477	0.0271	0.0195	0.0209	0.0203	0.0199	0.0182	0.0369	0.0167	0.0213	0.0238

## Sheet: Supplementary Figure 1F
		CTRL				APO
SM species		Exp1	Exp2	Exp3	Exp4	Exp1	Exp2	Exp3	Exp4
SM16_0		0.315443	0.326057	0.300781	0.29795	0.433949	0.342044	0.326574	0.334198
SM16_1		0.006497	0.02655	0.040958	0.045553	0.055889	0.060682	0.055438	0.060013
SM22_1		0.008476	0.011285	0.01202	0.014265	0.014044	0.017438	0.011168	0.014567
SM24_1		0.106848	0.094015	0.088575	0.089039	0.096235	0.105914	0.089568	0.099973
SM26_0		0.000421	0.001144	0.003236	0.002446	0.00185	0.002477	0.001196	0.000657
SM26_1		0.000752	0.00392	0.004627	0.005903	0.004666	0.008291	0.005057	0.00398
		CTRL				APO
Ceramide species		Exp1	Exp2	Exp3	Exp4	Exp1	Exp2	Exp3	Exp4
Cer16_0			0.022542	0.025401	0.051306	0.064176	0.024594	0.037575	0.0402
Cer16_1		0.02103	0.02204	0.02	0.02979	0.04931	0.02882	0.024308	0.029405
Cer18_1			0.004106	0.000227	0.020864	0.005194	0.003778	0.010275	0.014207
Cer20_0		0.00492	0.003533	0.002892	0.025715	0.011914	0.009164	0.020889	0.035198
Cer22_0		0.000278	0.0019	0.003253	0.003611	0.008723	0.002407	0.002772	0.003823
Cer24_0		0.00053	0.016785	0.019436	0.023386	0.034474	0.02619	0.032837	0.027964
Cer24_1			0.005403	0.008153	0.013895	0.013895	0.009725	0.017082	0.021696
Cer26_0			0.001228	0.002651	0.002603	0.009628	0.007345	0.00274	0.005006
