# Supplementary material for: Lipid unsaturation promotes BAX and BAK pore activity during apoptosis
Source: Nat Commun. 2024 Jun 3;15:4700. doi: 10.1038/s41467-024-49067-6 (PMC11148036; doi:10.1038/s41467-024-49067-6)
Supplement: Supplementary file 9 — Source Data [file 41467_2024_49067_MOESM9_ESM.zip › Source data Supplementary figure 2.xlsx]

## Sheet: Supplementary Figure 2A
	1
	2

## Sheet: Supplementary Figure 2B
					1									2										3
																													FADS1
																			FADS1
										FADS1
																													ACSL4
																			ACSL4
																													Ponceau S
																				Actin
										Actin
