# Supplementary material for: Lipid unsaturation promotes BAX and BAK pore activity during apoptosis
Source: Nat Commun. 2024 Jun 3;15:4700. doi: 10.1038/s41467-024-49067-6 (PMC11148036; doi:10.1038/s41467-024-49067-6)
Supplement: Supplementary file 9 — Source Data [file 41467_2024_49067_MOESM9_ESM.zip › Source data Supplementary Figure 3.xlsx]

## Sheet: Supplementary Figure 3B
							FADS2

## Sheet: Supplementary 3C
	Headgroup ratio										Cytoplasmic individual points					Average from indiavidual point					Periplasmic individual points					Average from indiavidual point
Type	Ratio cytoplasmic	Conf. interval cytoplasmic -	Conf. interval cytoplasmic +	p-value cytoplasmic	Ratio periplasmic	Conf. interval periplasmic -	Conf. interval periplasmic +	p-value periplasmic		Headgroup	Rep1	Rep2	Rep3		Headgroup	Rep1	Rep2	Rep3		Headgroup	Rep1	Rep2	Rep3		Headgroup	Rep1	Rep2	Rep3
PC	1.01674	0.0278663	0.0295548	1.04183	1.03056	0.0274933	0.0293701	0.00204744		PC	1.0578	1.15092	0.881114		PC	1.00811	1.0152	1.02682		PC	1.10459	0.949798	1.05364		PC	1.04857	1.03305	1.01
PE	0.997657	0.0421125	0.047945	46.1704	0.942801	0.0838511	0.099528	2.10976			1.07612	0.987889	0.959911		PE	0.997332	0.977651	1.01765			1.00934	0.880626	1.11342		PE	0.907646	1.01587	0.904884
PG	0.723521	0.129072	0.205708	8.30803e-06	1.03856	0.166958	0.239542	8.06042			0.993704	1.03149	0.97558		PG	0.860866	0.823045	0.493744			1.03753	1.04854	1.04917		PG	1.04515	0.870484	1.20405
PI	0.905795	0.177988	0.2098	6.16301	0.902288	0.0873322	0.0933037	0.00495963			1.0838	0.975707	1.0017		PI	0.847652	1.02913	0.843595			1.04269	1.06764	1.01043		PI	0.875092	0.896335	0.935695
PS	1.03103	0.158473	0.229434	9.55323	0.998001	0.0907799	0.113726	34.9456			1.15412	0.974066	0.914095		PS	1.18811	1.02885	0.879597			1.0288	0.961413	1.10842		PS	0.96038	0.943718	1.09112
											1.06364	0.919889	0.977827								1.06128	1.02482	0.992068
											0.980472	0.91934	1.07237								1.04141	1.03477	1.09148
											1.06841	0.855706	0.99704								1.04162	1.22341	0.990195
											1.06305	0.862699	0.869415								1.04444	1.28811	1.02939
											0.951229	0.989999	0.878597								1.09868	1.13218	0.899415
											1.22373	1.0857	0.877801								1.12038	1.1025	1.03653
											1.05792	1.03054	0.846197								1.04083	1.10683	0.942536
											1.00269	1.02005	0.864594								1.02994	1.08372	0.928555
											0.992087	1.06325	0.954836								1.02421	1.12471	0.903936
											1.0616	1.09458	1.14518								1.14159	0.991178	0.956997
											0.897993	1.08429	1.25341								1.01473	1.06609	1.0176
											1.0906	1.0015	1.25673								1.14289	1.21815	1.06521
											0.946176	0.95933	1.21018								1.06009	1.12378	1.03415
											0.937806	0.967349	0.994416								1.08239	1.10913	1.02418
											1.16923	0.85505	1.07513								1.07301	1.0635	0.88108
											1.20161	0.794455	1.15758								1.00018	0.951126	0.889588
											1.14787	1.01286	1.19034								0.795545	1.11229	0.992368
											1.13485	1.0416	1.09516								0.921492	1.11975	0.895822
											1.11701	1.09458	1.09539								0.952768	0.906146	0.693386
											1.1165	1.11789	1.23115								0.939426	1.00349	0.91136
											1.06987	0.966441	1.23515								0.875896	1.09455	0.814505
											1.01818	1.01992	1.1425								1.01543	1.01455	0.849325
											0.983319	1.08601	1.15406								0.874039	1.08312	1.04259
											0.931035	1.13037	1.19947								0.84435	0.997751	1.14388
											0.918521	1.09304	1.11991								1.07083	1.11061	1.15348
											1.0233	1.0453	1.18555								0.9789	0.792808	1.12558
											0.863498	0.874576	1.05437								1.02756	0.877875	1.10634
											0.745417	1.00702	1.18777								1.11179	0.961532	1.02883
											0.749744	0.944991	1.20866								1.25445	1.02595	1.09028
											0.89491	1.0263	1.04846								1.10198	0.995565	1.18433
											1.07963	0.956991	1.06487								1.08571	1.00621	1.15005
											0.982356	0.956435	1.04793								1.22216	0.942603	1.15787
											1.12145	0.935299	1.1406								1.20151	0.980742	0.962452
											1.07467	0.979198	1.11828								1.12711	0.923799	1.19959
											0.868989	0.963855	1.03312								1.08902	1.04048	1.16453
											1.01508	0.902089	0.968459								1.0503	1.03378	1.13226
											0.932625	0.997867	1.04207								0.98688	0.888152	1.04333
											0.93168	1.03736	1.1114								1.01787	0.944295	1.00366
											0.986605	0.858508	0.987284								1.07853	1.1451	1.11055
											1.02183	0.937951	0.930575								0.939568	0.994357	0.897038
											1.10061	0.96241	0.956128								1.07921	1.02316	0.790965
											1.02299	1.03341	0.93278								1.02999	1.09923	0.927936
											0.963298	1.06897	0.99451								1.12614	1.10712	1.03703
											0.966393	1.10386	0.994181								1.12605	1.10815	1.0955
											0.925373	1.04649	1.08602								0.851502	0.890822	1.0016
											0.992134	0.963923	0.951533								1.0736	0.852632	1.11908
											1.01709	1.02097	0.857972								0.987517	0.851231	1.18729
											0.747824	1.07383	0.755667								1.08662	0.85007	1.31332
											1.05101	1.1287	0.756258								0.962667	1.05694	1.14169
											0.743941	1.10354	0.943999								1.06861	0.978617	0.963935
											0.780277	1.09295	1.0628								1.04072	1.1377	1.00654
											0.920494	1.06208	0.99139								1.10438	1.17786	0.881585
											1.04773	1.06621	1.09342								1.09873	1.00771	0.940948
											0.978788	1.12252	1.08386								1.22049	1.0526	0.827558
											1.14766	1.02717	0.959843								1.08489	0.948283	0.982961
											1.22549	1.05876	0.968585								0.972184	1.22137	1.01777
											1.04977	1.14923	1.01103								1.16366	1.17491	1.00713
											0.954162	1.15958	0.875606								1.1993	1.0654	0.982004
											1.10764	1.08411	0.777799								1.2637	1.06669	1.00972
											1.15389	1.09246	1.08013								1.07216	1.0426	0.894532
											0.900898	1.11393	1.05236								0.866124	0.93573	0.757462
											1.05469	0.803444	0.987989							PE	0.292691	0.997878	0.31186
										PE	0.89689	0.91664	1.19315								0.562624	1.16332	0.539079
											0.607848	0.90537	1.22866								0.660635	1.33864	0.490438
											0.864632	1.17111	1.05471								0.260099	0.736635	0.188275
											1.09054	0.924396	1.07214								0.557658	1.0753	0.499544
											0.948237	1.16396	0.966948								0.653914	1.38301	0.710739
											0.827648	1.08828	0.932753								0.517607	1.55501	0.641221
											0.924463	1.32848	1.25581								0.664716	1.05632	0.609298
											1.06736	1.04187	1.15328								0.472478	0.943048	0.848468
											1.05582	1.28331	1.04951								0.138985	0.891147	0.863596
											1.09665	1.47101	0.998035								0.729452	0.791838	0.80104
											0.750167	1.24979	1.06596								0.847448	0.406881	0.542251
											0.764583	1.43605	1.34022								0.879947	0.407837	1.32658
											1.09475	1.1414	1.13916								0.409488	0.579359	1.88323
											0.897769	1.16923	1.1731								0.828896	0.761647	1.56814
											0.673891	0.78571	1.35648								0.906629	1.20502	1.25861
											1.01794	0.889376	1.13307								0.745168	1.29888	1.46561
											1.10388	1.10739	1.17225								0.913378	0.983953	1.24476
											1.08607	0.862898	1.33417								1.54439	1.05277	1.27734
											1.13455	0.920456	1.30249								1.09739	1.1339	0.617985
											0.986768	0.919224	1.07797								0.473341	0.850038	1.30997
											1.16739	0.912356	0.904905								0.499806	0.938144	1.27129
											1.08477	1.12193	0.665676								0.23434	0.824061	1.12727
											0.891393	1.28654	0.779073								0.496094	0.664509	0.66235
											0.901358	1.22888	0.960527								0.66878	1.20038	0.827905
											1.08013	1.1008	1.00688								0.983618	1.50438	1.0876
											1.16792	1.05785	1.07364								1.26746	1.89279	1.06095
											0.654861	1.26304	0.903498								1.42162	1.75366	0.897351
											0.607414	1.48364	0.832509								1.35563	1.44457	1.07426
											0.802363	1.33442	0.649543								1.89388	1.54982	1.19431
											0.8932	1.13786	0.684006								1.31823	0.761064	1.02097
											0.750574	1.19601	0.86701								0.823558	0.930852	1.48205
											0.843202	0.99415	0.660359								0.906757	1.13389	1.70969
											0.792192	0.617535	0.834854								1.1036	0.744914	1.38846
											0.827245	0.737117	0.566779								1.56586	0.577062	1.19288
											0.959847	0.956907	0.640819								1.38269	0.599554	1.92756
											0.957929	1.01798	0.95291								1.33855	0.966619	1.48472
											1.11697	0.735312	0.807331								0.499426	1.09206	0.844665
											1.11108	0.918637	0.76339								1.01758	1.03434	0.459451
											1.00145	0.801174	0.887264								1.45047	1.2658	0.285406
											1.16418	0.963176	0.841248								1.10011	1.02322	0.571539
											1.09691	1.0087	1.01526								1.02872	1.36498	0.618367
											1.03102	0.841626	0.897428								0.957457	1.44114	0.313771
											0.845362	1.0015	0.945121								1.22908	1.44042	0.349744
											1.01066	1.18335	0.681145								0.804303	1.46579	0.733741
											1.29529	0.926582	0.698486								1.23681	1.40345	0.463668
											1.25913	1.07782	0.645848								1.03433	1.40151	0.712958
											1.35158	1.17546	0.816247								1.39008	1.37806	0.433666
											0.934779	1.02479	0.890521								0.947389	1.00436	0.549981
											0.809051	1.19635	0.97975								0.898824	1.00663	0.283779
											1.1316	0.975447	0.995138								0.483222	1.03601	0.763894
											0.96409	1.17796	1.08325								0.687842	1.01242	0.761896
											1.04952	1.06229	0.906753								0.694714	0.938975	0.358394
											1.12458	0.899789	0.765109								0.596275	1.35193	0.48384
											1.48417	0.984264	0.912626								0.921108	1.03686	0.563144
											1.16831	1.11695	1.09148								1.59138	0.837772	0.616396
											1.10935	0.938121	1.01966								0.40538	0.519553	0.809115
											1.10066	0.737266	1.1408								0.53096	1.97274	0.929507
											1.02673	0.707766	0.951669								0.41184	1.50837	0.682906
											1.17005	0.580886	0.959114								0.486198	0.779446	0.664045
											1.07495	1.14241	1.20961								1.18554	0.668894	0.619731
											1.00618	0.980523	1.14108								1.01512	1.02754	1.23589
											1.08866	1.25431	1.22331								1.00581	1.03242	1.55572
											1.00691	0.835257	1.36014								0.866989	0.337258	1.68224
											1.04586	0.932244	1.12149								1.04509	0.670896	1.13809
											1.09392	0.993525	1.11099								0.751232	0.717882	0.747185
											0.972393	0.800098	0.980828								0.794916	0.466229	0.854623
											1.04212	0.936082	0.893806								1.03023	0.51366	0.70783
											1.02109	0.98012	0.919629								1.22189	0.871415	0.90202
											1.0773	0.888556	0.975961								0.971348	0.978081	0.758573
											1.09109	1.0909	1.1863								0.787714	1.0236	0.391172
											1.23008	0.874163	1.38398								0.904279	1.09589	0.148135
											1.31038	0.842081	1.47351								1.03226	1.72005	0.534965
											0.994396	0.830108	1.57178								1.30382	1.14369	0.836196
											1.12678	0.774298	1.21758								1.72173	0.600544	0.703228
											1.32218	0.943517	0.977578								1.60186	1.01345	1.25403
											1.1549	0.915108	0.831134								0.948871	0.857398	1.66378
											0.96425	0.864812	0.959861								0.858474	0.219319	1.85086
											0.988511	1.03402	0.713607								0.398134	0.605956	2.22859
											1.06289	0.978499	0.875194								0.754382	0.820101	1.18621
											1.08942	0.880322	0.962804								0.825059	0.961855	2.29983
											0.972826	0.9438	1.19009								0.860401	0.94842	1.52357
											0.516503	0.91817	0.978987								1.31227	0.855008	0.750855
											0.59626	0.869209	1.1565								1.29884	0.800039	0.65386
											0.837698	0.810306	1.07531								1.10481	0.724011	0.929449
											0.918588	0.572611	1.22633								0.73332	0.531862	0.724522
											0.751355	0.444241	1.43055								0.945316	0.888943	0.483299
											0.713066	0.774595	1.40143								0.87292	0.948376	0.482065
											0.70436	0.827667	1.07039								0.876956	1.14462	0.28578
											1.15417	0.528511	1.02953								1.57932	1.41588	0.759315
											1.0982	0.86956	1.33777								1.2059	1.67655	1.64151
											0.954897	1.14377	1.14929							PG	1.71909	0.638158	1.08471
										PG	1.53323	0.052348	0								1.96051	1.73159	0.162187
											3.81809	0.0379242	0								0.477418	0.731536	0.832045
											2.56649	0.861264	0								0.569964	0.459046	1.71084
											2.79989	0.581216	0								1.59121	0.212285	1.39256
											1.78073	0.793221	0								1.67993	1.10733	1.1741
											2.22187	0.989534	0								1.05382	1.61743	0.443934
											2.64561	1.07283	0								0.947926	1.79623	0.906325
											2.69846	0.359116	0								1.85976	0.570542	0.387982
											1.43576	0.698205	0.358075								1.25791	1.03189	0.728882
											1.01191	1.54727	0.776215								0.774016	2.07082	0.265146
											0.336222	2.98726	0.711246								0.614777	0.452731	1.68816
											0.571714	0.36084	0.0889996								1.96086	0.760223	2.19148
											0.0253759	0.0135727	0.0464339								0.485843	0.341778	2.62578
											0.627947	0.534784	0.559792								0.684367	0.583773	2.06757
											1.30844	0.98474	1.10497								0.0415222	0.467859	1.15816
											1.41012	1.14151	0.985763								0.0142782	0.822837	1.51213
											1.32923	1.53188	2.11055								1.7406	1.05558	2.00474
											1.9419	0.731076	2.0112								1.12423	0.176969	1.63985
											0.0116036	0	0.113101								4.00923	0.660891	0.880975
											0.688922	0.288709	0.0111282								0.522978	0.318343	1.99071
											0.8027	1.63546	0								1.26441	1.13432	0.743405
											1.02117	1.16977	0								1.46181	0.136395	2.58347
											1.45518	1.8618	0								2.2595	0.377042	3.65632
											0	1.89035	0								1.3669	1.00828	2.0571
											0.29288	1.56567	0								0.720132	0.605614	0.836796
											0.767834	0.591264	0.237624								2.17319	0.847969	1.16281
											0.375477	0	1.16465								3.52202	0.882963	1.6246
											1.33061	0.368257	0								1.65128	1.39276	0.931978
											2.87417	0.0403991	0.948792								0.688282	0.929727	0.618336
											2.26411	0.0729208	0								0.796969	1.54997	3.36967
											2.73482	0.120841	0								2.76414	1.41997	6.51037
											0.906145	1.5916	0.0609293								1.86028	1.30892	4.74131
											0.822837	2.52939	0								1.33094	0.694426	3.46337
											0.258506	0.143911	0								3.79306	0.370322	0.809378
											2.38309	0	0								2.95389	0.760598	0.626182
											1.98416	1.49531	0								1.17391	0.70597	3.13362
											2.00346	1.17994	0.0271955								1.15688	0.652492	1.71636
											1.27597	0.0119838	0.127567								2.66819	0	0.804082
											1.22757	0	0.414798								0.59263	0	0.948566
											0.103025	0	0.636181								0.389476	0	2.20908
											1.9107	0	1.36283								0.0741442	0	4.30852
											3.33272	0	1.64084								0.66215	0	2.0577
											1.6793	0.107592	0.197329								0.291252	0	1.26334
											0.510824	1.14117	0.653911								1.25978	0.0887733	0.951509
											0	0	0								1.53409	1.09623	0.499442
											0.2851	0	0								2.12141	0.935167	0.198099
											1.3804	0	0.230564								0.858911	1.21374	0
											1.4028	0.0292348	1.40564								1.15815	4.16013	0.364262
											0.210189	1.36963	0.822594								0.139635	2.63865	0.722228
											0	1.48178	0.223773								1.1814	2.55136	0.325726
											0	1.25816	0.0486732								0.916682	0.109659	0.542564
											0.255111	0.583521	0								1.07525	0.747972	2.54224
											1.20211	0.226931	0.656927								0.839777	2.41811	2.70435
											0.0113627	0.167049	0								1.18698	2.23451	2.04142
											0	0	0.271655								0.945809	2.43782	0.0878181
											0	0.404131	0.0834182								0.227103	1.26654	0
											0	1.19077	0.791415								0.254285	0.233241	0.293222
											0.459697	1.02244	0.703968								0.271828	0.391103	1.33631
											0.981277	0.93857	0.379023								0.55165	0	0.277725
											0	0.525011	0.0422221								1.25486	0.224449	0.432113
											0	0.599549	0								0.755246	0.40142	0.148641
											0	0	0.229319								0.0994875	0.462401	0.39756
											0	0.442035	0.659445								0.226762	0	1.26583
											0.29116	1.57566	0.128259								1.16514	0.48838	0.374348
											0	1.20726	0.374384								0.439349	1.49817	0.0276839
											0	1.05205	0.569882								0.0876637	0	0.858962
											0	1.04958	0								0.301875	0.303828	1.30013
											0	1.51753	0.0199641								2.37805	0	0.468371
											0	1.02494	1.51134								1.05072	0.628992	0
											0	0.620218	1.36137								1.08019	2.21663	1.36991
											0	0.14885	0.190895								1.88942	0.653799	1.23429
											0	0.0224042	0.0265293								2.16745	0.325975	0.859716
											0	0	0.0753964								0.425135	1.08108	1.92426
											0.0625579	1.65469	0.0405002								0.140877	0.98694	2.8244
											1.0445	1.05363	0								0.15988	0.0927859	1.50333
											2.55004	1.63422	0								0.721799	0.661413	1.47605
											1.11533	2.92484	0.30631								0.757184	0.0377543	0.451663
											0.790393	1.94579	0.0109435								0.490641	0	0.882933
											0.0757494	1.85734	0.337269								0.908933	0	0.293439
											0	0.288677	0.683321								1.35162	0	0.0162431
											0.208833	0.0865542	0.750196								2.03546	0	0.809923
											0.25111	0.0213327	0.619069								2.35773	0.398353	0.179473
											0.145028	0.905103	0.580936								0.360875	0.58473	0.371003
											1.02555	0.0119964	1.97903								0.165436	1.42708	0.202088
											0.703722	0	2.80045								0.111143	1.33216	1.04554
											0.64749	0	2.19231								0.0485147	2.49903	2.06931
											0.930474	0.203397	1.78236								1.15371	2.7609	1.98144
											0.289238	0.785549	2.6378								1.66339	0.981924	1.17486
											0.586879	0	2.91325								1.07559	0.775419	1.7505
											0.0410586	0.0837991	0.732292								1.82557	1.61207	2.02943
											0	0.50307	2.34992								1.7931	4.17048	1.52008
											0	0.609388	0.452034								1.15076	2.48057	0.355772
											1.2454	0.351726	0.217612								0.799387	3.02967	0.134281
											1.4641	1.11859	0.521136								0.137923	2.41204	0.0336756
											0.78269	0	0.970206								0.0130282	0.85695	0.078711
											0.684725	0.763438	0.719158								0.408188	1.35951	0
											0.347857	0.638029	1.36281								1.72639	0.935775	0
											1.74741	0.544483	0.472104								0.409103	0.241531	0.811392
											0.0761727	0.559653	0.182275								0.524029	0.151626	1.49491
											0	0.796808	0								1.01421	1.13522	1.76713
											0	0.525783	0								0.12874	0.14874	0.138323
											0	0.648988	1.28106								0.431666	0	0.718157
											0	1.99696	1.34141								0.00973271	0	1.7255
											0.149665	1.76293	0.240333								0.75226	0.513801	2.20968
											0.0933869	2.59634	0							PI	0.768356	1.05961	1.20256
											0.0120335	2.6522	0.667576								1.46431	0.980101	0.943247
											0.803424	3.06575	1.2012								1.37297	0.847924	1.39545
											1.29229	3.73228	0.346377								1.25492	0.880164	1.35283
											2.9298	0.962732	0.931038								1.34254	1.04265	1.0333
											1.21618	0.685942	0								1.15334	0.950408	1.19649
											3.63146	1.27662	0.0819323								1.36788	0.909331	1.24578
											2.57037	1.76029	0								1.53017	0.376432	1.22986
											1.7524	2.33752	0								1.03652	0.807381	1.10425
											2.00442	0.484344	0								1.17844	0.950595	0.826587
											1.07012	1.96985	0								1.00754	0.623267	0.831951
											1.38032	1.79356	0.0111298								0.641119	0.824005	0.989502
											2.74652	1.14026	0								0.698104	0.63328	1.01065
											1.87417	1.00171	0.627098								0.747435	0.979188	1.20709
											0.26373	0.0211463	1.01112								1.19684	1.0388	0.985931
										PI	0.774435	0.909242	1.64572								0.232737	0.740181	0.998363
											1.43773	1.58126	1.34637								0.428789	0.640915	1.28917
											0.466905	0.912361	1.07282								0.800621	0.296918	1.07228
											0.597186	0.756777	0.515975								0.581047	0.36384	1.11417
											0	0.90195	0.100821								0.68116	0.748169	0.987481
											0.551782	1.013	0								1.24403	0.495565	0.77093
											0.97844	0	0.392303								0.772284	0.916228	0.487579
											0.318321	0.0683325	1.2432								0.823053	1.51057	0.844757
											0.560817	0.117816	0.60965								0.810756	1.32534	0.977573
											0.650821	0.0278735	1.1956								0.736133	0.960686	0.57889
											0.367917	0.90832	2.33539								1.3174	0.851565	0.817621
											0.1383	0.253396	1.35049								1.15246	0.679986	0.689495
											0.405117	0.472833	0.492973								0.575468	0.351609	0.60608
											0.982229	0.566441	0.0138232								0.909753	0.560128	0.740654
											0.743992	0.46174	0								0.983744	0.990521	1.04518
											0.205015	0.0148125	0.138022								0.540501	1.10161	0.795759
											0.0868683	0.29366	0.378728								0.175239	0.629838	0.388585
											0.255064	0.767448	0.574499								0.620336	0.781531	0.472907
											0.100423	1.37579	0.501423								0.92871	0.759533	0.81207
											0.0490794	1.25865	0.791109								0.980644	1.20417	0.417074
											0.0655495	0.07714	1.5405								0.958652	0.974737	1.26068
											0.0869898	0.204601	1.31136								1.02434	1.13649	0.540476
											0.116382	0.882007	1.41948								0.483405	1.06638	0.739053
											0.774821	0.825527	1.01097								0.402716	1.55204	0.615858
											0.464923	1.4205	0.817134								1.38646	1.36901	0.542776
											0.206174	1.03952	0.268421								0.531595	0.639106	0.792893
											1.24755	0.65914	0.419776								0.848778	0.639129	1.18381
											0.915294	0.630773	0.30737								0.689075	0.65719	1.58721
											0.686231	0.613472	0.581652								0.779859	1.10022	1.04174
											1.59669	1.93502	0.997218								0.764357	1.31462	0.984077
											2.18613	1.22056	1.35038								0.679223	1.14022	1.04309
											0.979127	0.640317	1.57292								1.34581	1.6918	1.46647
											1.60469	0.415609	2.57107								0.901048	1.72784	1.08365
											1.40842	0.58259	1.47886								1.23683	2.13175	0.856231
											0.885626	0.644093	0.769584								0.880601	1.07965	0.434068
											0.0443004	1.00795	0.115666								1.03477	0.853813	0.657804
											0	0.865508	0.487349								0.548314	0.855342	0.235999
											0.0500466	1.0201	1.19179								1.32575	0.477768	0.534623
											0.973576	1.67736	1.02084								1.19927	0.627761	0.864679
											2.05149	2.02417	0.522889								0.519931	0.545924	1.21298
											1.6112	1.79967	0.417477								0.482325	0.515388	0.736009
											0.192215	2.61213	0.908391								0.812392	0.552665	1.17512
											0.911597	1.79307	0.517721								0.499268	0.715261	1.39456
											0.026625	1.28688	0.158009								0.75642	0.894963	0.898128
											0.945307	1.55448	0.484235								0.507287	0.873777	1.06479
											0.296052	1.76932	0.477857								0.870256	1.02513	1.59604
											1.35546	1.90701	0.00601884								0.783259	0.984404	1.11432
											2.13868	1.35086	0							PS	1.42689	1.10557	1.35145
											0.964872	2.64723	0								1.1102	1.44063	1.15204
											1.25554	1.90329	0.413989								0.983987	1.44897	1.02499
											2.35268	1.39531	0.784348								1.06026	1.31433	1.35839
											1.22606	1.00566	1.05148								0.278556	0.72657	0.948169
											2.28627	0.756897	1.15779								0.848651	0.565996	0.747971
											3.50306	1.4813	3.12739								1.11825	0.443133	0.574097
											1.84791	0.553138	2.41599								0.647769	0.530537	1.31008
											1.52019	0.396588	1.58429								1.2016	0.609679	0.938501
											1.3124	0.821747	0.505142								1.26009	0.573593	0.875041
											0.864733	0.106754	1.35436								0.552033	0.983065	0.588779
											0.81741	0.540449	1.32953								0.557828	0.715329	0.43806
											1.93891	1.53163	1.15958								0.590402	0.800205	0.528232
											0.708031	2.19489	1.94075								0.960143	0.951632	0.576363
											0.655221	0.831461	0.289622								0.731205	1.1178	0.458741
											0.539452	1.4826	0.0305036								0.449094	0.542297	0.323062
											0.464954	3.55916	0.319611								0.727253	0.827329	0.516352
										PS	1.31138	0.193135	0.928004								1.34713	0.523003	1.31734
											1.38992	0.365371	0.608546								1.00303	0.641315	0.88694
											0.978437	0.449294	0.785217								0.68263	0.779514	1.49385
											0.241176	0.180027	2.5789								0.329666	0.798248	0.948682
											0.0346053	0.126941	1.19217								0.583844	1.3836	0.299535
											0.104432	0	2.36729								1.31063	0.662752	0.0849303
											0.0713264	0.260281	5.26007								2.29404	0.5779	0.344697
											0	0.220916	1.54183								1.6669	0.492268	0.896697
											0.448174	0.744201	1.18606								1.3344	0.595453	0.3981
											0.673545	0.152884	1.5694								0.694515	0.222389	0.716794
											1.23205	0.631807	0.904061								0.734359	0.797222	0.712281
											2.99207	2.70107	1.04887								0.346383	0.475128	0.715617
											1.28916	0.801956	1.00793								0.56096	1.00513	0.380936
											2.43669	1.25529	1.05158								0.989161	0.458258	0.777141
											1.9307	1.40154	0.496763								0.693687	0.521489	1.34238
											0.50147	1.61996	0.175872								1.08211	1.0432	2.0373
											1.68885	0.777794	0.223337								1.67204	1.12876	2.40163
											1.14069	1.18885	1.47974								1.4478	1.13235	1.80031
											0.768547	1.9876	2.11997								1.65171	1.26812	1.49434
											1.1876	1.04251	2.36159								1.89788	0.746086	1.40131
											1.20591	0.582352	0.3917								1.0097	1.7247	1.31254
											0.408505	1.40588	0								1.22386	1.12057	1.53885
											0.308782	1.51994	0								1.40189	1.40565	1.46752
											0.631036	0.797033	0.0222349								2.00493	0.936849	1.04522
											0.476759	0.0903436	0.314485								1.35818	1.17243	1.91195
											0.911998	0.926769	0.0150683								0.989364	1.45696	1.45443
											2.37808	0.736232	0								1.19344	1.17568	1.58206
											2.91686	1.11204	0.0808345								1.03823	1.55024	1.44721
											3.07678	0.330682	1.0611								0.764015	1.0098	1.09488
											1.92802	1.63956	2.15629								0.811079	0.810702	1.29731
											2.21022	0.21141	1.75222								1.07219	0.815142	1.75777
											0.6062	0.0317803	1.34511								0.510556	0.402996	1.48435
											0.845341	0.457642	0.496875								0.516809	0.47003	0.968023
											1.36278	0.88034	1.1527								0.459409	0.688603	1.41792
											2.66499	0.621316	1.6108								0.556702	1.19756	1.31657
											0.935641	1.40902	1.1377								0.820783	1.75489	1.66931
											1.68838	1.92382	0.43857								0.466571	0.764794	1.20039
											0.916795	3.04739	1.09725								0.393894	1.36958	1.90564
											1.38092	2.31455	0.410583								0.112557	2.05453	0.977897
											1.0743	2.30048	0.522545								0.636219	0.833157	1.26342
											1.53706	3.01767	1.1424								1.34672	0.679487	1.17063
											0.73346	1.45462	1.65645								1.4168	0.703077	0.804496
											1.05588	0.81314	0.736941								1.9606	0.831629	1.38868
											1.28838	0.389488	0.643864								2.10675	0.839414	1.9074
											3.33018	0.44599	0.00697514								2.12373	0.988613	1.88334
											2.30338	0.969117	0.0739064								1.69322	1.02054	1.60028
											0.581044	0.842287	0.012906								0.887777	1.28952	1.3383
											1.73707	1.69164	0.443756								1.49138	1.70468	0.638676
											4.67626	1.80974	0.648099								0.83832	1.21083	1.20849
											5.1765	1.98784	1.3828								0.833368	1.62711	0.714544
											3.33201	0.986146	0.151416								1.55684	0.818101	0.792633
											3.26271	2.60075	0.0193743								1.11195	0.648461	0.701167
											1.20891	0.488962	0.28099								0.699199	0.443174	0.643448
											1.03111	0.519331	0.0178401								0.755992	0.959955	0.517143
											1.79127	1.87238	0.85754								1.42608	1.22911	0.89192
											2.3181	2.11169	1.92379								0.955074	1.83945	0.572891
											2.05322	1.4602	0.251171								0.581924	1.15308	0.723131
											0.589986	0.159564	0.626868								0.697609	0.658011	0.611152
											0.0629393	0.906788	1.20129								0.806984	0.929881	1.50141
											0.878444	3.97303	0.595318								0.607347	0.993362	0.76276
											1.02857	2.12653	1.73473								0.541007	0.735401	0.974261
											0.345671	1.59178	1.50517								1.08665	0.865898	1.25154
											0.140625	2.02506	0.855896								0.629665	0.95176	1.92106
											0.15769	1.07689	0.841403								0.306318	0.841365	0.879924
											0.447298	2.68319	1.08242								0.326954	1.3057	0.830743
											0.595369	3.15994	0.744925								0.344872	1.3073	0.597171
											1.7739	2.88907	1.09248								0.474416	1.15454	0.267948
											0.567174	0.831966	0.543343								0.711813	0.799379	0.843759
											1.4487	0.502112	1.88556								0.986292	1.26681	1.52159
											0.220508	0.517498	0.768435								0.893021	1.96999	1.27079
											0.437735	0.8459	0.794954								1.3674	0.974716	1.29888
											1.30117	1.32829	0.320217								1.34276	0.118843	0.965293
											2.48685	0.29585	0.720618								0.526872	0.735225	1.11755
											1.59129	0.43446	0.590642								0.443871	1.16515	1.80614
											1.65745	0.0767883	1.22444								0.070535	0.73858	1.68355
											1.07222	0.00692477	2.07986								0.565455	1.24538	1.45886
											0.786244	0	0.887534								0.552347	0.539774	1.75161
											1.02299	0.612438	3.16181								1.05843	1.21328	1.27931
											0.463353	0.0364133	3.42047								2.267	0.620175	2.02031
											0.0310431	0.220318	1.11762
											0	0.0768039	1.8021
											0.00664712	0.964699	1.65018
											0.366309	0.939017	0.49152
											2.01383	1.21931	1.57202
											2.24001	0.727286	0.764546
											1.75653	0.364087	0.654682
											1.63452	0.811744	0
											0.092427	0.519405	0
											0.0854568	0.151871	0.700078
											0.291882	0.0485905	0.449918
											0.227785	0.0519724	0.0970401
											0.21735	0	1.1642
											1.3106	0.68743	0.18272
											2.13324	0.408716	0.471506
											0.342579	1.39694	0.197038
											0.908454	1.91444	0.0753903
											1.22899	2.33396	0.398702
											2.00202	0.770267	0.0152648
											0.953723	2.03662	1.35715
											0.763097	1.91126	0.443922
											0.783355	0.516364	0.0861647
											1.95821	1.17788	0
											0.719787	1.36643	0.530307

## Sheet: Supplementary 3D PAPC
	Reaction coordinate	Total counts	0	1	2	3	4	5	6	7	8	9	10	11	12	13	14	15	16	17	18	19	20	21	22	23	24	25	26	27	28	29	30	31	32	33	34	35	36	37	38	39	40	41	42	43	44
	0.0025	0	0	0	0	0	0	0	0	0	0	0	0	0	0	0	0	0	0	0	0	0	0	0	0	0	0	0	0	0	0	0	0	0	0	0	0	0	0	0	0	0	0	0	0	0	0
	0.0075	0	0	0	0	0	0	0	0	0	0	0	0	0	0	0	0	0	0	0	0	0	0	0	0	0	0	0	0	0	0	0	0	0	0	0	0	0	0	0	0	0	0	0	0	0	0
	0.0125	0	0	0	0	0	0	0	0	0	0	0	0	0	0	0	0	0	0	0	0	0	0	0	0	0	0	0	0	0	0	0	0	0	0	0	0	0	0	0	0	0	0	0	0	0	0
	0.0175	0	0	0	0	0	0	0	0	0	0	0	0	0	0	0	0	0	0	0	0	0	0	0	0	0	0	0	0	0	0	0	0	0	0	0	0	0	0	0	0	0	0	0	0	0	0
	0.0225	0	0	0	0	0	0	0	0	0	0	0	0	0	0	0	0	0	0	0	0	0	0	0	0	0	0	0	0	0	0	0	0	0	0	0	0	0	0	0	0	0	0	0	0	0	0
	0.0275	0	0	0	0	0	0	0	0	0	0	0	0	0	0	0	0	0	0	0	0	0	0	0	0	0	0	0	0	0	0	0	0	0	0	0	0	0	0	0	0	0	0	0	0	0	0
	0.0325	0	0	0	0	0	0	0	0	0	0	0	0	0	0	0	0	0	0	0	0	0	0	0	0	0	0	0	0	0	0	0	0	0	0	0	0	0	0	0	0	0	0	0	0	0	0
	0.0375	0	0	0	0	0	0	0	0	0	0	0	0	0	0	0	0	0	0	0	0	0	0	0	0	0	0	0	0	0	0	0	0	0	0	0	0	0	0	0	0	0	0	0	0	0	0
	0.0425	0	0	0	0	0	0	0	0	0	0	0	0	0	0	0	0	0	0	0	0	0	0	0	0	0	0	0	0	0	0	0	0	0	0	0	0	0	0	0	0	0	0	0	0	0	0
	0.0475	0	0	0	0	0	0	0	0	0	0	0	0	0	0	0	0	0	0	0	0	0	0	0	0	0	0	0	0	0	0	0	0	0	0	0	0	0	0	0	0	0	0	0	0	0	0
	0.0525	0	0	0	0	0	0	0	0	0	0	0	0	0	0	0	0	0	0	0	0	0	0	0	0	0	0	0	0	0	0	0	0	0	0	0	0	0	0	0	0	0	0	0	0	0	0
	0.0575	0	0	0	0	0	0	0	0	0	0	0	0	0	0	0	0	0	0	0	0	0	0	0	0	0	0	0	0	0	0	0	0	0	0	0	0	0	0	0	0	0	0	0	0	0	0
	0.0625	0	0	0	0	0	0	0	0	0	0	0	0	0	0	0	0	0	0	0	0	0	0	0	0	0	0	0	0	0	0	0	0	0	0	0	0	0	0	0	0	0	0	0	0	0	0
	0.0675	0	0	0	0	0	0	0	0	0	0	0	0	0	0	0	0	0	0	0	0	0	0	0	0	0	0	0	0	0	0	0	0	0	0	0	0	0	0	0	0	0	0	0	0	0	0
	0.0725	0	0	0	0	0	0	0	0	0	0	0	0	0	0	0	0	0	0	0	0	0	0	0	0	0	0	0	0	0	0	0	0	0	0	0	0	0	0	0	0	0	0	0	0	0	0
	0.0775	0	0	0	0	0	0	0	0	0	0	0	0	0	0	0	0	0	0	0	0	0	0	0	0	0	0	0	0	0	0	0	0	0	0	0	0	0	0	0	0	0	0	0	0	0	0
	0.0825	0	0	0	0	0	0	0	0	0	0	0	0	0	0	0	0	0	0	0	0	0	0	0	0	0	0	0	0	0	0	0	0	0	0	0	0	0	0	0	0	0	0	0	0	0	0
	0.0875	0	0	0	0	0	0	0	0	0	0	0	0	0	0	0	0	0	0	0	0	0	0	0	0	0	0	0	0	0	0	0	0	0	0	0	0	0	0	0	0	0	0	0	0	0	0
	0.0925	0	0	0	0	0	0	0	0	0	0	0	0	0	0	0	0	0	0	0	0	0	0	0	0	0	0	0	0	0	0	0	0	0	0	0	0	0	0	0	0	0	0	0	0	0	0
	0.0975	0	0	0	0	0	0	0	0	0	0	0	0	0	0	0	0	0	0	0	0	0	0	0	0	0	0	0	0	0	0	0	0	0	0	0	0	0	0	0	0	0	0	0	0	0	0
	0.1025	0	0	0	0	0	0	0	0	0	0	0	0	0	0	0	0	0	0	0	0	0	0	0	0	0	0	0	0	0	0	0	0	0	0	0	0	0	0	0	0	0	0	0	0	0	0
	0.1075	0	0	0	0	0	0	0	0	0	0	0	0	0	0	0	0	0	0	0	0	0	0	0	0	0	0	0	0	0	0	0	0	0	0	0	0	0	0	0	0	0	0	0	0	0	0
	0.1125	0	0	0	0	0	0	0	0	0	0	0	0	0	0	0	0	0	0	0	0	0	0	0	0	0	0	0	0	0	0	0	0	0	0	0	0	0	0	0	0	0	0	0	0	0	0
	0.1175	0	0	0	0	0	0	0	0	0	0	0	0	0	0	0	0	0	0	0	0	0	0	0	0	0	0	0	0	0	0	0	0	0	0	0	0	0	0	0	0	0	0	0	0	0	0
	0.1225	0	0	0	0	0	0	0	0	0	0	0	0	0	0	0	0	0	0	0	0	0	0	0	0	0	0	0	0	0	0	0	0	0	0	0	0	0	0	0	0	0	0	0	0	0	0
	0.1275	0	0	0	0	0	0	0	0	0	0	0	0	0	0	0	0	0	0	0	0	0	0	0	0	0	0	0	0	0	0	0	0	0	0	0	0	0	0	0	0	0	0	0	0	0	0
	0.1325	0	0	0	0	0	0	0	0	0	0	0	0	0	0	0	0	0	0	0	0	0	0	0	0	0	0	0	0	0	0	0	0	0	0	0	0	0	0	0	0	0	0	0	0	0	0
	0.1375	0	0	0	0	0	0	0	0	0	0	0	0	0	0	0	0	0	0	0	0	0	0	0	0	0	0	0	0	0	0	0	0	0	0	0	0	0	0	0	0	0	0	0	0	0	0
	0.1425	0	0	0	0	0	0	0	0	0	0	0	0	0	0	0	0	0	0	0	0	0	0	0	0	0	0	0	0	0	0	0	0	0	0	0	0	0	0	0	0	0	0	0	0	0	0
	0.1475	0	0	0	0	0	0	0	0	0	0	0	0	0	0	0	0	0	0	0	0	0	0	0	0	0	0	0	0	0	0	0	0	0	0	0	0	0	0	0	0	0	0	0	0	0	0
	0.1525	0	0	0	0	0	0	0	0	0	0	0	0	0	0	0	0	0	0	0	0	0	0	0	0	0	0	0	0	0	0	0	0	0	0	0	0	0	0	0	0	0	0	0	0	0	0
	0.1575	0	0	0	0	0	0	0	0	0	0	0	0	0	0	0	0	0	0	0	0	0	0	0	0	0	0	0	0	0	0	0	0	0	0	0	0	0	0	0	0	0	0	0	0	0	0
	0.1625	0	0	0	0	0	0	0	0	0	0	0	0	0	0	0	0	0	0	0	0	0	0	0	0	0	0	0	0	0	0	0	0	0	0	0	0	0	0	0	0	0	0	0	0	0	0
	0.1675	0	0	0	0	0	0	0	0	0	0	0	0	0	0	0	0	0	0	0	0	0	0	0	0	0	0	0	0	0	0	0	0	0	0	0	0	0	0	0	0	0	0	0	0	0	0
	0.1725	0	0	0	0	0	0	0	0	0	0	0	0	0	0	0	0	0	0	0	0	0	0	0	0	0	0	0	0	0	0	0	0	0	0	0	0	0	0	0	0	0	0	0	0	0	0
	0.1775	0	0	0	0	0	0	0	0	0	0	0	0	0	0	0	0	0	0	0	0	0	0	0	0	0	0	0	0	0	0	0	0	0	0	0	0	0	0	0	0	0	0	0	0	0	0
	0.1825	0	0	0	0	0	0	0	0	0	0	0	0	0	0	0	0	0	0	0	0	0	0	0	0	0	0	0	0	0	0	0	0	0	0	0	0	0	0	0	0	0	0	0	0	0	0
	0.1875	0	0	0	0	0	0	0	0	0	0	0	0	0	0	0	0	0	0	0	0	0	0	0	0	0	0	0	0	0	0	0	0	0	0	0	0	0	0	0	0	0	0	0	0	0	0
	0.1925	0	0	0	0	0	0	0	0	0	0	0	0	0	0	0	0	0	0	0	0	0	0	0	0	0	0	0	0	0	0	0	0	0	0	0	0	0	0	0	0	0	0	0	0	0	0
	0.1975	0	0	0	0	0	0	0	0	0	0	0	0	0	0	0	0	0	0	0	0	0	0	0	0	0	0	0	0	0	0	0	0	0	0	0	0	0	0	0	0	0	0	0	0	0	0
	0.2025	0	0	0	0	0	0	0	0	0	0	0	0	0	0	0	0	0	0	0	0	0	0	0	0	0	0	0	0	0	0	0	0	0	0	0	0	0	0	0	0	0	0	0	0	0	0
	0.2075	0	0	0	0	0	0	0	0	0	0	0	0	0	0	0	0	0	0	0	0	0	0	0	0	0	0	0	0	0	0	0	0	0	0	0	0	0	0	0	0	0	0	0	0	0	0
	0.2125	0	0	0	0	0	0	0	0	0	0	0	0	0	0	0	0	0	0	0	0	0	0	0	0	0	0	0	0	0	0	0	0	0	0	0	0	0	0	0	0	0	0	0	0	0	0
	0.2175	0	0	0	0	0	0	0	0	0	0	0	0	0	0	0	0	0	0	0	0	0	0	0	0	0	0	0	0	0	0	0	0	0	0	0	0	0	0	0	0	0	0	0	0	0	0
	0.2225	0	0	0	0	0	0	0	0	0	0	0	0	0	0	0	0	0	0	0	0	0	0	0	0	0	0	0	0	0	0	0	0	0	0	0	0	0	0	0	0	0	0	0	0	0	0
	0.2275	0	0	0	0	0	0	0	0	0	0	0	0	0	0	0	0	0	0	0	0	0	0	0	0	0	0	0	0	0	0	0	0	0	0	0	0	0	0	0	0	0	0	0	0	0	0
	0.2325	0	0	0	0	0	0	0	0	0	0	0	0	0	0	0	0	0	0	0	0	0	0	0	0	0	0	0	0	0	0	0	0	0	0	0	0	0	0	0	0	0	0	0	0	0	0
	0.2375	0	0	0	0	0	0	0	0	0	0	0	0	0	0	0	0	0	0	0	0	0	0	0	0	0	0	0	0	0	0	0	0	0	0	0	0	0	0	0	0	0	0	0	0	0	0
	0.2425	0	0	0	0	0	0	0	0	0	0	0	0	0	0	0	0	0	0	0	0	0	0	0	0	0	0	0	0	0	0	0	0	0	0	0	0	0	0	0	0	0	0	0	0	0	0
	0.2475	0	0	0	0	0	0	0	0	0	0	0	0	0	0	0	0	0	0	0	0	0	0	0	0	0	0	0	0	0	0	0	0	0	0	0	0	0	0	0	0	0	0	0	0	0	0
	0.2525	0	0	0	0	0	0	0	0	0	0	0	0	0	0	0	0	0	0	0	0	0	0	0	0	0	0	0	0	0	0	0	0	0	0	0	0	0	0	0	0	0	0	0	0	0	0
	0.2575	0	0	0	0	0	0	0	0	0	0	0	0	0	0	0	0	0	0	0	0	0	0	0	0	0	0	0	0	0	0	0	0	0	0	0	0	0	0	0	0	0	0	0	0	0	0
	0.2625	0	0	0	0	0	0	0	0	0	0	0	0	0	0	0	0	0	0	0	0	0	0	0	0	0	0	0	0	0	0	0	0	0	0	0	0	0	0	0	0	0	0	0	0	0	0
	0.2675	0	0	0	0	0	0	0	0	0	0	0	0	0	0	0	0	0	0	0	0	0	0	0	0	0	0	0	0	0	0	0	0	0	0	0	0	0	0	0	0	0	0	0	0	0	0
	0.2725	0	0	0	0	0	0	0	0	0	0	0	0	0	0	0	0	0	0	0	0	0	0	0	0	0	0	0	0	0	0	0	0	0	0	0	0	0	0	0	0	0	0	0	0	0	0
	0.2775	0	0	0	0	0	0	0	0	0	0	0	0	0	0	0	0	0	0	0	0	0	0	0	0	0	0	0	0	0	0	0	0	0	0	0	0	0	0	0	0	0	0	0	0	0	0
	0.2825	0	0	0	0	0	0	0	0	0	0	0	0	0	0	0	0	0	0	0	0	0	0	0	0	0	0	0	0	0	0	0	0	0	0	0	0	0	0	0	0	0	0	0	0	0	0
	0.2875	0	0	0	0	0	0	0	0	0	0	0	0	0	0	0	0	0	0	0	0	0	0	0	0	0	0	0	0	0	0	0	0	0	0	0	0	0	0	0	0	0	0	0	0	0	0
	0.2925	0	0	0	0	0	0	0	0	0	0	0	0	0	0	0	0	0	0	0	0	0	0	0	0	0	0	0	0	0	0	0	0	0	0	0	0	0	0	0	0	0	0	0	0	0	0
	0.2975	0	0	0	0	0	0	0	0	0	0	0	0	0	0	0	0	0	0	0	0	0	0	0	0	0	0	0	0	0	0	0	0	0	0	0	0	0	0	0	0	0	0	0	0	0	0
	0.3025	0	0	0	0	0	0	0	0	0	0	0	0	0	0	0	0	0	0	0	0	0	0	0	0	0	0	0	0	0	0	0	0	0	0	0	0	0	0	0	0	0	0	0	0	0	0
	0.3075	0	0	0	0	0	0	0	0	0	0	0	0	0	0	0	0	0	0	0	0	0	0	0	0	0	0	0	0	0	0	0	0	0	0	0	0	0	0	0	0	0	0	0	0	0	0
	0.3125	0	0	0	0	0	0	0	0	0	0	0	0	0	0	0	0	0	0	0	0	0	0	0	0	0	0	0	0	0	0	0	0	0	0	0	0	0	0	0	0	0	0	0	0	0	0
	0.3175	0	0	0	0	0	0	0	0	0	0	0	0	0	0	0	0	0	0	0	0	0	0	0	0	0	0	0	0	0	0	0	0	0	0	0	0	0	0	0	0	0	0	0	0	0	0
	0.3225	0	0	0	0	0	0	0	0	0	0	0	0	0	0	0	0	0	0	0	0	0	0	0	0	0	0	0	0	0	0	0	0	0	0	0	0	0	0	0	0	0	0	0	0	0	0
	0.3275	0	0	0	0	0	0	0	0	0	0	0	0	0	0	0	0	0	0	0	0	0	0	0	0	0	0	0	0	0	0	0	0	0	0	0	0	0	0	0	0	0	0	0	0	0	0
	0.3325	0	0	0	0	0	0	0	0	0	0	0	0	0	0	0	0	0	0	0	0	0	0	0	0	0	0	0	0	0	0	0	0	0	0	0	0	0	0	0	0	0	0	0	0	0	0
	0.3375	0	0	0	0	0	0	0	0	0	0	0	0	0	0	0	0	0	0	0	0	0	0	0	0	0	0	0	0	0	0	0	0	0	0	0	0	0	0	0	0	0	0	0	0	0	0
	0.3425	0	0	0	0	0	0	0	0	0	0	0	0	0	0	0	0	0	0	0	0	0	0	0	0	0	0	0	0	0	0	0	0	0	0	0	0	0	0	0	0	0	0	0	0	0	0
	0.3475	0	0	0	0	0	0	0	0	0	0	0	0	0	0	0	0	0	0	0	0	0	0	0	0	0	0	0	0	0	0	0	0	0	0	0	0	0	0	0	0	0	0	0	0	0	0
	0.3525	0	0	0	0	0	0	0	0	0	0	0	0	0	0	0	0	0	0	0	0	0	0	0	0	0	0	0	0	0	0	0	0	0	0	0	0	0	0	0	0	0	0	0	0	0	0
	0.3575	0	0	0	0	0	0	0	0	0	0	0	0	0	0	0	0	0	0	0	0	0	0	0	0	0	0	0	0	0	0	0	0	0	0	0	0	0	0	0	0	0	0	0	0	0	0
	0.3625	0	0	0	0	0	0	0	0	0	0	0	0	0	0	0	0	0	0	0	0	0	0	0	0	0	0	0	0	0	0	0	0	0	0	0	0	0	0	0	0	0	0	0	0	0	0
	0.3675	0	0	0	0	0	0	0	0	0	0	0	0	0	0	0	0	0	0	0	0	0	0	0	0	0	0	0	0	0	0	0	0	0	0	0	0	0	0	0	0	0	0	0	0	0	0
	0.3725	0	0	0	0	0	0	0	0	0	0	0	0	0	0	0	0	0	0	0	0	0	0	0	0	0	0	0	0	0	0	0	0	0	0	0	0	0	0	0	0	0	0	0	0	0	0
	0.3775	0	0	0	0	0	0	0	0	0	0	0	0	0	0	0	0	0	0	0	0	0	0	0	0	0	0	0	0	0	0	0	0	0	0	0	0	0	0	0	0	0	0	0	0	0	0
	0.3825	0	0	0	0	0	0	0	0	0	0	0	0	0	0	0	0	0	0	0	0	0	0	0	0	0	0	0	0	0	0	0	0	0	0	0	0	0	0	0	0	0	0	0	0	0	0
	0.3875	0	0	0	0	0	0	0	0	0	0	0	0	0	0	0	0	0	0	0	0	0	0	0	0	0	0	0	0	0	0	0	0	0	0	0	0	0	0	0	0	0	0	0	0	0	0
	0.3925	0	0	0	0	0	0	0	0	0	0	0	0	0	0	0	0	0	0	0	0	0	0	0	0	0	0	0	0	0	0	0	0	0	0	0	0	0	0	0	0	0	0	0	0	0	0
	0.3975	0	0	0	0	0	0	0	0	0	0	0	0	0	0	0	0	0	0	0	0	0	0	0	0	0	0	0	0	0	0	0	0	0	0	0	0	0	0	0	0	0	0	0	0	0	0
	0.4025	0	0	0	0	0	0	0	0	0	0	0	0	0	0	0	0	0	0	0	0	0	0	0	0	0	0	0	0	0	0	0	0	0	0	0	0	0	0	0	0	0	0	0	0	0	0
	0.4075	0	0	0	0	0	0	0	0	0	0	0	0	0	0	0	0	0	0	0	0	0	0	0	0	0	0	0	0	0	0	0	0	0	0	0	0	0	0	0	0	0	0	0	0	0	0
	0.4125	0	0	0	0	0	0	0	0	0	0	0	0	0	0	0	0	0	0	0	0	0	0	0	0	0	0	0	0	0	0	0	0	0	0	0	0	0	0	0	0	0	0	0	0	0	0
	0.4175	0	0	0	0	0	0	0	0	0	0	0	0	0	0	0	0	0	0	0	0	0	0	0	0	0	0	0	0	0	0	0	0	0	0	0	0	0	0	0	0	0	0	0	0	0	0
	0.4225	0	0	0	0	0	0	0	0	0	0	0	0	0	0	0	0	0	0	0	0	0	0	0	0	0	0	0	0	0	0	0	0	0	0	0	0	0	0	0	0	0	0	0	0	0	0
	0.4275	0	0	0	0	0	0	0	0	0	0	0	0	0	0	0	0	0	0	0	0	0	0	0	0	0	0	0	0	0	0	0	0	0	0	0	0	0	0	0	0	0	0	0	0	0	0
	0.4325	0	0	0	0	0	0	0	0	0	0	0	0	0	0	0	0	0	0	0	0	0	0	0	0	0	0	0	0	0	0	0	0	0	0	0	0	0	0	0	0	0	0	0	0	0	0
	0.4375	0	0	0	0	0	0	0	0	0	0	0	0	0	0	0	0	0	0	0	0	0	0	0	0	0	0	0	0	0	0	0	0	0	0	0	0	0	0	0	0	0	0	0	0	0	0
	0.4425	0	0	0	0	0	0	0	0	0	0	0	0	0	0	0	0	0	0	0	0	0	0	0	0	0	0	0	0	0	0	0	0	0	0	0	0	0	0	0	0	0	0	0	0	0	0
	0.4475	0	0	0	0	0	0	0	0	0	0	0	0	0	0	0	0	0	0	0	0	0	0	0	0	0	0	0	0	0	0	0	0	0	0	0	0	0	0	0	0	0	0	0	0	0	0
	0.4525	0	0	0	0	0	0	0	0	0	0	0	0	0	0	0	0	0	0	0	0	0	0	0	0	0	0	0	0	0	0	0	0	0	0	0	0	0	0	0	0	0	0	0	0	0	0
	0.4575	0	0	0	0	0	0	0	0	0	0	0	0	0	0	0	0	0	0	0	0	0	0	0	0	0	0	0	0	0	0	0	0	0	0	0	0	0	0	0	0	0	0	0	0	0	0
	0.4625	0	0	0	0	0	0	0	0	0	0	0	0	0	0	0	0	0	0	0	0	0	0	0	0	0	0	0	0	0	0	0	0	0	0	0	0	0	0	0	0	0	0	0	0	0	0
	0.4675	0	0	0	0	0	0	0	0	0	0	0	0	0	0	0	0	0	0	0	0	0	0	0	0	0	0	0	0	0	0	0	0	0	0	0	0	0	0	0	0	0	0	0	0	0	0
	0.4725	0	0	0	0	0	0	0	0	0	0	0	0	0	0	0	0	0	0	0	0	0	0	0	0	0	0	0	0	0	0	0	0	0	0	0	0	0	0	0	0	0	0	0	0	0	0
	0.4775	0	0	0	0	0	0	0	0	0	0	0	0	0	0	0	0	0	0	0	0	0	0	0	0	0	0	0	0	0	0	0	0	0	0	0	0	0	0	0	0	0	0	0	0	0	0
	0.4825	0	0	0	0	0	0	0	0	0	0	0	0	0	0	0	0	0	0	0	0	0	0	0	0	0	0	0	0	0	0	0	0	0	0	0	0	0	0	0	0	0	0	0	0	0	0
	0.4875	0	0	0	0	0	0	0	0	0	0	0	0	0	0	0	0	0	0	0	0	0	0	0	0	0	0	0	0	0	0	0	0	0	0	0	0	0	0	0	0	0	0	0	0	0	0
	0.4925	0	0	0	0	0	0	0	0	0	0	0	0	0	0	0	0	0	0	0	0	0	0	0	0	0	0	0	0	0	0	0	0	0	0	0	0	0	0	0	0	0	0	0	0	0	0
	0.4975	0	0	0	0	0	0	0	0	0	0	0	0	0	0	0	0	0	0	0	0	0	0	0	0	0	0	0	0	0	0	0	0	0	0	0	0	0	0	0	0	0	0	0	0	0	0
	0.5025	3	3	0	0	0	0	0	0	0	0	0	0	0	0	0	0	0	0	0	0	0	0	0	0	0	0	0	0	0	0	0	0	0	0	0	0	0	0	0	0	0	0	0	0	0	0
	0.5075	6	6	0	0	0	0	0	0	0	0	0	0	0	0	0	0	0	0	0	0	0	0	0	0	0	0	0	0	0	0	0	0	0	0	0	0	0	0	0	0	0	0	0	0	0	0
	0.5125	20	19	1	0	0	0	0	0	0	0	0	0	0	0	0	0	0	0	0	0	0	0	0	0	0	0	0	0	0	0	0	0	0	0	0	0	0	0	0	0	0	0	0	0	0	0
	0.5175	89	78	11	0	0	0	0	0	0	0	0	0	0	0	0	0	0	0	0	0	0	0	0	0	0	0	0	0	0	0	0	0	0	0	0	0	0	0	0	0	0	0	0	0	0	0
	0.5225	367	311	49	7	0	0	0	0	0	0	0	0	0	0	0	0	0	0	0	0	0	0	0	0	0	0	0	0	0	0	0	0	0	0	0	0	0	0	0	0	0	0	0	0	0	0
	0.5275	1020	789	191	38	1	1	0	0	0	0	0	0	0	0	0	0	0	0	0	0	0	0	0	0	0	0	0	0	0	0	0	0	0	0	0	0	0	0	0	0	0	0	0	0	0	0
	0.5325	1970	1353	467	131	18	1	0	0	0	0	0	0	0	0	0	0	0	0	0	0	0	0	0	0	0	0	0	0	0	0	0	0	0	0	0	0	0	0	0	0	0	0	0	0	0	0
	0.5375	3674	1986	1168	420	88	11	1	0	0	0	0	0	0	0	0	0	0	0	0	0	0	0	0	0	0	0	0	0	0	0	0	0	0	0	0	0	0	0	0	0	0	0	0	0	0	0
	0.5425	5329	2221	1818	996	247	43	4	0	0	0	0	0	0	0	0	0	0	0	0	0	0	0	0	0	0	0	0	0	0	0	0	0	0	0	0	0	0	0	0	0	0	0	0	0	0	0
	0.5475	6383	1695	2161	1583	724	194	22	4	0	0	0	0	0	0	0	0	0	0	0	0	0	0	0	0	0	0	0	0	0	0	0	0	0	0	0	0	0	0	0	0	0	0	0	0	0	0
	0.5525	7109	1034	1983	2135	1311	524	109	13	0	0	0	0	0	0	0	0	0	0	0	0	0	0	0	0	0	0	0	0	0	0	0	0	0	0	0	0	0	0	0	0	0	0	0	0	0	0
	0.5575	7340	434	1296	2024	1956	1137	392	95	6	0	0	0	0	0	0	0	0	0	0	0	0	0	0	0	0	0	0	0	0	0	0	0	0	0	0	0	0	0	0	0	0	0	0	0	0	0
	0.5625	7371	132	632	1509	2154	1780	880	237	45	2	0	0	0	0	0	0	0	0	0	0	0	0	0	0	0	0	0	0	0	0	0	0	0	0	0	0	0	0	0	0	0	0	0	0	0	0
	0.5675	7299	32	239	807	1803	2096	1526	647	135	14	0	0	0	0	0	0	0	0	0	0	0	0	0	0	0	0	0	0	0	0	0	0	0	0	0	0	0	0	0	0	0	0	0	0	0	0
	0.5725	7305	8	73	315	1111	1899	2110	1276	419	85	9	0	0	0	0	0	0	0	0	0	0	0	0	0	0	0	0	0	0	0	0	0	0	0	0	0	0	0	0	0	0	0	0	0	0	0
	0.5775	7235	0	12	104	485	1351	2122	1888	966	252	47	8	0	0	0	0	0	0	0	0	0	0	0	0	0	0	0	0	0	0	0	0	0	0	0	0	0	0	0	0	0	0	0	0	0	0
	0.5825	7102	0	0	27	157	692	1470	2137	1650	751	178	39	1	0	0	0	0	0	0	0	0	0	0	0	0	0	0	0	0	0	0	0	0	0	0	0	0	0	0	0	0	0	0	0	0	0
	0.5875	7168	0	0	5	38	272	924	1796	2069	1352	562	147	3	0	0	0	0	0	0	0	0	0	0	0	0	0	0	0	0	0	0	0	0	0	0	0	0	0	0	0	0	0	0	0	0	0
	0.5925	7330	0	0	0	8	82	396	1136	2122	1985	1157	419	24	1	0	0	0	0	0	0	0	0	0	0	0	0	0	0	0	0	0	0	0	0	0	0	0	0	0	0	0	0	0	0	0	0
	0.5975	7285	0	0	0	0	15	113	597	1442	2191	1826	974	122	5	0	0	0	0	0	0	0	0	0	0	0	0	0	0	0	0	0	0	0	0	0	0	0	0	0	0	0	0	0	0	0	0
	0.6025	6989	0	0	0	0	2	30	195	777	1733	2134	1593	473	51	1	0	0	0	0	0	0	0	0	0	0	0	0	0	0	0	0	0	0	0	0	0	0	0	0	0	0	0	0	0	0	0
	0.6075	6908	0	0	0	0	1	2	63	346	1061	1905	2093	1175	242	20	0	0	0	0	0	0	0	0	0	0	0	0	0	0	0	0	0	0	0	0	0	0	0	0	0	0	0	0	0	0	0
	0.6125	6672	0	0	0	0	0	0	15	91	450	1318	1981	1990	716	107	4	0	0	0	0	0	0	0	0	0	0	0	0	0	0	0	0	0	0	0	0	0	0	0	0	0	0	0	0	0	0
	0.6175	6845	0	0	0	0	0	0	2	26	168	655	1556	2425	1582	391	39	1	0	0	0	0	0	0	0	0	0	0	0	0	0	0	0	0	0	0	0	0	0	0	0	0	0	0	0	0	0
	0.6225	6715	0	0	0	0	0	0	0	7	49	234	812	2105	2298	1005	191	14	0	0	0	0	0	0	0	0	0	0	0	0	0	0	0	0	0	0	0	0	0	0	0	0	0	0	0	0	0
	0.6275	6390	0	0	0	0	0	0	0	0	6	57	348	1126	2322	1880	563	87	1	0	0	0	0	0	0	0	0	0	0	0	0	0	0	0	0	0	0	0	0	0	0	0	0	0	0	0	0
	0.6325	6439	0	0	0	0	0	0	0	0	2	15	103	498	1683	2416	1389	309	23	1	0	0	0	0	0	0	0	0	0	0	0	0	0	0	0	0	0	0	0	0	0	0	0	0	0	0	0
	0.6375	6355	0	0	0	0	0	0	0	0	0	4	21	128	838	2173	2236	843	105	7	0	0	0	0	0	0	0	0	0	0	0	0	0	0	0	0	0	0	0	0	0	0	0	0	0	0	0
	0.6425	6220	0	0	0	0	0	0	0	0	0	0	6	27	273	1326	2433	1648	458	49	0	0	0	0	0	0	0	0	0	0	0	0	0	0	0	0	0	0	0	0	0	0	0	0	0	0	0
	0.6475	6223	0	0	0	0	0	0	0	0	0	0	1	4	76	561	1791	2352	1194	227	17	0	0	0	0	0	0	0	0	0	0	0	0	0	0	0	0	0	0	0	0	0	0	0	0	0	0
	0.6525	6280	0	0	0	0	0	0	0	0	0	0	0	0	12	173	971	2330	2009	713	72	0	0	0	0	0	0	0	0	0	0	0	0	0	0	0	0	0	0	0	0	0	0	0	0	0	0
	0.6575	6233	0	0	0	0	0	0	0	0	0	0	0	0	2	40	369	1489	2492	1479	358	4	0	0	0	0	0	0	0	0	0	0	0	0	0	0	0	0	0	0	0	0	0	0	0	0	0
	0.6625	6026	0	0	0	0	0	0	0	0	0	0	0	0	0	8	93	748	1995	2241	923	18	0	0	0	0	0	0	0	0	0	0	0	0	0	0	0	0	0	0	0	0	0	0	0	0	0
	0.6675	5593	0	0	0	0	0	0	0	0	0	0	0	0	0	0	20	219	1173	2280	1765	131	5	0	0	0	0	0	0	0	0	0	0	0	0	0	0	0	0	0	0	0	0	0	0	0	0
	0.6725	5244	0	0	0	0	0	0	0	0	0	0	0	0	0	0	1	51	496	1733	2385	546	32	0	0	0	0	0	0	0	0	0	0	0	0	0	0	0	0	0	0	0	0	0	0	0	0
	0.6775	4819	0	0	0	0	0	0	0	0	0	0	0	0	0	0	1	9	128	921	2211	1345	201	3	0	0	0	0	0	0	0	0	0	0	0	0	0	0	0	0	0	0	0	0	0	0	0
	0.6825	4907	0	0	0	0	0	0	0	0	0	0	0	0	0	0	0	1	24	333	1390	2396	721	42	0	0	0	0	0	0	0	0	0	0	0	0	0	0	0	0	0	0	0	0	0	0	0
	0.6875	5314	0	0	0	0	0	0	0	0	0	0	0	0	0	0	0	0	2	100	690	2603	1636	283	0	0	0	0	0	0	0	0	0	0	0	0	0	0	0	0	0	0	0	0	0	0	0
	0.6925	5717	0	0	0	0	0	0	0	0	0	0	0	0	0	0	0	0	1	15	239	1876	2611	974	1	0	0	0	0	0	0	0	0	0	0	0	0	0	0	0	0	0	0	0	0	0	0
	0.6975	5466	0	0	0	0	0	0	0	0	0	0	0	0	0	0	0	0	0	2	43	831	2528	2043	19	0	0	0	0	0	0	0	0	0	0	0	0	0	0	0	0	0	0	0	0	0	0
	0.7025	4680	0	0	0	0	0	0	0	0	0	0	0	0	0	0	0	0	0	0	7	286	1524	2716	145	2	0	0	0	0	0	0	0	0	0	0	0	0	0	0	0	0	0	0	0	0	0
	0.7075	3786	0	0	0	0	0	0	0	0	0	0	0	0	0	0	0	0	0	0	1	56	641	2219	836	33	0	0	0	0	0	0	0	0	0	0	0	0	0	0	0	0	0	0	0	0	0
	0.7125	3861	0	0	0	0	0	0	0	0	0	0	0	0	0	0	0	0	0	0	0	7	160	1242	2238	213	1	0	0	0	0	0	0	0	0	0	0	0	0	0	0	0	0	0	0	0	0
	0.7175	4577	0	0	0	0	0	0	0	0	0	0	0	0	0	0	0	0	0	0	0	1	41	447	3110	946	32	0	0	0	0	0	0	0	0	0	0	0	0	0	0	0	0	0	0	0	0
	0.7225	5265	0	0	0	0	0	0	0	0	0	0	0	0	0	0	0	0	0	0	0	1	0	113	2470	2416	262	3	0	0	0	0	0	0	0	0	0	0	0	0	0	0	0	0	0	0	0
	0.7275	5368	0	0	0	0	0	0	0	0	0	0	0	0	0	0	0	0	0	0	0	0	1	16	1032	3162	1092	64	1	0	0	0	0	0	0	0	0	0	0	0	0	0	0	0	0	0	0
	0.7325	5446	0	0	0	0	0	0	0	0	0	0	0	0	0	0	0	0	0	0	0	0	0	3	218	2203	2613	407	2	0	0	0	0	0	0	0	0	0	0	0	0	0	0	0	0	0	0
	0.7375	5599	0	0	0	0	0	0	0	0	0	0	0	0	0	0	0	0	0	0	0	0	0	0	29	944	3127	1439	60	0	0	0	0	0	0	0	0	0	0	0	0	0	0	0	0	0	0
	0.7425	5455	0	0	0	0	0	0	0	0	0	0	0	0	0	0	0	0	0	0	0	0	0	0	3	169	2081	2754	435	13	0	0	0	0	0	0	0	0	0	0	0	0	0	0	0	0	0
	0.7475	5416	0	0	0	0	0	0	0	0	0	0	0	0	0	0	0	0	0	0	0	0	0	0	0	11	745	2971	1577	110	2	0	0	0	0	0	0	0	0	0	0	0	0	0	0	0	0
	0.7525	5449	0	0	0	0	0	0	0	0	0	0	0	0	0	0	0	0	0	0	0	0	0	0	0	1	129	1783	2893	628	15	0	0	0	0	0	0	0	0	0	0	0	0	0	0	0	0
	0.7575	5450	0	0	0	0	0	0	0	0	0	0	0	0	0	0	0	0	0	0	0	0	0	0	0	1	18	567	2957	1788	119	0	0	0	0	0	0	0	0	0	0	0	0	0	0	0	0
	0.7625	5411	0	0	0	0	0	0	0	0	0	0	0	0	0	0	0	0	0	0	0	0	0	0	0	0	1	104	1592	3072	628	14	0	0	0	0	0	0	0	0	0	0	0	0	0	0	0
	0.7675	5263	0	0	0	0	0	0	0	0	0	0	0	0	0	0	0	0	0	0	0	0	0	0	0	0	0	8	497	2705	1916	134	3	0	0	0	0	0	0	0	0	0	0	0	0	0	0
	0.7725	5261	0	0	0	0	0	0	0	0	0	0	0	0	0	0	0	0	0	0	0	0	0	0	0	0	0	1	78	1339	3094	653	96	0	0	0	0	0	0	0	0	0	0	0	0	0	0
	0.7775	5726	0	0	0	0	0	0	0	0	0	0	0	0	0	0	0	0	0	0	0	0	0	0	0	0	0	0	9	380	2644	1896	796	1	0	0	0	0	0	0	0	0	0	0	0	0	0
	0.7825	8067	0	0	0	0	0	0	0	0	0	0	0	0	0	0	0	0	0	0	0	0	0	0	0	0	0	0	0	58	1268	2920	3789	31	1	0	0	0	0	0	0	0	0	0	0	0	0
	0.7875	13481	0	0	0	0	0	0	0	0	0	0	0	0	0	0	0	0	0	0	0	0	0	0	0	0	0	0	0	7	353	2561	10253	292	15	0	0	0	0	0	0	0	0	0	0	0	0
	0.7925	19411	0	0	0	0	0	0	0	0	0	0	0	0	0	0	0	0	0	0	0	0	0	0	0	0	0	0	0	1	59	1374	16336	1462	179	0	0	0	0	0	0	0	0	0	0	0	0
	0.7975	23045	0	0	0	0	0	0	0	0	0	0	0	0	0	0	0	0	0	0	0	0	0	0	0	0	0	0	0	0	3	429	16648	5162	802	1	0	0	0	0	0	0	0	0	0	0	0
	0.8025	25110	0	0	0	0	0	0	0	0	0	0	0	0	0	0	0	0	0	0	0	0	0	0	0	0	0	0	0	0	0	101	10753	11312	2939	5	0	0	0	0	0	0	0	0	0	0	0
	0.8075	28845	0	0	0	0	0	0	0	0	0	0	0	0	0	0	0	0	0	0	0	0	0	0	0	0	0	0	0	0	0	16	4704	16591	7488	45	1	0	0	0	0	0	0	0	0	0	0
	0.8125	30347	0	0	0	0	0	0	0	0	0	0	0	0	0	0	0	0	0	0	0	0	0	0	0	0	0	0	0	0	0	2	1257	14832	13998	248	10	0	0	0	0	0	0	0	0	0	0
	0.8175	26160	0	0	0	0	0	0	0	0	0	0	0	0	0	0	0	0	0	0	0	0	0	0	0	0	0	0	0	0	0	1	211	7925	17052	904	62	5	0	0	0	0	0	0	0	0	0
	0.8225	18444	0	0	0	0	0	0	0	0	0	0	0	0	0	0	0	0	0	0	0	0	0	0	0	0	0	0	0	0	0	0	13	2449	13526	2051	345	59	1	0	0	0	0	0	0	0	0
	0.8275	11196	0	0	0	0	0	0	0	0	0	0	0	0	0	0	0	0	0	0	0	0	0	0	0	0	0	0	0	0	0	0	1	402	6671	2749	1144	221	8	0	0	0	0	0	0	0	0
	0.8325	7595	0	0	0	0	0	0	0	0	0	0	0	0	0	0	0	0	0	0	0	0	0	0	0	0	0	0	0	0	0	0	0	37	1961	2472	2266	791	68	0	0	0	0	0	0	0	0
	0.8375	6426	0	0	0	0	0	0	0	0	0	0	0	0	0	0	0	0	0	0	0	0	0	0	0	0	0	0	0	0	0	0	0	2	313	1202	2893	1706	303	7	0	0	0	0	0	0	0
	0.8425	5904	0	0	0	0	0	0	0	0	0	0	0	0	0	0	0	0	0	0	0	0	0	0	0	0	0	0	0	0	0	0	0	0	46	342	2088	2400	938	90	0	0	0	0	0	0	0
	0.8475	5823	0	0	0	0	0	0	0	0	0	0	0	0	0	0	0	0	0	0	0	0	0	0	0	0	0	0	0	0	0	0	0	0	1	74	974	2454	1966	340	14	0	0	0	0	0	0
	0.8525	5594	0	0	0	0	0	0	0	0	0	0	0	0	0	0	0	0	0	0	0	0	0	0	0	0	0	0	0	0	0	0	0	0	0	7	262	1549	2541	1133	102	0	0	0	0	0	0
	0.8575	5777	0	0	0	0	0	0	0	0	0	0	0	0	0	0	0	0	0	0	0	0	0	0	0	0	0	0	0	0	0	0	0	0	0	1	46	702	2384	2167	455	21	1	0	0	0	0
	0.8625	5556	0	0	0	0	0	0	0	0	0	0	0	0	0	0	0	0	0	0	0	0	0	0	0	0	0	0	0	0	0	0	0	0	0	0	7	187	1305	2685	1237	122	13	0	0	0	0
	0.8675	5680	0	0	0	0	0	0	0	0	0	0	0	0	0	0	0	0	0	0	0	0	0	0	0	0	0	0	0	0	0	0	0	0	0	0	3	21	476	2126	2369	626	59	0	0	0	0
	0.8725	5637	0	0	0	0	0	0	0	0	0	0	0	0	0	0	0	0	0	0	0	0	0	0	0	0	0	0	0	0	0	0	0	0	0	0	0	5	98	1085	2633	1519	290	7	0	0	0
	0.8775	5967	0	0	0	0	0	0	0	0	0	0	0	0	0	0	0	0	0	0	0	0	0	0	0	0	0	0	0	0	0	0	0	0	0	0	0	1	11	375	1982	2605	931	62	0	0	0
	0.8825	6032	0	0	0	0	0	0	0	0	0	0	0	0	0	0	0	0	0	0	0	0	0	0	0	0	0	0	0	0	0	0	0	0	0	0	0	0	2	76	946	2580	1992	415	21	0	0
	0.8875	6116	0	0	0	0	0	0	0	0	0	0	0	0	0	0	0	0	0	0	0	0	0	0	0	0	0	0	0	0	0	0	0	0	0	0	0	0	0	15	296	1640	2731	1260	166	8	0
	0.8925	6540	0	0	0	0	0	0	0	0	0	0	0	0	0	0	0	0	0	0	0	0	0	0	0	0	0	0	0	0	0	0	0	0	0	0	0	0	0	2	62	765	2343	2550	720	97	1
	0.8975	6590	0	0	0	0	0	0	0	0	0	0	0	0	0	0	0	0	0	0	0	0	0	0	0	0	0	0	0	0	0	0	0	0	0	0	0	0	0	0	5	191	1252	2858	1816	434	34
	0.9025	6985	0	0	0	0	0	0	0	0	0	0	0	0	0	0	0	0	0	0	0	0	0	0	0	0	0	0	0	0	0	0	0	0	0	0	0	0	0	0	0	29	395	1977	2854	1478	252
	0.9075	7192	0	0	0	0	0	0	0	0	0	0	0	0	0	0	0	0	0	0	0	0	0	0	0	0	0	0	0	0	0	0	0	0	0	0	0	0	0	0	0	3	85	790	2539	2722	1053
	0.9125	7015	0	0	0	0	0	0	0	0	0	0	0	0	0	0	0	0	0	0	0	0	0	0	0	0	0	0	0	0	0	0	0	0	0	0	0	0	0	0	0	0	9	160	1400	2988	2458
	0.9175	5540	0	0	0	0	0	0	0	0	0	0	0	0	0	0	0	0	0	0	0	0	0	0	0	0	0	0	0	0	0	0	0	0	0	0	0	0	0	0	0	0	0	22	489	1824	3205
	0.9225	2812	0	0	0	0	0	0	0	0	0	0	0	0	0	0	0	0	0	0	0	0	0	0	0	0	0	0	0	0	0	0	0	0	0	0	0	0	0	0	0	0	0	0	90	499	2223
	0.9275	792	0	0	0	0	0	0	0	0	0	0	0	0	0	0	0	0	0	0	0	0	0	0	0	0	0	0	0	0	0	0	0	0	0	0	0	0	0	0	0	0	0	0	6	51	735
	0.9325	121	0	0	0	0	0	0	0	0	0	0	0	0	0	0	0	0	0	0	0	0	0	0	0	0	0	0	0	0	0	0	0	0	0	0	0	0	0	0	0	0	0	0	0	0	121
	0.9375	19	0	0	0	0	0	0	0	0	0	0	0	0	0	0	0	0	0	0	0	0	0	0	0	0	0	0	0	0	0	0	0	0	0	0	0	0	0	0	0	0	0	0	0	0	19
	0.9425	0	0	0	0	0	0	0	0	0	0	0	0	0	0	0	0	0	0	0	0	0	0	0	0	0	0	0	0	0	0	0	0	0	0	0	0	0	0	0	0	0	0	0	0	0	0
	0.9475	0	0	0	0	0	0	0	0	0	0	0	0	0	0	0	0	0	0	0	0	0	0	0	0	0	0	0	0	0	0	0	0	0	0	0	0	0	0	0	0	0	0	0	0	0	0
	0.9525	0	0	0	0	0	0	0	0	0	0	0	0	0	0	0	0	0	0	0	0	0	0	0	0	0	0	0	0	0	0	0	0	0	0	0	0	0	0	0	0	0	0	0	0	0	0
	0.9575	0	0	0	0	0	0	0	0	0	0	0	0	0	0	0	0	0	0	0	0	0	0	0	0	0	0	0	0	0	0	0	0	0	0	0	0	0	0	0	0	0	0	0	0	0	0
	0.9625	0	0	0	0	0	0	0	0	0	0	0	0	0	0	0	0	0	0	0	0	0	0	0	0	0	0	0	0	0	0	0	0	0	0	0	0	0	0	0	0	0	0	0	0	0	0
	0.9675	0	0	0	0	0	0	0	0	0	0	0	0	0	0	0	0	0	0	0	0	0	0	0	0	0	0	0	0	0	0	0	0	0	0	0	0	0	0	0	0	0	0	0	0	0	0
	0.9725	0	0	0	0	0	0	0	0	0	0	0	0	0	0	0	0	0	0	0	0	0	0	0	0	0	0	0	0	0	0	0	0	0	0	0	0	0	0	0	0	0	0	0	0	0	0
	0.9775	0	0	0	0	0	0	0	0	0	0	0	0	0	0	0	0	0	0	0	0	0	0	0	0	0	0	0	0	0	0	0	0	0	0	0	0	0	0	0	0	0	0	0	0	0	0
	0.9825	0	0	0	0	0	0	0	0	0	0	0	0	0	0	0	0	0	0	0	0	0	0	0	0	0	0	0	0	0	0	0	0	0	0	0	0	0	0	0	0	0	0	0	0	0	0
	0.9875	0	0	0	0	0	0	0	0	0	0	0	0	0	0	0	0	0	0	0	0	0	0	0	0	0	0	0	0	0	0	0	0	0	0	0	0	0	0	0	0	0	0	0	0	0	0
	0.9925	0	0	0	0	0	0	0	0	0	0	0	0	0	0	0	0	0	0	0	0	0	0	0	0	0	0	0	0	0	0	0	0	0	0	0	0	0	0	0	0	0	0	0	0	0	0
	0.9975	0	0	0	0	0	0	0	0	0	0	0	0	0	0	0	0	0	0	0	0	0	0	0	0	0	0	0	0	0	0	0	0	0	0	0	0	0	0	0	0	0	0	0	0	0	0

## Sheet: Supplementary 3D POPC
	Reaction coordinate	Total counts	0	1	2	3	4	5	6	7	8	9	10	11	12	13	14	15	16	17	18	19	20	21	22	23	24	25	26	27	28	29	30	31	32	33	34	35	36	37	38	39	40	41	42	43	44
	0.0025	0	0	0	0	0	0	0	0	0	0	0	0	0	0	0	0	0	0	0	0	0	0	0	0	0	0	0	0	0	0	0	0	0	0	0	0	0	0	0	0	0	0	0	0	0	0
	0.0075	0	0	0	0	0	0	0	0	0	0	0	0	0	0	0	0	0	0	0	0	0	0	0	0	0	0	0	0	0	0	0	0	0	0	0	0	0	0	0	0	0	0	0	0	0	0
	0.0125	0	0	0	0	0	0	0	0	0	0	0	0	0	0	0	0	0	0	0	0	0	0	0	0	0	0	0	0	0	0	0	0	0	0	0	0	0	0	0	0	0	0	0	0	0	0
	0.0175	0	0	0	0	0	0	0	0	0	0	0	0	0	0	0	0	0	0	0	0	0	0	0	0	0	0	0	0	0	0	0	0	0	0	0	0	0	0	0	0	0	0	0	0	0	0
	0.0225	0	0	0	0	0	0	0	0	0	0	0	0	0	0	0	0	0	0	0	0	0	0	0	0	0	0	0	0	0	0	0	0	0	0	0	0	0	0	0	0	0	0	0	0	0	0
	0.0275	0	0	0	0	0	0	0	0	0	0	0	0	0	0	0	0	0	0	0	0	0	0	0	0	0	0	0	0	0	0	0	0	0	0	0	0	0	0	0	0	0	0	0	0	0	0
	0.0325	0	0	0	0	0	0	0	0	0	0	0	0	0	0	0	0	0	0	0	0	0	0	0	0	0	0	0	0	0	0	0	0	0	0	0	0	0	0	0	0	0	0	0	0	0	0
	0.0375	0	0	0	0	0	0	0	0	0	0	0	0	0	0	0	0	0	0	0	0	0	0	0	0	0	0	0	0	0	0	0	0	0	0	0	0	0	0	0	0	0	0	0	0	0	0
	0.0425	0	0	0	0	0	0	0	0	0	0	0	0	0	0	0	0	0	0	0	0	0	0	0	0	0	0	0	0	0	0	0	0	0	0	0	0	0	0	0	0	0	0	0	0	0	0
	0.0475	0	0	0	0	0	0	0	0	0	0	0	0	0	0	0	0	0	0	0	0	0	0	0	0	0	0	0	0	0	0	0	0	0	0	0	0	0	0	0	0	0	0	0	0	0	0
	0.0525	0	0	0	0	0	0	0	0	0	0	0	0	0	0	0	0	0	0	0	0	0	0	0	0	0	0	0	0	0	0	0	0	0	0	0	0	0	0	0	0	0	0	0	0	0	0
	0.0575	0	0	0	0	0	0	0	0	0	0	0	0	0	0	0	0	0	0	0	0	0	0	0	0	0	0	0	0	0	0	0	0	0	0	0	0	0	0	0	0	0	0	0	0	0	0
	0.0625	0	0	0	0	0	0	0	0	0	0	0	0	0	0	0	0	0	0	0	0	0	0	0	0	0	0	0	0	0	0	0	0	0	0	0	0	0	0	0	0	0	0	0	0	0	0
	0.0675	0	0	0	0	0	0	0	0	0	0	0	0	0	0	0	0	0	0	0	0	0	0	0	0	0	0	0	0	0	0	0	0	0	0	0	0	0	0	0	0	0	0	0	0	0	0
	0.0725	0	0	0	0	0	0	0	0	0	0	0	0	0	0	0	0	0	0	0	0	0	0	0	0	0	0	0	0	0	0	0	0	0	0	0	0	0	0	0	0	0	0	0	0	0	0
	0.0775	0	0	0	0	0	0	0	0	0	0	0	0	0	0	0	0	0	0	0	0	0	0	0	0	0	0	0	0	0	0	0	0	0	0	0	0	0	0	0	0	0	0	0	0	0	0
	0.0825	0	0	0	0	0	0	0	0	0	0	0	0	0	0	0	0	0	0	0	0	0	0	0	0	0	0	0	0	0	0	0	0	0	0	0	0	0	0	0	0	0	0	0	0	0	0
	0.0875	0	0	0	0	0	0	0	0	0	0	0	0	0	0	0	0	0	0	0	0	0	0	0	0	0	0	0	0	0	0	0	0	0	0	0	0	0	0	0	0	0	0	0	0	0	0
	0.0925	0	0	0	0	0	0	0	0	0	0	0	0	0	0	0	0	0	0	0	0	0	0	0	0	0	0	0	0	0	0	0	0	0	0	0	0	0	0	0	0	0	0	0	0	0	0
	0.0975	0	0	0	0	0	0	0	0	0	0	0	0	0	0	0	0	0	0	0	0	0	0	0	0	0	0	0	0	0	0	0	0	0	0	0	0	0	0	0	0	0	0	0	0	0	0
	0.1025	0	0	0	0	0	0	0	0	0	0	0	0	0	0	0	0	0	0	0	0	0	0	0	0	0	0	0	0	0	0	0	0	0	0	0	0	0	0	0	0	0	0	0	0	0	0
	0.1075	0	0	0	0	0	0	0	0	0	0	0	0	0	0	0	0	0	0	0	0	0	0	0	0	0	0	0	0	0	0	0	0	0	0	0	0	0	0	0	0	0	0	0	0	0	0
	0.1125	0	0	0	0	0	0	0	0	0	0	0	0	0	0	0	0	0	0	0	0	0	0	0	0	0	0	0	0	0	0	0	0	0	0	0	0	0	0	0	0	0	0	0	0	0	0
	0.1175	0	0	0	0	0	0	0	0	0	0	0	0	0	0	0	0	0	0	0	0	0	0	0	0	0	0	0	0	0	0	0	0	0	0	0	0	0	0	0	0	0	0	0	0	0	0
	0.1225	0	0	0	0	0	0	0	0	0	0	0	0	0	0	0	0	0	0	0	0	0	0	0	0	0	0	0	0	0	0	0	0	0	0	0	0	0	0	0	0	0	0	0	0	0	0
	0.1275	0	0	0	0	0	0	0	0	0	0	0	0	0	0	0	0	0	0	0	0	0	0	0	0	0	0	0	0	0	0	0	0	0	0	0	0	0	0	0	0	0	0	0	0	0	0
	0.1325	0	0	0	0	0	0	0	0	0	0	0	0	0	0	0	0	0	0	0	0	0	0	0	0	0	0	0	0	0	0	0	0	0	0	0	0	0	0	0	0	0	0	0	0	0	0
	0.1375	0	0	0	0	0	0	0	0	0	0	0	0	0	0	0	0	0	0	0	0	0	0	0	0	0	0	0	0	0	0	0	0	0	0	0	0	0	0	0	0	0	0	0	0	0	0
	0.1425	0	0	0	0	0	0	0	0	0	0	0	0	0	0	0	0	0	0	0	0	0	0	0	0	0	0	0	0	0	0	0	0	0	0	0	0	0	0	0	0	0	0	0	0	0	0
	0.1475	0	0	0	0	0	0	0	0	0	0	0	0	0	0	0	0	0	0	0	0	0	0	0	0	0	0	0	0	0	0	0	0	0	0	0	0	0	0	0	0	0	0	0	0	0	0
	0.1525	0	0	0	0	0	0	0	0	0	0	0	0	0	0	0	0	0	0	0	0	0	0	0	0	0	0	0	0	0	0	0	0	0	0	0	0	0	0	0	0	0	0	0	0	0	0
	0.1575	0	0	0	0	0	0	0	0	0	0	0	0	0	0	0	0	0	0	0	0	0	0	0	0	0	0	0	0	0	0	0	0	0	0	0	0	0	0	0	0	0	0	0	0	0	0
	0.1625	0	0	0	0	0	0	0	0	0	0	0	0	0	0	0	0	0	0	0	0	0	0	0	0	0	0	0	0	0	0	0	0	0	0	0	0	0	0	0	0	0	0	0	0	0	0
	0.1675	0	0	0	0	0	0	0	0	0	0	0	0	0	0	0	0	0	0	0	0	0	0	0	0	0	0	0	0	0	0	0	0	0	0	0	0	0	0	0	0	0	0	0	0	0	0
	0.1725	0	0	0	0	0	0	0	0	0	0	0	0	0	0	0	0	0	0	0	0	0	0	0	0	0	0	0	0	0	0	0	0	0	0	0	0	0	0	0	0	0	0	0	0	0	0
	0.1775	0	0	0	0	0	0	0	0	0	0	0	0	0	0	0	0	0	0	0	0	0	0	0	0	0	0	0	0	0	0	0	0	0	0	0	0	0	0	0	0	0	0	0	0	0	0
	0.1825	0	0	0	0	0	0	0	0	0	0	0	0	0	0	0	0	0	0	0	0	0	0	0	0	0	0	0	0	0	0	0	0	0	0	0	0	0	0	0	0	0	0	0	0	0	0
	0.1875	0	0	0	0	0	0	0	0	0	0	0	0	0	0	0	0	0	0	0	0	0	0	0	0	0	0	0	0	0	0	0	0	0	0	0	0	0	0	0	0	0	0	0	0	0	0
	0.1925	0	0	0	0	0	0	0	0	0	0	0	0	0	0	0	0	0	0	0	0	0	0	0	0	0	0	0	0	0	0	0	0	0	0	0	0	0	0	0	0	0	0	0	0	0	0
	0.1975	0	0	0	0	0	0	0	0	0	0	0	0	0	0	0	0	0	0	0	0	0	0	0	0	0	0	0	0	0	0	0	0	0	0	0	0	0	0	0	0	0	0	0	0	0	0
	0.2025	0	0	0	0	0	0	0	0	0	0	0	0	0	0	0	0	0	0	0	0	0	0	0	0	0	0	0	0	0	0	0	0	0	0	0	0	0	0	0	0	0	0	0	0	0	0
	0.2075	0	0	0	0	0	0	0	0	0	0	0	0	0	0	0	0	0	0	0	0	0	0	0	0	0	0	0	0	0	0	0	0	0	0	0	0	0	0	0	0	0	0	0	0	0	0
	0.2125	0	0	0	0	0	0	0	0	0	0	0	0	0	0	0	0	0	0	0	0	0	0	0	0	0	0	0	0	0	0	0	0	0	0	0	0	0	0	0	0	0	0	0	0	0	0
	0.2175	0	0	0	0	0	0	0	0	0	0	0	0	0	0	0	0	0	0	0	0	0	0	0	0	0	0	0	0	0	0	0	0	0	0	0	0	0	0	0	0	0	0	0	0	0	0
	0.2225	0	0	0	0	0	0	0	0	0	0	0	0	0	0	0	0	0	0	0	0	0	0	0	0	0	0	0	0	0	0	0	0	0	0	0	0	0	0	0	0	0	0	0	0	0	0
	0.2275	0	0	0	0	0	0	0	0	0	0	0	0	0	0	0	0	0	0	0	0	0	0	0	0	0	0	0	0	0	0	0	0	0	0	0	0	0	0	0	0	0	0	0	0	0	0
	0.2325	0	0	0	0	0	0	0	0	0	0	0	0	0	0	0	0	0	0	0	0	0	0	0	0	0	0	0	0	0	0	0	0	0	0	0	0	0	0	0	0	0	0	0	0	0	0
	0.2375	0	0	0	0	0	0	0	0	0	0	0	0	0	0	0	0	0	0	0	0	0	0	0	0	0	0	0	0	0	0	0	0	0	0	0	0	0	0	0	0	0	0	0	0	0	0
	0.2425	0	0	0	0	0	0	0	0	0	0	0	0	0	0	0	0	0	0	0	0	0	0	0	0	0	0	0	0	0	0	0	0	0	0	0	0	0	0	0	0	0	0	0	0	0	0
	0.2475	0	0	0	0	0	0	0	0	0	0	0	0	0	0	0	0	0	0	0	0	0	0	0	0	0	0	0	0	0	0	0	0	0	0	0	0	0	0	0	0	0	0	0	0	0	0
	0.2525	0	0	0	0	0	0	0	0	0	0	0	0	0	0	0	0	0	0	0	0	0	0	0	0	0	0	0	0	0	0	0	0	0	0	0	0	0	0	0	0	0	0	0	0	0	0
	0.2575	0	0	0	0	0	0	0	0	0	0	0	0	0	0	0	0	0	0	0	0	0	0	0	0	0	0	0	0	0	0	0	0	0	0	0	0	0	0	0	0	0	0	0	0	0	0
	0.2625	0	0	0	0	0	0	0	0	0	0	0	0	0	0	0	0	0	0	0	0	0	0	0	0	0	0	0	0	0	0	0	0	0	0	0	0	0	0	0	0	0	0	0	0	0	0
	0.2675	0	0	0	0	0	0	0	0	0	0	0	0	0	0	0	0	0	0	0	0	0	0	0	0	0	0	0	0	0	0	0	0	0	0	0	0	0	0	0	0	0	0	0	0	0	0
	0.2725	0	0	0	0	0	0	0	0	0	0	0	0	0	0	0	0	0	0	0	0	0	0	0	0	0	0	0	0	0	0	0	0	0	0	0	0	0	0	0	0	0	0	0	0	0	0
	0.2775	0	0	0	0	0	0	0	0	0	0	0	0	0	0	0	0	0	0	0	0	0	0	0	0	0	0	0	0	0	0	0	0	0	0	0	0	0	0	0	0	0	0	0	0	0	0
	0.2825	0	0	0	0	0	0	0	0	0	0	0	0	0	0	0	0	0	0	0	0	0	0	0	0	0	0	0	0	0	0	0	0	0	0	0	0	0	0	0	0	0	0	0	0	0	0
	0.2875	0	0	0	0	0	0	0	0	0	0	0	0	0	0	0	0	0	0	0	0	0	0	0	0	0	0	0	0	0	0	0	0	0	0	0	0	0	0	0	0	0	0	0	0	0	0
	0.2925	0	0	0	0	0	0	0	0	0	0	0	0	0	0	0	0	0	0	0	0	0	0	0	0	0	0	0	0	0	0	0	0	0	0	0	0	0	0	0	0	0	0	0	0	0	0
	0.2975	0	0	0	0	0	0	0	0	0	0	0	0	0	0	0	0	0	0	0	0	0	0	0	0	0	0	0	0	0	0	0	0	0	0	0	0	0	0	0	0	0	0	0	0	0	0
	0.3025	0	0	0	0	0	0	0	0	0	0	0	0	0	0	0	0	0	0	0	0	0	0	0	0	0	0	0	0	0	0	0	0	0	0	0	0	0	0	0	0	0	0	0	0	0	0
	0.3075	0	0	0	0	0	0	0	0	0	0	0	0	0	0	0	0	0	0	0	0	0	0	0	0	0	0	0	0	0	0	0	0	0	0	0	0	0	0	0	0	0	0	0	0	0	0
	0.3125	0	0	0	0	0	0	0	0	0	0	0	0	0	0	0	0	0	0	0	0	0	0	0	0	0	0	0	0	0	0	0	0	0	0	0	0	0	0	0	0	0	0	0	0	0	0
	0.3175	0	0	0	0	0	0	0	0	0	0	0	0	0	0	0	0	0	0	0	0	0	0	0	0	0	0	0	0	0	0	0	0	0	0	0	0	0	0	0	0	0	0	0	0	0	0
	0.3225	0	0	0	0	0	0	0	0	0	0	0	0	0	0	0	0	0	0	0	0	0	0	0	0	0	0	0	0	0	0	0	0	0	0	0	0	0	0	0	0	0	0	0	0	0	0
	0.3275	0	0	0	0	0	0	0	0	0	0	0	0	0	0	0	0	0	0	0	0	0	0	0	0	0	0	0	0	0	0	0	0	0	0	0	0	0	0	0	0	0	0	0	0	0	0
	0.3325	0	0	0	0	0	0	0	0	0	0	0	0	0	0	0	0	0	0	0	0	0	0	0	0	0	0	0	0	0	0	0	0	0	0	0	0	0	0	0	0	0	0	0	0	0	0
	0.3375	0	0	0	0	0	0	0	0	0	0	0	0	0	0	0	0	0	0	0	0	0	0	0	0	0	0	0	0	0	0	0	0	0	0	0	0	0	0	0	0	0	0	0	0	0	0
	0.3425	0	0	0	0	0	0	0	0	0	0	0	0	0	0	0	0	0	0	0	0	0	0	0	0	0	0	0	0	0	0	0	0	0	0	0	0	0	0	0	0	0	0	0	0	0	0
	0.3475	0	0	0	0	0	0	0	0	0	0	0	0	0	0	0	0	0	0	0	0	0	0	0	0	0	0	0	0	0	0	0	0	0	0	0	0	0	0	0	0	0	0	0	0	0	0
	0.3525	0	0	0	0	0	0	0	0	0	0	0	0	0	0	0	0	0	0	0	0	0	0	0	0	0	0	0	0	0	0	0	0	0	0	0	0	0	0	0	0	0	0	0	0	0	0
	0.3575	0	0	0	0	0	0	0	0	0	0	0	0	0	0	0	0	0	0	0	0	0	0	0	0	0	0	0	0	0	0	0	0	0	0	0	0	0	0	0	0	0	0	0	0	0	0
	0.3625	0	0	0	0	0	0	0	0	0	0	0	0	0	0	0	0	0	0	0	0	0	0	0	0	0	0	0	0	0	0	0	0	0	0	0	0	0	0	0	0	0	0	0	0	0	0
	0.3675	0	0	0	0	0	0	0	0	0	0	0	0	0	0	0	0	0	0	0	0	0	0	0	0	0	0	0	0	0	0	0	0	0	0	0	0	0	0	0	0	0	0	0	0	0	0
	0.3725	0	0	0	0	0	0	0	0	0	0	0	0	0	0	0	0	0	0	0	0	0	0	0	0	0	0	0	0	0	0	0	0	0	0	0	0	0	0	0	0	0	0	0	0	0	0
	0.3775	0	0	0	0	0	0	0	0	0	0	0	0	0	0	0	0	0	0	0	0	0	0	0	0	0	0	0	0	0	0	0	0	0	0	0	0	0	0	0	0	0	0	0	0	0	0
	0.3825	0	0	0	0	0	0	0	0	0	0	0	0	0	0	0	0	0	0	0	0	0	0	0	0	0	0	0	0	0	0	0	0	0	0	0	0	0	0	0	0	0	0	0	0	0	0
	0.3875	0	0	0	0	0	0	0	0	0	0	0	0	0	0	0	0	0	0	0	0	0	0	0	0	0	0	0	0	0	0	0	0	0	0	0	0	0	0	0	0	0	0	0	0	0	0
	0.3925	0	0	0	0	0	0	0	0	0	0	0	0	0	0	0	0	0	0	0	0	0	0	0	0	0	0	0	0	0	0	0	0	0	0	0	0	0	0	0	0	0	0	0	0	0	0
	0.3975	0	0	0	0	0	0	0	0	0	0	0	0	0	0	0	0	0	0	0	0	0	0	0	0	0	0	0	0	0	0	0	0	0	0	0	0	0	0	0	0	0	0	0	0	0	0
	0.4025	0	0	0	0	0	0	0	0	0	0	0	0	0	0	0	0	0	0	0	0	0	0	0	0	0	0	0	0	0	0	0	0	0	0	0	0	0	0	0	0	0	0	0	0	0	0
	0.4075	0	0	0	0	0	0	0	0	0	0	0	0	0	0	0	0	0	0	0	0	0	0	0	0	0	0	0	0	0	0	0	0	0	0	0	0	0	0	0	0	0	0	0	0	0	0
	0.4125	0	0	0	0	0	0	0	0	0	0	0	0	0	0	0	0	0	0	0	0	0	0	0	0	0	0	0	0	0	0	0	0	0	0	0	0	0	0	0	0	0	0	0	0	0	0
	0.4175	0	0	0	0	0	0	0	0	0	0	0	0	0	0	0	0	0	0	0	0	0	0	0	0	0	0	0	0	0	0	0	0	0	0	0	0	0	0	0	0	0	0	0	0	0	0
	0.4225	0	0	0	0	0	0	0	0	0	0	0	0	0	0	0	0	0	0	0	0	0	0	0	0	0	0	0	0	0	0	0	0	0	0	0	0	0	0	0	0	0	0	0	0	0	0
	0.4275	0	0	0	0	0	0	0	0	0	0	0	0	0	0	0	0	0	0	0	0	0	0	0	0	0	0	0	0	0	0	0	0	0	0	0	0	0	0	0	0	0	0	0	0	0	0
	0.4325	0	0	0	0	0	0	0	0	0	0	0	0	0	0	0	0	0	0	0	0	0	0	0	0	0	0	0	0	0	0	0	0	0	0	0	0	0	0	0	0	0	0	0	0	0	0
	0.4375	0	0	0	0	0	0	0	0	0	0	0	0	0	0	0	0	0	0	0	0	0	0	0	0	0	0	0	0	0	0	0	0	0	0	0	0	0	0	0	0	0	0	0	0	0	0
	0.4425	0	0	0	0	0	0	0	0	0	0	0	0	0	0	0	0	0	0	0	0	0	0	0	0	0	0	0	0	0	0	0	0	0	0	0	0	0	0	0	0	0	0	0	0	0	0
	0.4475	0	0	0	0	0	0	0	0	0	0	0	0	0	0	0	0	0	0	0	0	0	0	0	0	0	0	0	0	0	0	0	0	0	0	0	0	0	0	0	0	0	0	0	0	0	0
	0.4525	0	0	0	0	0	0	0	0	0	0	0	0	0	0	0	0	0	0	0	0	0	0	0	0	0	0	0	0	0	0	0	0	0	0	0	0	0	0	0	0	0	0	0	0	0	0
	0.4575	0	0	0	0	0	0	0	0	0	0	0	0	0	0	0	0	0	0	0	0	0	0	0	0	0	0	0	0	0	0	0	0	0	0	0	0	0	0	0	0	0	0	0	0	0	0
	0.4625	0	0	0	0	0	0	0	0	0	0	0	0	0	0	0	0	0	0	0	0	0	0	0	0	0	0	0	0	0	0	0	0	0	0	0	0	0	0	0	0	0	0	0	0	0	0
	0.4675	0	0	0	0	0	0	0	0	0	0	0	0	0	0	0	0	0	0	0	0	0	0	0	0	0	0	0	0	0	0	0	0	0	0	0	0	0	0	0	0	0	0	0	0	0	0
	0.4725	0	0	0	0	0	0	0	0	0	0	0	0	0	0	0	0	0	0	0	0	0	0	0	0	0	0	0	0	0	0	0	0	0	0	0	0	0	0	0	0	0	0	0	0	0	0
	0.4775	0	0	0	0	0	0	0	0	0	0	0	0	0	0	0	0	0	0	0	0	0	0	0	0	0	0	0	0	0	0	0	0	0	0	0	0	0	0	0	0	0	0	0	0	0	0
	0.4825	0	0	0	0	0	0	0	0	0	0	0	0	0	0	0	0	0	0	0	0	0	0	0	0	0	0	0	0	0	0	0	0	0	0	0	0	0	0	0	0	0	0	0	0	0	0
	0.4875	0	0	0	0	0	0	0	0	0	0	0	0	0	0	0	0	0	0	0	0	0	0	0	0	0	0	0	0	0	0	0	0	0	0	0	0	0	0	0	0	0	0	0	0	0	0
	0.4925	0	0	0	0	0	0	0	0	0	0	0	0	0	0	0	0	0	0	0	0	0	0	0	0	0	0	0	0	0	0	0	0	0	0	0	0	0	0	0	0	0	0	0	0	0	0
	0.4975	0	0	0	0	0	0	0	0	0	0	0	0	0	0	0	0	0	0	0	0	0	0	0	0	0	0	0	0	0	0	0	0	0	0	0	0	0	0	0	0	0	0	0	0	0	0
	0.5025	0	0	0	0	0	0	0	0	0	0	0	0	0	0	0	0	0	0	0	0	0	0	0	0	0	0	0	0	0	0	0	0	0	0	0	0	0	0	0	0	0	0	0	0	0	0
	0.5075	3	3	0	0	0	0	0	0	0	0	0	0	0	0	0	0	0	0	0	0	0	0	0	0	0	0	0	0	0	0	0	0	0	0	0	0	0	0	0	0	0	0	0	0	0	0
	0.5125	20	20	0	0	0	0	0	0	0	0	0	0	0	0	0	0	0	0	0	0	0	0	0	0	0	0	0	0	0	0	0	0	0	0	0	0	0	0	0	0	0	0	0	0	0	0
	0.5175	115	98	17	0	0	0	0	0	0	0	0	0	0	0	0	0	0	0	0	0	0	0	0	0	0	0	0	0	0	0	0	0	0	0	0	0	0	0	0	0	0	0	0	0	0	0
	0.5225	449	373	72	4	0	0	0	0	0	0	0	0	0	0	0	0	0	0	0	0	0	0	0	0	0	0	0	0	0	0	0	0	0	0	0	0	0	0	0	0	0	0	0	0	0	0
	0.5275	1282	950	269	53	10	0	0	0	0	0	0	0	0	0	0	0	0	0	0	0	0	0	0	0	0	0	0	0	0	0	0	0	0	0	0	0	0	0	0	0	0	0	0	0	0	0
	0.5325	2667	1701	707	220	33	5	1	0	0	0	0	0	0	0	0	0	0	0	0	0	0	0	0	0	0	0	0	0	0	0	0	0	0	0	0	0	0	0	0	0	0	0	0	0	0	0
	0.5375	4632	2220	1566	669	158	18	1	0	0	0	0	0	0	0	0	0	0	0	0	0	0	0	0	0	0	0	0	0	0	0	0	0	0	0	0	0	0	0	0	0	0	0	0	0	0	0
	0.5425	6326	2084	2209	1398	519	94	21	1	0	0	0	0	0	0	0	0	0	0	0	0	0	0	0	0	0	0	0	0	0	0	0	0	0	0	0	0	0	0	0	0	0	0	0	0	0	0
	0.5475	7528	1536	2273	2128	1157	361	65	8	0	0	0	0	0	0	0	0	0	0	0	0	0	0	0	0	0	0	0	0	0	0	0	0	0	0	0	0	0	0	0	0	0	0	0	0	0	0
	0.5525	7873	750	1666	2300	1928	877	301	43	7	1	0	0	0	0	0	0	0	0	0	0	0	0	0	0	0	0	0	0	0	0	0	0	0	0	0	0	0	0	0	0	0	0	0	0	0	0
	0.5575	7779	290	863	1746	2293	1604	752	198	31	2	0	0	0	0	0	0	0	0	0	0	0	0	0	0	0	0	0	0	0	0	0	0	0	0	0	0	0	0	0	0	0	0	0	0	0	0
	0.5625	7709	68	346	996	1948	2201	1461	544	117	26	2	0	0	0	0	0	0	0	0	0	0	0	0	0	0	0	0	0	0	0	0	0	0	0	0	0	0	0	0	0	0	0	0	0	0	0
	0.5675	7617	7	91	408	1177	2156	2069	1207	415	71	14	2	0	0	0	0	0	0	0	0	0	0	0	0	0	0	0	0	0	0	0	0	0	0	0	0	0	0	0	0	0	0	0	0	0	0
	0.5725	7659	1	17	141	616	1514	2214	1841	974	287	49	5	0	0	0	0	0	0	0	0	0	0	0	0	0	0	0	0	0	0	0	0	0	0	0	0	0	0	0	0	0	0	0	0	0	0
	0.5775	7728	0	4	35	197	830	1690	2259	1739	755	197	22	0	0	0	0	0	0	0	0	0	0	0	0	0	0	0	0	0	0	0	0	0	0	0	0	0	0	0	0	0	0	0	0	0	0
	0.5825	7538	0	1	3	51	318	988	1906	2164	1447	539	120	1	0	0	0	0	0	0	0	0	0	0	0	0	0	0	0	0	0	0	0	0	0	0	0	0	0	0	0	0	0	0	0	0	0
	0.5875	7445	0	0	0	13	87	381	1247	2044	2114	1186	366	7	0	0	0	0	0	0	0	0	0	0	0	0	0	0	0	0	0	0	0	0	0	0	0	0	0	0	0	0	0	0	0	0	0
	0.5925	7105	0	0	0	1	24	115	585	1444	2121	1833	911	70	1	0	0	0	0	0	0	0	0	0	0	0	0	0	0	0	0	0	0	0	0	0	0	0	0	0	0	0	0	0	0	0	0
	0.5975	6658	0	0	0	0	11	38	205	754	1647	2144	1516	314	25	4	0	0	0	0	0	0	0	0	0	0	0	0	0	0	0	0	0	0	0	0	0	0	0	0	0	0	0	0	0	0	0
	0.6025	6263	0	0	0	0	0	3	47	293	1030	1882	1956	900	138	13	1	0	0	0	0	0	0	0	0	0	0	0	0	0	0	0	0	0	0	0	0	0	0	0	0	0	0	0	0	0	0
	0.6075	6363	0	0	0	0	1	1	10	85	399	1290	2075	1867	565	68	2	0	0	0	0	0	0	0	0	0	0	0	0	0	0	0	0	0	0	0	0	0	0	0	0	0	0	0	0	0	0
	0.6125	6581	0	0	0	0	0	0	0	26	149	636	1656	2438	1320	320	35	1	0	0	0	0	0	0	0	0	0	0	0	0	0	0	0	0	0	0	0	0	0	0	0	0	0	0	0	0	0
	0.6175	6565	0	0	0	0	0	0	0	7	43	233	911	2281	2116	853	114	7	0	0	0	0	0	0	0	0	0	0	0	0	0	0	0	0	0	0	0	0	0	0	0	0	0	0	0	0	0
	0.6225	6606	0	0	0	0	0	0	0	1	7	80	378	1415	2454	1786	440	43	2	0	0	0	0	0	0	0	0	0	0	0	0	0	0	0	0	0	0	0	0	0	0	0	0	0	0	0	0
	0.6275	6395	0	0	0	0	0	0	0	0	2	15	127	591	1861	2414	1181	190	14	0	0	0	0	0	0	0	0	0	0	0	0	0	0	0	0	0	0	0	0	0	0	0	0	0	0	0	0
	0.6325	6266	0	0	0	0	0	0	0	0	0	1	49	178	1108	2194	1997	658	80	1	0	0	0	0	0	0	0	0	0	0	0	0	0	0	0	0	0	0	0	0	0	0	0	0	0	0	0
	0.6375	6224	0	0	0	0	0	0	0	0	0	0	7	34	401	1495	2433	1486	330	35	3	0	0	0	0	0	0	0	0	0	0	0	0	0	0	0	0	0	0	0	0	0	0	0	0	0	0
	0.6425	6108	0	0	0	0	0	0	0	0	0	0	0	4	92	649	2051	2254	904	146	8	0	0	0	0	0	0	0	0	0	0	0	0	0	0	0	0	0	0	0	0	0	0	0	0	0	0
	0.6475	6287	0	0	0	0	0	0	0	0	0	0	0	1	17	243	1191	2432	1818	523	62	0	0	0	0	0	0	0	0	0	0	0	0	0	0	0	0	0	0	0	0	0	0	0	0	0	0
	0.6525	6115	0	0	0	0	0	0	0	0	0	0	0	0	3	57	512	1701	2314	1247	280	1	0	0	0	0	0	0	0	0	0	0	0	0	0	0	0	0	0	0	0	0	0	0	0	0	0
	0.6575	6193	0	0	0	0	0	0	0	0	0	0	0	0	0	5	125	957	2264	2078	758	6	0	0	0	0	0	0	0	0	0	0	0	0	0	0	0	0	0	0	0	0	0	0	0	0	0
	0.6625	5845	0	0	0	0	0	0	0	0	0	0	0	0	0	0	13	304	1491	2417	1578	42	0	0	0	0	0	0	0	0	0	0	0	0	0	0	0	0	0	0	0	0	0	0	0	0	0
	0.6675	5237	0	0	0	0	0	0	0	0	0	0	0	0	0	0	5	54	641	1979	2290	261	7	0	0	0	0	0	0	0	0	0	0	0	0	0	0	0	0	0	0	0	0	0	0	0	0
	0.6725	4511	0	0	0	0	0	0	0	0	0	0	0	0	0	0	1	11	195	1060	2314	875	54	1	0	0	0	0	0	0	0	0	0	0	0	0	0	0	0	0	0	0	0	0	0	0	0
	0.6775	4437	0	0	0	0	0	0	0	0	0	0	0	0	0	0	0	3	45	466	1622	1932	349	20	0	0	0	0	0	0	0	0	0	0	0	0	0	0	0	0	0	0	0	0	0	0	0
	0.6825	4859	0	0	0	0	0	0	0	0	0	0	0	0	0	0	0	0	3	116	822	2650	1145	123	0	0	0	0	0	0	0	0	0	0	0	0	0	0	0	0	0	0	0	0	0	0	0
	0.6875	5406	0	0	0	0	0	0	0	0	0	0	0	0	0	0	0	0	0	27	271	2396	2241	471	0	0	0	0	0	0	0	0	0	0	0	0	0	0	0	0	0	0	0	0	0	0	0
	0.6925	5527	0	0	0	0	0	0	0	0	0	0	0	0	0	0	0	0	0	6	85	1324	2735	1375	2	0	0	0	0	0	0	0	0	0	0	0	0	0	0	0	0	0	0	0	0	0	0
	0.6975	5153	0	0	0	0	0	0	0	0	0	0	0	0	0	0	0	0	0	0	8	480	2106	2499	60	0	0	0	0	0	0	0	0	0	0	0	0	0	0	0	0	0	0	0	0	0	0
	0.7025	4201	0	0	0	0	0	0	0	0	0	0	0	0	0	0	0	0	0	0	0	117	1064	2626	389	4	1	0	0	0	0	0	0	0	0	0	0	0	0	0	0	0	0	0	0	0	0
	0.7075	3667	0	0	0	0	0	0	0	0	0	0	0	0	0	0	0	0	0	0	0	14	316	1814	1461	62	0	0	0	0	0	0	0	0	0	0	0	0	0	0	0	0	0	0	0	0	0
	0.7125	4221	0	0	0	0	0	0	0	0	0	0	0	0	0	0	0	0	0	0	0	3	70	861	2842	439	6	0	0	0	0	0	0	0	0	0	0	0	0	0	0	0	0	0	0	0	0
	0.7175	4880	0	0	0	0	0	0	0	0	0	0	0	0	0	0	0	0	0	0	0	0	12	244	3014	1511	99	0	0	0	0	0	0	0	0	0	0	0	0	0	0	0	0	0	0	0	0
	0.7225	5399	0	0	0	0	0	0	0	0	0	0	0	0	0	0	0	0	0	0	0	0	2	59	1745	3018	561	14	0	0	0	0	0	0	0	0	0	0	0	0	0	0	0	0	0	0	0
	0.7275	5261	0	0	0	0	0	0	0	0	0	0	0	0	0	0	0	0	0	0	0	0	0	8	505	2943	1707	97	1	0	0	0	0	0	0	0	0	0	0	0	0	0	0	0	0	0	0
	0.7325	5545	0	0	0	0	0	0	0	0	0	0	0	0	0	0	0	0	0	0	0	0	0	0	73	1633	3127	697	15	0	0	0	0	0	0	0	0	0	0	0	0	0	0	0	0	0	0
	0.7375	5291	0	0	0	0	0	0	0	0	0	0	0	0	0	0	0	0	0	0	0	0	0	0	10	418	2779	1931	150	3	0	0	0	0	0	0	0	0	0	0	0	0	0	0	0	0	0
	0.7425	5489	0	0	0	0	0	0	0	0	0	0	0	0	0	0	0	0	0	0	0	0	0	0	0	67	1427	3105	867	21	2	0	0	0	0	0	0	0	0	0	0	0	0	0	0	0	0
	0.7475	5550	0	0	0	0	0	0	0	0	0	0	0	0	0	0	0	0	0	0	0	0	0	0	0	6	346	2666	2314	215	3	0	0	0	0	0	0	0	0	0	0	0	0	0	0	0	0
	0.7525	5465	0	0	0	0	0	0	0	0	0	0	0	0	0	0	0	0	0	0	0	0	0	0	0	0	44	1252	3120	1016	33	0	0	0	0	0	0	0	0	0	0	0	0	0	0	0	0
	0.7575	5457	0	0	0	0	0	0	0	0	0	0	0	0	0	0	0	0	0	0	0	0	0	0	0	0	4	295	2419	2405	311	23	0	0	0	0	0	0	0	0	0	0	0	0	0	0	0
	0.7625	5507	0	0	0	0	0	0	0	0	0	0	0	0	0	0	0	0	0	0	0	0	0	0	0	0	0	42	955	3109	1138	262	1	0	0	0	0	0	0	0	0	0	0	0	0	0	0
	0.7675	6964	0	0	0	0	0	0	0	0	0	0	0	0	0	0	0	0	0	0	0	0	0	0	0	0	0	2	221	2284	2665	1776	16	0	0	0	0	0	0	0	0	0	0	0	0	0	0
	0.7725	11055	0	0	0	0	0	0	0	0	0	0	0	0	0	0	0	0	0	0	0	0	0	0	0	0	0	0	35	842	3001	7044	133	0	0	0	0	0	0	0	0	0	0	0	0	0	0
	0.7775	17662	0	0	0	0	0	0	0	0	0	0	0	0	0	0	0	0	0	0	0	0	0	0	0	0	0	0	4	188	1961	14658	849	0	2	0	0	0	0	0	0	0	0	0	0	0	0
	0.7825	22340	0	0	0	0	0	0	0	0	0	0	0	0	0	0	0	0	0	0	0	0	0	0	0	0	0	0	0	17	791	18072	3451	7	2	0	0	0	0	0	0	0	0	0	0	0	0
	0.7875	21744	0	0	0	0	0	0	0	0	0	0	0	0	0	0	0	0	0	0	0	0	0	0	0	0	0	0	0	1	177	13028	8502	28	8	0	0	0	0	0	0	0	0	0	0	0	0
	0.7925	20445	0	0	0	0	0	0	0	0	0	0	0	0	0	0	0	0	0	0	0	0	0	0	0	0	0	0	0	0	18	6119	14084	154	70	0	0	0	0	0	0	0	0	0	0	0	0
	0.7975	19924	0	0	0	0	0	0	0	0	0	0	0	0	0	0	0	0	0	0	0	0	0	0	0	0	0	0	0	0	1	2087	16798	571	466	1	0	0	0	0	0	0	0	0	0	0	0
	0.8025	18129	0	0	0	0	0	0	0	0	0	0	0	0	0	0	0	0	0	0	0	0	0	0	0	0	0	0	0	0	0	446	13938	1611	2132	2	0	0	0	0	0	0	0	0	0	0	0
	0.8075	16930	0	0	0	0	0	0	0	0	0	0	0	0	0	0	0	0	0	0	0	0	0	0	0	0	0	0	0	0	0	55	7053	2819	6952	51	0	0	0	0	0	0	0	0	0	0	0
	0.8125	19329	0	0	0	0	0	0	0	0	0	0	0	0	0	0	0	0	0	0	0	0	0	0	0	0	0	0	0	0	0	6	2077	2810	14115	317	3	1	0	0	0	0	0	0	0	0	0
	0.8175	20635	0	0	0	0	0	0	0	0	0	0	0	0	0	0	0	0	0	0	0	0	0	0	0	0	0	0	0	0	0	1	364	1573	17486	1151	53	7	0	0	0	0	0	0	0	0	0
	0.8225	16657	0	0	0	0	0	0	0	0	0	0	0	0	0	0	0	0	0	0	0	0	0	0	0	0	0	0	0	0	0	0	30	444	13543	2233	299	107	1	0	0	0	0	0	0	0	0
	0.8275	10548	0	0	0	0	0	0	0	0	0	0	0	0	0	0	0	0	0	0	0	0	0	0	0	0	0	0	0	0	0	0	0	74	6217	2797	1048	402	10	0	0	0	0	0	0	0	0
	0.8325	7393	0	0	0	0	0	0	0	0	0	0	0	0	0	0	0	0	0	0	0	0	0	0	0	0	0	0	0	0	0	0	0	9	1797	2110	2322	1067	84	4	0	0	0	0	0	0	0
	0.8375	6657	0	0	0	0	0	0	0	0	0	0	0	0	0	0	0	0	0	0	0	0	0	0	0	0	0	0	0	0	0	0	0	1	322	1064	2898	2001	352	19	0	0	0	0	0	0	0
	0.8425	6282	0	0	0	0	0	0	0	0	0	0	0	0	0	0	0	0	0	0	0	0	0	0	0	0	0	0	0	0	0	0	0	0	29	302	2176	2567	1075	130	3	0	0	0	0	0	0
	0.8475	5733	0	0	0	0	0	0	0	0	0	0	0	0	0	0	0	0	0	0	0	0	0	0	0	0	0	0	0	0	0	0	0	0	2	66	990	2102	2074	472	27	0	0	0	0	0	0
	0.8525	5611	0	0	0	0	0	0	0	0	0	0	0	0	0	0	0	0	0	0	0	0	0	0	0	0	0	0	0	0	0	0	0	0	0	7	262	1243	2639	1321	134	5	0	0	0	0	0
	0.8575	5620	0	0	0	0	0	0	0	0	0	0	0	0	0	0	0	0	0	0	0	0	0	0	0	0	0	0	0	0	0	0	0	0	0	0	46	468	2190	2307	575	34	0	0	0	0	0
	0.8625	5522	0	0	0	0	0	0	0	0	0	0	0	0	0	0	0	0	0	0	0	0	0	0	0	0	0	0	0	0	0	0	0	0	0	0	4	118	1189	2613	1397	198	3	0	0	0	0
	0.8675	5433	0	0	0	0	0	0	0	0	0	0	0	0	0	0	0	0	0	0	0	0	0	0	0	0	0	0	0	0	0	0	0	0	0	0	0	17	390	1905	2446	609	66	0	0	0	0
	0.8725	5690	0	0	0	0	0	0	0	0	0	0	0	0	0	0	0	0	0	0	0	0	0	0	0	0	0	0	0	0	0	0	0	0	0	0	0	1	91	978	2675	1630	295	20	0	0	0
	0.8775	5774	0	0	0	0	0	0	0	0	0	0	0	0	0	0	0	0	0	0	0	0	0	0	0	0	0	0	0	0	0	0	0	0	0	0	0	0	4	298	1802	2509	1031	125	5	0	0
	0.8825	6254	0	0	0	0	0	0	0	0	0	0	0	0	0	0	0	0	0	0	0	0	0	0	0	0	0	0	0	0	0	0	0	0	0	0	0	0	2	49	796	2561	2245	531	69	1	0
	0.8875	6664	0	0	0	0	0	0	0	0	0	0	0	0	0	0	0	0	0	0	0	0	0	0	0	0	0	0	0	0	0	0	0	0	0	0	0	0	0	5	222	1653	2930	1546	295	13	0
	0.8925	6793	0	0	0	0	0	0	0	0	0	0	0	0	0	0	0	0	0	0	0	0	0	0	0	0	0	0	0	0	0	0	0	0	0	0	0	0	0	0	22	684	2241	2661	1067	111	7
	0.8975	6860	0	0	0	0	0	0	0	0	0	0	0	0	0	0	0	0	0	0	0	0	0	0	0	0	0	0	0	0	0	0	0	0	0	0	0	0	0	0	2	185	975	2687	2277	651	83
	0.9025	7278	0	0	0	0	0	0	0	0	0	0	0	0	0	0	0	0	0	0	0	0	0	0	0	0	0	0	0	0	0	0	0	0	0	0	0	0	0	0	0	31	257	1781	2940	1889	380
	0.9075	7235	0	0	0	0	0	0	0	0	0	0	0	0	0	0	0	0	0	0	0	0	0	0	0	0	0	0	0	0	0	0	0	0	0	0	0	0	0	0	0	2	48	624	2182	3001	1378
	0.9125	6930	0	0	0	0	0	0	0	0	0	0	0	0	0	0	0	0	0	0	0	0	0	0	0	0	0	0	0	0	0	0	0	0	0	0	0	0	0	0	0	0	9	116	1007	2758	3040
	0.9175	4660	0	0	0	0	0	0	0	0	0	0	0	0	0	0	0	0	0	0	0	0	0	0	0	0	0	0	0	0	0	0	0	0	0	0	0	0	0	0	0	0	1	10	221	1367	3061
	0.9225	2030	0	0	0	0	0	0	0	0	0	0	0	0	0	0	0	0	0	0	0	0	0	0	0	0	0	0	0	0	0	0	0	0	0	0	0	0	0	0	0	0	0	0	37	299	1694
	0.9275	397	0	0	0	0	0	0	0	0	0	0	0	0	0	0	0	0	0	0	0	0	0	0	0	0	0	0	0	0	0	0	0	0	0	0	0	0	0	0	0	0	0	0	1	11	385
	0.9325	71	0	0	0	0	0	0	0	0	0	0	0	0	0	0	0	0	0	0	0	0	0	0	0	0	0	0	0	0	0	0	0	0	0	0	0	0	0	0	0	0	0	0	0	0	71
	0.9375	2	0	0	0	0	0	0	0	0	0	0	0	0	0	0	0	0	0	0	0	0	0	0	0	0	0	0	0	0	0	0	0	0	0	0	0	0	0	0	0	0	0	0	0	0	2
	0.9425	0	0	0	0	0	0	0	0	0	0	0	0	0	0	0	0	0	0	0	0	0	0	0	0	0	0	0	0	0	0	0	0	0	0	0	0	0	0	0	0	0	0	0	0	0	0
	0.9475	0	0	0	0	0	0	0	0	0	0	0	0	0	0	0	0	0	0	0	0	0	0	0	0	0	0	0	0	0	0	0	0	0	0	0	0	0	0	0	0	0	0	0	0	0	0
	0.9525	0	0	0	0	0	0	0	0	0	0	0	0	0	0	0	0	0	0	0	0	0	0	0	0	0	0	0	0	0	0	0	0	0	0	0	0	0	0	0	0	0	0	0	0	0	0
	0.9575	0	0	0	0	0	0	0	0	0	0	0	0	0	0	0	0	0	0	0	0	0	0	0	0	0	0	0	0	0	0	0	0	0	0	0	0	0	0	0	0	0	0	0	0	0	0
	0.9625	0	0	0	0	0	0	0	0	0	0	0	0	0	0	0	0	0	0	0	0	0	0	0	0	0	0	0	0	0	0	0	0	0	0	0	0	0	0	0	0	0	0	0	0	0	0
	0.9675	0	0	0	0	0	0	0	0	0	0	0	0	0	0	0	0	0	0	0	0	0	0	0	0	0	0	0	0	0	0	0	0	0	0	0	0	0	0	0	0	0	0	0	0	0	0
	0.9725	0	0	0	0	0	0	0	0	0	0	0	0	0	0	0	0	0	0	0	0	0	0	0	0	0	0	0	0	0	0	0	0	0	0	0	0	0	0	0	0	0	0	0	0	0	0
	0.9775	0	0	0	0	0	0	0	0	0	0	0	0	0	0	0	0	0	0	0	0	0	0	0	0	0	0	0	0	0	0	0	0	0	0	0	0	0	0	0	0	0	0	0	0	0	0
	0.9825	0	0	0	0	0	0	0	0	0	0	0	0	0	0	0	0	0	0	0	0	0	0	0	0	0	0	0	0	0	0	0	0	0	0	0	0	0	0	0	0	0	0	0	0	0	0
	0.9875	0	0	0	0	0	0	0	0	0	0	0	0	0	0	0	0	0	0	0	0	0	0	0	0	0	0	0	0	0	0	0	0	0	0	0	0	0	0	0	0	0	0	0	0	0	0
	0.9925	0	0	0	0	0	0	0	0	0	0	0	0	0	0	0	0	0	0	0	0	0	0	0	0	0	0	0	0	0	0	0	0	0	0	0	0	0	0	0	0	0	0	0	0	0	0
	0.9975	0	0	0	0	0	0	0	0	0	0	0	0	0	0	0	0	0	0	0	0	0	0	0	0	0	0	0	0	0	0	0	0	0	0	0	0	0	0	0	0	0	0	0	0	0	0
