# Supplementary material for: Lipid unsaturation promotes BAX and BAK pore activity during apoptosis
Source: Nat Commun. 2024 Jun 3;15:4700. doi: 10.1038/s41467-024-49067-6 (PMC11148036; doi:10.1038/s41467-024-49067-6)
Supplement: Supplementary file 9 — Source Data [file 41467_2024_49067_MOESM9_ESM.zip › Source data supplementary figure 4.xlsx]

## Sheet: Supplementary Figure 4
Fatty acid sp.	WT				WT + Linoleic acid				FADS2 KO				FADS2 KO + Linoleic acid
	Exp1	Exp2	Exp3	Exp4	Exp1	Exp2	Exp3	Exp4	Exp1	Exp2	Exp3	Exp4	Exp1	Exp2	Exp3	Exp4
FA14_0	1.32556	1.60685	0.90919	0.944	2.06816	1.30645	1.61422	1.74698	0.38768	0.87032	0.46968	0.70514	0.77662	0.99891	1.06246	0.96591
FA14_1	0.33752	0.47371	0.21363	0.21753	0.32042	0.19118	0.25872	0.27248	0.01807	0.0378	0.0251	0.03553	0.03026	0.04731	0.04604	0.05046
FA16_0	0.30391	0.24754	0.22199	0.20954	0.30358	0.29591	0.29686	0.27007	0.12297	0.15483	0.1363	0.14055	0.16809	0.22531	0.18493	0.23852
FA16_1	1.11966	1.13591	0.74105	0.74504	1.0559	0.76166	0.87624	0.91855	0.25533	0.48604	0.36034	0.34877	0.35973	0.575	0.54454	0.56966
FA18_0	0.9483	0.87101	0.72366	0.71219	1.17011	0.9668	1.02881	1.00498	0.3369	0.38836	0.41064	0.40426	0.52058	0.74097	0.58304	0.74001
FA18_1	0.39892	0.31236	0.26039	0.26221	0.33808	0.33226	0.33994	0.32498	0.15454	0.24654	0.19042	0.18719	0.20768	0.29209	0.28254	0.30024
FA18_2	0.20835	0.19081	0.11776	0.12162	0.64135	0.50125	0.50869	0.53481	0.04696	0.08903	0.06323	0.06151	0.46988	0.73683	0.74262	0.76314
FA18_3	0.44871	0.57067	0.25463	0.28717	3.14028	1.7716	2.13771	2.62077	0.0349	0.06747	0.05359	0.05171	0.06413	0.114	0.10459	0.10602
FA20_1	2.06146	2.51735	1.49718	1.55562	2.03893	1.30674	1.68868	1.98137	0.88085	1.65647	1.33631	1.25606	1.36265	1.96413	1.91495	1.93106
FA20_2	2.89771	3.04823	1.8769	1.99709	3.01968	2.09326	2.41765	2.66547	0.49194	1.06494	0.81582	0.78105	1.90802	3.08406	3.07189	3.18264
FA20_3	5.09536	4.48757	3.23208	3.3463	6.19133	5.78861	5.85072	5.56713	0.35651	0.66182	0.50895	0.5101	1.16413	1.8174	1.73941	1.78344
FA20_4	4.83512	4.1476	3.28732	3.34987	7.00492	6.62261	6.52406	6.36116	1.3774	2.32817	1.80854	1.75002	2.04327	2.83594	2.83471	2.81246
FA22_1	0.9799	1.61886	0.73893	0.77168	1.29583	0.6795	0.85674	1.28156	0.51382	0.83563	0.7317	0.70087	0.72338	1.09595	1.13787	1.03497
FA22_2	0.56671	1.05809	0.39227	0.44246	0.95436	0.41126	0.60469	0.78423	0.24583	0.55268	0.41556	0.38506	0.69805	1.23734	1.25566	1.1824
FA22_6	2.848	2.78316	1.91868	1.9701	1.91142	1.65337	1.81784	1.91869	0.6337	1.2117	0.93173	0.90606	0.73478	1.12914	1.11979	1.09184
